# Supplementary material for: SILAC-Based Quantitative Proteomic Analysis of Oxaliplatin-Resistant Pancreatic Cancer Cells
Source: Cancers (Basel). 2021 Feb 10;13(4):724. doi: 10.3390/cancers13040724 (PMC7916634; doi:10.3390/cancers13040724)
Supplement: Supplementary file 1 [file cancers-13-00724-s001.zip › Supplementary Material/Supplementary Tables.xlsx]

## Sheet: Supporting Table 1
Table S1. List of all proteins commonly quantified between PANC-1R and PANC-1
Protein IDs	Majority protein IDs	Protein names	Gene names	Unique peptides	Sequence coverage [%]	Mol. weight [kDa]	Q-value	Score	log2 (PANC-1R/PANC-1)	N: -Log T-test p-value	Ratio count	Bioreplicate 1-1 log2 (PANC-1R/PANC-1)	Bioreplicate 1-2 log2 (PANC-1R/PANC-1)	Bioreplicate 2-1 log2 (PANC-1R/PANC-1)	Bioreplicate 2-2 log2 (PANC-1R/PANC-1)	Bioreplicate 3-1 log2 (PANC-1R/PANC-1)	Bioreplicate 3-2 log2 (PANC-1R/PANC-1)
Q9Y2D5;C9JVY5	Q9Y2D5;C9JVY5	A-kinase anchor protein 2	AKAP2	17	28.8	94.659	0	218.89	2.57133	5.59624	27	2.36762	2.61073	2.99222	2.72317	2.48737	2.24687
P29966	P29966	Myristoylated alanine-rich C-kinase substrate	MARCKS	8	38.3	31.554	0	268.75	2.39953	6.41088	36	2.41703	2.67464	2.28845	2.40048	2.16572	2.45088
Q8NCL4;S4R3S5	Q8NCL4	Polypeptide N-acetylgalactosaminyltransferase 6	GALNT6	5	11.4	71.158	0	73.989	2.30468	1.92746	8	1.8495	2.34171	2.72283	NaN	NaN	NaN
A0A087X1G7;O60613;A0A0J9YX89;A0A087WXL0;A0A0B4J1T0;A8MZD0	A0A087X1G7;O60613;A0A0J9YX89	15 kDa selenoprotein	SEP15	4	30.5	17.942	0	27.182	2.10352	7.99607	15	1.99159	2.1366	2.16393	2.03602	2.1323	2.16065
H7BZT5	H7BZT5	Zinc finger protein 185	ZNF185	2	65.9	58.297	0	112.04	2.04677	2.75623	7	1.89789	NaN	NaN	2.04729	2.19513	NaN
P22692	P22692	Insulin-like growth factor-binding protein 4	IGFBP4	5	31.8	27.934	0	40.592	1.99857	5.88351	22	2.12868	2.13395	1.76147	1.87401	1.88392	2.2094
P22413;E9PE72	P22413	Ectonucleotide pyrophosphatase/phosphodiesterase family member 1;Alkaline phosphodiesterase I;Nucleotide pyrophosphatase	ENPP1	18	33.3	104.92	0	89.314	1.97801	7.88439	40	1.96856	2.04472	2.06884	1.8897	1.90921	1.98705
E9PM62;Q5T9L3;E9PQK1;E9PKJ0;Q7Z430;E9PJW4;H0YDL2;H0YCG9	E9PM62;Q5T9L3;E9PQK1;E9PKJ0;Q7Z430;E9PJW4;H0YDL2;H0YCG9	Protein wntless homolog	WLS	6	25.2	26.206	0	8.9803	1.93566	4.07031	11	1.90052	NaN	1.95871	NaN	NaN	1.94775
O15231	O15231	Zinc finger protein 185	ZNF185	3	70.8	73.525	0	323.31	1.90892	7.42711	148	1.91759	1.90507	1.9757	2.01402	1.8699	1.77126
P22304;B3KWA1;H0YB91;O60597	P22304;B3KWA1	Iduronate 2-sulfatase;Iduronate 2-sulfatase 42 kDa chain;Iduronate 2-sulfatase 14 kDa chain	IDS	4	12.7	61.872	0	32.684	1.84317	4.51877	15	1.84666	NaN	1.96364	1.80568	1.75669	NaN
Q01469;I6L8B7	Q01469;I6L8B7	Fatty acid-binding protein, epidermal	FABP5	8	71.9	15.164	0	33.009	1.74974	9.09205	29	1.73415	1.7975	1.68956	1.75965	1.75088	1.76667
A0A1W2PNW1;P42226;G3V2X7;H0YJH6;Q5FBW6;G3V2L2;G3V2M3;G3V3E9;G3V2H4;G3V5I8;G3V568;G3V370;G3V5K5	A0A1W2PNW1;P42226;G3V2X7;H0YJH6	Signal transducer and activator of transcription 6	STAT6	3	5.3	76.077	0.00042517	4.1859	1.72826	1.01014	10	2.37169	NaN	2.66957	-0.438229	2.31	NaN
Q13753	Q13753	Laminin subunit gamma-2	LAMC2	13	16.7	130.97	0	106.73	1.65907	5.21269	23	1.54035	1.72097	1.99809	1.67146	1.64415	1.37942
O15460;E7ENX0;E7EPI9;C9JCP0;C9JX45;A8MXE0;E7ERI1;C9JN43;C9JIG4	O15460	Prolyl 4-hydroxylase subunit alpha-2	P4HA2	18	42.6	60.901	0	222.5	1.63054	9.95559	71	1.6625	1.64207	1.60827	1.61599	1.60883	1.64559
P53814;H7C372;C9JGQ0	P53814	Smoothelin	SMTN	2	19.4	99.058	0	80.599	1.54168	2.54155	13	NaN	NaN	NaN	1.51492	1.69663	1.4135
P07738	P07738	Bisphosphoglycerate mutase	BPGM	7	31.7	30.005	0	36.612	1.50823	4.88448	12	1.55201	1.59448	1.28218	NaN	1.52193	1.59056
Q9BV36;H7C3K9;H7C190;H7C052;H7C2D8;H7C371;C9JKV5;C9JI01	Q9BV36	Melanophilin	MLPH	11	25.8	65.948	0	72.405	1.50523	4.37053	18	1.61686	1.67459	1.59641	1.27962	NaN	1.35868
H0Y6J0;Q4TT34;F2Z2X0;O00746;A2IDC9;A0A087WVT9	H0Y6J0;Q4TT34;F2Z2X0;O00746	Nucleoside diphosphate kinase;Nucleoside diphosphate kinase, mitochondrial	NME4	5	43.8	18.601	0	64.878	1.49765	6.85586	25	1.50273	1.49407	1.61349	1.51574	1.51554	1.34433
O00592	O00592	Podocalyxin	PODXL	8	18.5	58.635	0	70.972	1.49438	6.85499	22	1.50668	1.53477	1.47932	1.42931	1.63231	1.38389
P17676	P17676	CCAAT/enhancer-binding protein beta	CEBPB	2	9	36.105	0	26.206	1.46996	3.17401	7	1.53747	NaN	1.40574	NaN	1.46667	NaN
Q15582;H0Y8L3;S4R3C6;H0YAB8;D6RBX4;H0YAH8;H0Y8M8;H0Y9D7	Q15582;H0Y8L3	Transforming growth factor-beta-induced protein ig-h3	TGFBI	9	17.3	74.68	0	61.273	1.42781	7.84947	15	1.46458	1.43499	1.33462	1.40303	1.45417	1.47548
E7EV99;E7ENY0;P35611;H0Y9H2;A0A0A0MSR2;D6RF25;D6RJE2;H0YFD8;D6RAH3;P35612	E7EV99;E7ENY0;P35611;H0Y9H2;A0A0A0MSR2	Alpha-adducin	ADD1	10	24.7	70.055	0	81.006	1.41123	4.76731	18	1.5981	1.56236	1.1286	1.19358	1.62214	1.36261
A0A0A6YYJ5;A0A286YES6;O94854	A0A0A6YYJ5;A0A286YES6		MACF1	13	22	177.28	0	54.553	1.37862	1.63486	11	1.67965	NaN	1.49068	0.965516	NaN	NaN
E9PN41;A8MVV6;J3KQ42;O14817;E9PSH3;E9PPX8;J3KNL1	E9PN41;A8MVV6;J3KQ42;O14817;E9PSH3;E9PPX8;J3KNL1	Tetraspanin;Tetraspanin-4	TSPAN4	2	36.4	15.195	0	60.725	1.36339	2.48953	11	1.5605	1.06281	1.70051	1.12975	NaN	NaN
Q6WCQ1;J3KSW8;A0A1W2PPU9;J3KSK7;K7EJ14	Q6WCQ1;J3KSW8	Myosin phosphatase Rho-interacting protein	MPRIP	8	28	116.53	0	88.948	1.33941	4.88675	23	1.36567	1.12448	1.5583	1.57651	1.21026	1.20125
P17813;F5GX88	P17813;F5GX88	Endoglin	ENG	6	13.4	70.577	0	68.623	1.33105	7.06583	16	1.46774	1.32964	1.3134	1.26876	1.30916	1.29761
Q99717;Q15797;D6RIZ9;D6RBB4;D6R9D4;D6RAY1;D6REQ3;D6RDN7;D6RD62;H0YAK7	Q99717;Q15797	Mothers against decapentaplegic homolog 5;Mothers against decapentaplegic homolog 1	SMAD5;SMAD1	4	14	52.258	0	10.635	1.32762	5.02875	12	1.33301	1.42015	1.4397	1.20016	NaN	1.24507
Q6YHK3	Q6YHK3	CD109 antigen	CD109	29	27.4	161.69	0	323.31	1.29566	8.81527	153	1.28357	1.31771	1.24707	1.32872	1.28232	1.31459
P55011;G3XAL9	P55011;G3XAL9	Solute carrier family 12 member 2	SLC12A2	8	10.5	131.45	0	33.494	1.291	2.62554	15	1.65044	1.16647	NaN	1.21444	1.73425	0.689385
B1AKC9;P29323;Q6NVW1;Q15375	B1AKC9;P29323	Receptor protein-tyrosine kinase;Ephrin type-B receptor 2	EPHB2	13	24.3	105.56	0	98.116	1.24094	2.8181	18	1.40748	NaN	0.660827	1.12728	1.47807	1.53107
O14967;D6RAZ4	O14967	Calmegin	CLGN	4	9	70.038	0	19.053	1.23216	1.96616	8	1.03425	1.18734	1.4749	NaN	NaN	NaN
A0A0U1RQC9;J3KP33;P04637;E7EMR6;E7EQX7;E7ESS1;A0A087WZU8;E9PCY9;S4R334;E9PFT5;A0A087WXZ1;A0A087WT22;A0A087X1Q1	A0A0U1RQC9;J3KP33;P04637;E7EMR6;E7EQX7	Cellular tumor antigen p53	TP53	5	18.5	45.884	0	29.493	1.197	1.66784	9	NaN	NaN	1.38647	1.52631	0.389548	1.48567
Q08209;E7ETC2;E9PPC8;E9PK68;P48454;H0YB02;H0YC26;G3V111	Q08209;E7ETC2	Serine/threonine-protein phosphatase 2B catalytic subunit alpha isoform;Serine/threonine-protein phosphatase	PPP3CA	5	31.9	58.687	0	53.059	1.17109	7.01952	36	1.13041	1.07555	1.26164	1.18449	1.19393	1.1805
Q99661;Q5JR91;Q5JR89;H0Y5Z9	Q99661;Q5JR91;Q5JR89	Kinesin-like protein KIF2C;Kinesin-like protein	KIF2C	16	33.2	81.312	0	123.66	1.16391	5.65633	42	1.11936	1.04703	1.11802	1.37314	1.22369	1.10223
Q9Y5S1;H7BZK2;K7EPY7;K7EKG5	Q9Y5S1	Transient receptor potential cation channel subfamily V member 2	TRPV2	19	32.2	85.98	0	130.97	1.13991	6.4102	39	1.14421	1.08659	1.1352	1.14656	1.04336	1.28357
Q9NQW6;H7C1K5;C9JJT6;H7C3S1;H7C1C2	Q9NQW6	Actin-binding protein anillin	ANLN	38	44.9	124.2	0	323.31	1.13761	8.50407	211	1.11914	1.09107	1.1343	1.1547	1.18089	1.14556
Q9ULC3	Q9ULC3	Ras-related protein Rab-23	RAB23	6	33.3	26.659	0	24.284	1.1277	5.41602	15	0.941658	1.30741	1.13479	1.19938	1.0361	1.14686
P18858;F5GZ28;M0R0Q7;B4E135;M0R1S4;M0QY71;M0R1G7	P18858;F5GZ28;M0R0Q7	DNA ligase 1;DNA ligase	LIG1	10	13.9	101.73	0	51.865	1.12495	4.55048	13	1.1059	1.04779	1.10334	1.32791	NaN	1.03982
A0A0J9YXF2;J3QT77;A0A0J9YYG4;Q15165;G3XAK4;A0A0J9YYJ1;A0A0J9YXU7;A0A0J9YXM1	A0A0J9YXF2;J3QT77;A0A0J9YYG4;Q15165	Serum paraoxonase/arylesterase 2	PON2	15	70.4	41.527	0	240.61	1.09841	8.16687	130	1.07002	1.14737	1.08931	1.1261	1.10348	1.05415
Q5JXI8;Q13642;Q5JXH8;Q5JXH7;Q5JXI3;A0A0D9SFZ9;Q5JXI2;A0A0D9SFI6;A0A0D9SFB0;Q5JXH9;A0A0D9SG53;A0A0D9SGB2;Q5JXI0;A0A0D9SGD1;A0A0D9SGC5;A0A0D9SEY7	Q5JXI8;Q13642;Q5JXH8;Q5JXH7;Q5JXI3;A0A0D9SFZ9;Q5JXI2;A0A0D9SFI6;A0A0D9SFB0;Q5JXH9	Four and a half LIM domains protein 1	FHL1	9	51	29.16	0	72.949	1.07769	7.43707	22	1.15284	1.06368	1.11154	1.01559	1.06271	1.05979
Q92820	Q92820	Gamma-glutamyl hydrolase	GGH	9	34.6	35.964	0	56.444	1.07097	6.92751	51	1.13405	1.03201	1.11531	0.995952	1.1237	1.02481
Q86SR1	Q86SR1	Polypeptide N-acetylgalactosaminyltransferase 10	GALNT10	8	15.6	68.991	0	25.43	1.05756	3.53094	16	0.954704	1.0795	1.37739	0.84177	1.03444	NaN
Q8TCZ2;A0A0U1RQT8	Q8TCZ2;A0A0U1RQT8	CD99 antigen-like protein 2	CD99L2	4	34.7	27.986	0	71.383	1.05084	1.77818	9	NaN	1.22578	NaN	NaN	0.779883	1.14686
A0A0A0MSJ9;Q15283;D6RBA9	A0A0A0MSJ9;Q15283;D6RBA9	Ras GTPase-activating protein 2	RASA2	2	5.4	96.999	0	22.129	1.05015	4.16788	7	1.03735	1.04645	1.06664	NaN	NaN	NaN
Q15003;E9PHA2;C9J470;C9JZP1;H7C415	Q15003;E9PHA2;C9J470	Condensin complex subunit 2	NCAPH	14	33.3	82.562	0	75.921	1.04483	5.38376	43	1.17279	0.934081	1.14758	0.915145	1.13761	0.961776
O75369;E7EN95;H7C5L4;A0A0A0MT44;A0A0C4DGA1	O75369;E7EN95	Filamin-B	FLNB	141	78.7	278.16	0	323.31	1.03681	9.4575	1750	1.03787	1.05573	1.05609	1.03457	1.02874	1.00788
E7ETU9	E7ETU9		PLOD2	3	50.9	81.169	0	323.31	1.01776	8.79372	217	0.98215	1.01302	1.0241	1.00142	1.04761	1.03826
A0A1B0GTW1;Q9UDY2;U3KQJ2;B1AN86	A0A1B0GTW1;Q9UDY2	Tight junction protein ZO-2	TJP2	27	34	140.73	0	161.89	1.01278	6.72517	104	1.07521	1.02213	1.01812	1.06743	0.903732	0.990085
F5H2U8;F5H2A4;P52926;F5H6H0	F5H2U8;F5H2A4;P52926;F5H6H0	High mobility group protein HMGI-C	HMGA2	4	32.3	10.767	0	11.873	1.00815	1.48752	11	1.04031	NaN	0.670323	NaN	1.31382	NaN
P43121	P43121	Cell surface glycoprotein MUC18	MCAM	7	19	71.607	0	25.278	1.00726	3.22569	10	NaN	NaN	0.97457	0.991814	1.05539	NaN
Q02809;Q5JXB7;Q5JXB8	Q02809	Procollagen-lysine,2-oxoglutarate 5-dioxygenase 1	PLOD1	27	46.9	83.549	0	232.69	1.00722	8.43913	141	1.00426	0.975212	0.983839	1.00074	1.02901	1.05027
P14635;E9PC90;H0YA62;D6RHI0	P14635;E9PC90;H0YA62	G2/mitotic-specific cyclin-B1	CCNB1	5	18.9	48.337	0	36.396	1.00468	4.74386	19	1.08717	0.947984	NaN	1.12407	0.918156	0.945994
P15144;H0YKT6;H0YMC1;H0YLZ8	P15144	Aminopeptidase N	ANPEP	46	53.5	109.54	0	323.31	1.00397	7.62283	470	0.93786	1.00437	1.04478	1.03741	0.975839	1.02357
Q96A00;A0A0B4J2A3;K7EJB8;K7EMN0	Q96A00;A0A0B4J2A3	Protein phosphatase 1 regulatory subunit 14A	PPP1R14A	5	42.9	16.693	0	139.44	1.00135	6.74652	77	1.10673	0.994208	0.999679	0.953035	0.932821	1.02162
Q9Y2T7;I3L2D6	Q9Y2T7	Y-box-binding protein 2	YBX2	6	42	38.517	0	81.14	0.998751	1.34775	10	NaN	1.04165	1.35493	NaN	NaN	0.599666
P21980;A2A299;A2A2A0	P21980	Protein-glutamine gamma-glutamyltransferase 2	TGM2	20	38.6	77.328	0	131.09	0.983082	7.52606	100	1.00312	1.00881	0.942754	0.939009	0.961456	1.04335
Q9P0V3;C9JED2;C9JF25	Q9P0V3	SH3 domain-binding protein 4	SH3BP4	15	22.2	107.49	0	78.92	0.967079	5.21397	32	1.03956	0.825861	0.881496	1.08084	1.10022	0.874503
A0A0G2JQ62;Q8NF37;A0A0G2JRI7	A0A0G2JQ62;Q8NF37;A0A0G2JRI7	Lysophosphatidylcholine acyltransferase 1	LPCAT1	12	30.1	54.472	0	175.46	0.95011	6.22665	54	0.988927	1.00089	0.845466	0.957424	1.03129	0.876665
P46013	P46013	Antigen KI-67	MKI67	61	28.1	358.69	0	323.31	0.945226	6.39116	153	0.860424	1.05271	0.917203	0.9417	0.908228	0.991089
A0A0A0MSK6;Q13017	A0A0A0MSK6;Q13017	Rho GTPase-activating protein 5	ARHGAP5	7	5.7	171.68	0	10.707	0.944875	3.09602	7	NaN	NaN	0.897379	0.947226	NaN	0.990018
Q9Y696;A6PVS0;O15247	Q9Y696	Chloride intracellular channel protein 4	CLIC4	15	70.4	28.772	0	323.31	0.941272	6.67184	73	1.02234	0.977318	0.934489	0.940208	0.92976	0.843513
P07711;Q5T8F0	P07711	Cathepsin L1;Cathepsin L1 heavy chain;Cathepsin L1 light chain	CTSL	5	25.8	37.564	0	64.621	0.939036	5.58194	19	1.08952	0.788868	0.924503	0.903628	0.954792	0.972901
Q8NEM2;I3L3Z1	Q8NEM2	SHC SH2 domain-binding protein 1	SHCBP1	14	29.5	75.69	0	105.19	0.921666	5.52485	36	0.917593	0.749085	0.896026	0.936227	0.999358	1.03171
Q8N556	Q8N556	Actin filament-associated protein 1	AFAP1	9	16.2	80.724	0	38.203	0.919042	7.67859	31	0.904908	0.93357	0.851831	0.952937	0.937862	0.933144
H0YMA4;A0A0U1RQM0;Q15004;H0YKX3;A0A0U1RQC1	H0YMA4;A0A0U1RQM0;Q15004;H0YKX3	PCNA-associated factor	KIAA0101	4	50.4	12.398	0	42.606	0.918241	5.13361	14	0.89168	0.921198	0.982836	0.817096	NaN	0.978397
Q86W92;F5GZP6;H0YFE4;A0A0A0MTP2;F5H6Q7;F5H0E0;F5H495	Q86W92;F5GZP6	Liprin-beta-1	PPFIBP1	16	23.2	114.02	0	98.602	0.917106	6.94559	28	0.954379	0.85936	0.890779	0.910883	0.888294	0.99894
Q8WUY8;M0R1E3;M0QZH3	Q8WUY8;M0R1E3	N-acetyltransferase 14	NAT14	4	29.1	21.65	0	28.83	0.907634	4.42701	12	1.00335	0.934369	0.735816	0.953166	0.911466	NaN
O43663;H0YLA0;H0YL53;H0YM42;G3V3N7;H0YNE4	O43663	Protein regulator of cytokinesis 1	PRC1	15	36.6	71.606	0	115.54	0.906733	4.91974	51	0.966754	1.06127	0.895774	0.67939	0.877203	0.960007
O75717;C9JYB3	O75717	WD repeat and HMG-box DNA-binding protein 1	WDHD1	17	23.4	125.97	0	101.81	0.902574	5.48558	32	0.98926	0.902757	1.01102	0.735238	0.909624	0.867545
Q9Y3A5;A0A087X020;F8WE72	Q9Y3A5;A0A087X020	Ribosome maturation protein SBDS	SBDS	12	41.6	28.763	0	94.468	0.901084	7.83393	45	0.918259	0.945792	0.916629	0.896441	0.852098	0.877283
P46821;D6RA32;D6RA40;D6RCL2;D6RGJ3;E9PGC8;P78559	P46821	Microtubule-associated protein 1B;MAP1B heavy chain;MAP1 light chain LC1	MAP1B	64	43.1	270.63	0	323.31	0.894841	7.73644	285	0.855103	0.869713	0.946987	0.923483	0.880466	0.893296
A0A0C4DGA7;O94929;D6RHE7;A0A0A0MRD5	A0A0C4DGA7;O94929	Actin-binding LIM protein 3	ABLIM3	6	14.8	74.167	0	20.113	0.892633	4.21152	13	0.921751	0.772035	0.798117	NaN	0.915189	1.05607
Q8TBP6	Q8TBP6	Solute carrier family 25 member 40	SLC25A40	6	28.7	38.124	0	21.069	0.889803	5.79383	20	0.991193	0.878296	0.85119	0.886039	0.97189	0.760208
Q5JWQ4;E7EX60;Q5T7F0;E9PEP6;O14786;Q5JWQ6;H0Y4A0	Q5JWQ4;E7EX60;Q5T7F0;E9PEP6;O14786;Q5JWQ6	Neuropilin-1	NRP1	9	21.8	67.292	0	34.599	0.888653	4.7963	27	1.06404	0.929232	0.812539	0.95667	0.672817	0.896614
G3XAI2;P07942;E7EPA6	G3XAI2;P07942	Laminin subunit beta-1	LAMB1	25	21.3	200.48	0	323.31	0.874235	5.4785	66	0.934104	0.952929	0.819148	0.986482	0.801748	0.751
Q96KB5;E5RFX4;E5RIE1	Q96KB5;E5RFX4	Lymphokine-activated killer T-cell-originated protein kinase	PBK	10	47.8	36.085	0	30.877	0.866759	3.22987	23	0.708976	0.787251	1.0531	1.10045	NaN	0.68402
P53634;H0YCY8	P53634;H0YCY8	Dipeptidyl peptidase 1;Dipeptidyl peptidase 1 exclusion domain chain;Dipeptidyl peptidase 1 heavy chain;Dipeptidyl peptidase 1 light chain	CTSC	10	30.9	51.853	0	243.74	0.863009	6.34798	114	0.947438	0.866203	0.750792	0.873574	0.873577	0.86647
Q9C002;H0YKW5	Q9C002;H0YKW5	Normal mucosa of esophagus-specific gene 1 protein	NMES1;C15orf48	7	54.2	9.6172	0	91.765	0.858007	5.48571	113	0.698074	0.895646	0.984106	0.872058	0.831506	0.866654
Q9HBM1;C9JW94	Q9HBM1	Kinetochore protein Spc25	SPC25	3	17	26.152	0	9.1167	0.853862	3.05344	12	NaN	0.973667	0.880655	0.886351	NaN	0.674773
Q15599;H3BN50;H3BQS0;H3BUQ9;H3BMF5	Q15599;H3BN50;H3BQS0	Na(+)/H(+) exchange regulatory cofactor NHE-RF2	SLC9A3R2	14	56.1	37.413	0	111.27	0.853169	8.11632	45	0.889347	0.881866	0.816733	0.850699	0.842765	0.837604
Q9Y6A5;E7EMT0;C9JA91;Q8IX09;C9JWI7;F8WC55	Q9Y6A5	Transforming acidic coiled-coil-containing protein 3	TACC3	13	26	90.359	0	66.244	0.852482	3.17071	34	0.879096	0.746249	1.31319	0.968257	0.484316	0.723778
Q14676;H0Y6Z8;A2AB05;A2AB06;A2AB07;A0A087X0R2	Q14676	Mediator of DNA damage checkpoint protein 1	MDC1	25	23.8	226.66	0	307.93	0.84435	7.66248	85	0.894609	0.87409	0.81352	0.829861	0.842947	0.811076
Q96FQ6	Q96FQ6	Protein S100-A16	S100A16	5	60.2	11.801	0	25.545	0.842421	7.08526	19	0.89892	0.834752	0.884771	0.784579	0.807266	0.844238
P35222;B4DGU4;E7EMJ5;E9PDF9;E7EV28	P35222;B4DGU4	Catenin beta-1	CTNNB1	8	24.3	85.496	0	69.751	0.842395	2.31737	10	0.953306	NaN	0.820103	0.753775	NaN	NaN
C9K0J5;Q70E73;C9J164;C9J0R8;C9JLG4	C9K0J5;Q70E73	Ras-associated and pleckstrin homology domains-containing protein 1	RAPH1	6	8.1	141.18	0	24.043	0.839833	4.48388	17	0.916801	0.953318	0.937919	0.566366	0.788613	0.875985
J3KMZ9;P01130;H0YMD1;H0YM92;H0YMQ3	J3KMZ9;P01130;H0YMD1	Low-density lipoprotein receptor	LDLR	13	21.6	104.56	0	140.52	0.834506	5.9556	55	0.792997	0.899852	0.768084	0.779902	0.817027	0.949176
P50281;F8W1B7;Q9Y5R2;P51511	P50281	Matrix metalloproteinase-14	MMP14	12	26.1	65.893	0	74.424	0.833913	2.17695	17	1.10265	1.13962	1.30984	0.830161	0.0761846	0.545027
Q60FE5;A0A087WWY3	Q60FE5;A0A087WWY3		FLNA	2	69.9	278.22	0	323.31	0.83391	9.22716	1406	0.839317	0.861425	0.813104	0.833589	0.824757	0.831271
Q9NVI1;F8W7R3;H3BP78;H3BMG4;H3BT54;H3BN35;H3BQE2;H3BS60	Q9NVI1;F8W7R3;H3BP78	Fanconi anemia group I protein	FANCI	30	32.7	149.32	0	144.18	0.830531	5.23802	108	0.978211	0.785751	0.93847	0.770103	0.729595	0.781058
Q96GM5;F8VZ70;F8VUB0;F8VW95;H0YHV1;F8VRQ4	Q96GM5;F8VZ70;F8VUB0	SWI/SNF-related matrix-associated actin-dependent regulator of chromatin subfamily D member 1	SMARCD1	7	24.5	58.232	0	37.644	0.821114	1.19496	9	NaN	NaN	0.755809	1.22715	NaN	0.480379
P07858;E9PKQ7;E9PNL5;E9PHZ5;E9PLY3;E9PSG5;E9PQM1;R4GMQ5;E9PR54;E9PJ67;E9PCB3;E9PS78	P07858	Cathepsin B;Cathepsin B light chain;Cathepsin B heavy chain	CTSB	11	42.8	37.821	0	230.63	0.821097	6.34722	131	0.8565	0.748832	0.908828	0.788863	0.848534	0.775025
O75915;F8WF90;C9JQU6;F8WF33	O75915;F8WF90;C9JQU6;F8WF33	PRA1 family protein 3	ARL6IP5	5	25	21.614	0	303.7	0.818661	7.73482	62	0.813639	0.870875	0.830802	0.794507	0.822215	0.77993
Q6P9B6;H3BM75;H3BUB0	Q6P9B6;H3BM75	TLD domain-containing protein 1	TLDC1	6	22.1	50.993	0	23.466	0.814545	5.18905	17	0.904971	0.821746	0.961272	0.773419	0.714074	0.71179
Q9NZN4	Q9NZN4	EH domain-containing protein 2	EHD2	20	53.4	61.161	0	163.71	0.812411	6.60152	86	0.794393	0.819	0.858377	0.795855	0.877855	0.728986
O43293;M0QYY8	O43293	Death-associated protein kinase 3	DAPK3	4	9.9	52.535	0	9.1151	0.811563	3.66659	9	0.816385	0.829363	0.788942	NaN	NaN	NaN
O75475	O75475	PC4 and SFRS1-interacting protein	PSIP1	7	19.1	60.103	0	38.658	0.802932	4.70128	26	0.866132	0.934017	0.859604	0.837598	0.742173	0.578069
Q15526;A0A087WYS9	Q15526	Surfeit locus protein 1	SURF1	3	17.7	33.331	0	16.442	0.795577	1.66573	12	1.28357	NaN	1.36697	0.479463	0.471467	0.376421
E7EW32;Q7L1V2	E7EW32;Q7L1V2	Vacuolar fusion protein MON1 homolog B	MON1B	3	14.2	47.836	0.00041999	3.8429	0.793581	5.26261	10	NaN	0.793035	0.822584	0.771054	0.78765	NaN
E7EXA6;A0A0D9SF58;Q8WVB6	E7EXA6;A0A0D9SF58;Q8WVB6	Chromosome transmission fidelity protein 18 homolog	CHTF18	4	6.7	107.43	0	20.15	0.789632	1.38098	8	1.10406	NaN	0.726188	NaN	0.53865	NaN
O75410;E5RFM9;R4GMT7;E7EVI4;E7ET87;H0YAY0;H0YBT8;E5RJG6;A0A0C4DGD3;A0A0C4DGD5	O75410;E5RFM9;R4GMT7;E7EVI4;E7ET87;H0YAY0	Transforming acidic coiled-coil-containing protein 1	TACC1	7	18.4	87.793	0	99.238	0.783505	3.80177	30	0.6918	0.695371	0.826447	0.555923	0.820991	1.1105
A0A1B0GVY1;Q96PU5;K7ERN1;K7EQC5;K7EN51;K7ENS6	A0A1B0GVY1;Q96PU5;K7ERN1	E3 ubiquitin-protein ligase NEDD4-like	NEDD4L	5	6.5	140.82	0	13.377	0.781858	2.86168	19	0.863291	0.940807	0.875526	0.836663	0.393005	NaN
O95758;X6R242	O95758	Polypyrimidine tract-binding protein 3	PTBP3	8	33.5	59.689	0	84.73	0.776024	4.30923	28	0.69617	0.663843	0.647732	0.977374	0.946888	0.724139
Q8TED1;E7ETY7;J3KNB5	Q8TED1;E7ETY7	Probable glutathione peroxidase 8;Glutathione peroxidase	GPX8	6	33	23.881	0	12.337	0.76985	5.07635	14	0.619311	0.683773	0.86884	0.843679	0.755176	0.848323
A0A0C4DGA2;O75521;F1LLU7;F8WAW4;C9JB63;F8W6J1	A0A0C4DGA2;O75521	Enoyl-CoA delta isomerase 2, mitochondrial	ECI2	13	58	40.183	0	134.88	0.768422	6.43485	54	0.779139	0.831653	0.6714	0.767484	0.760519	0.800336
A0A1W2PRJ1;J3KQ16;S4R2X4;A0A0A0MRC3;A0A1W2PQ53;A0A1W2PQJ9;A0A1W2PPS2;D5MRH1;A0A1W2PS97;A0A0A0MSE6;A0A1W2PNG1;A0A1W2PNY7;A0A1W2PPH9;A0A1W2PQK5;A0A1W2PNQ3;A0A1W2PSD3;A0A1W2PQU4;A0A1W2PPQ3;A0A1W2PQ61;A0A1W2PP94;A0A1W2PNH9;H0Y382;A0A1W2PRE5;H0Y379;Q5SVK0;A0A1W2PRX6;A0A1W2PQ93;A0A1W2PP26;H0Y5Z6;B7ZMF5;A0A1W2PRG5;Q5SVJ7;A0A1W2PR56;A0A1W2PP06;A0A1W2PPY5;A0A1W2PNW6;Q5SVK5;A0A1W2PNY9;A0A0A0MRR0;A0A1W2PRB0…	A0A1W2PRJ1;J3KQ16;S4R2X4;A0A0A0MRC3;A0A1W2PQ53;A0A1W2PQJ9;A0A1W2PPS2;D5MRH1;A0A1W2PS97;A0A0A0MSE6;A0A1W2PNG1;A0A1W2PNY7;A0A1W2PPH9;A0A1W2PQK5;A0A1W2PNQ3;A0A1W2PSD3;A0A1W2PQU4;A0A1W2PPQ3;A0A1W2PQ61;A0A1W2PP94;A0A1W2PNH9;H0Y382;A0A1W2PRE5;H0Y379;Q5SVK0;A0A1W2PRX6;A0A1W2PQ93;A0A1W2PP26;H0Y5Z6;B7ZMF5;A0A1W2PRG5;Q5SVJ7;A0A1W2PR56;A0A1W2PP06;A0A1W2PPY5;A0A1W2PNW6;Q5SVK5;A0A1W2PNY9;A0A0A0MRR0;A0A1W2PRB0…	Calcium-activated potassium channel subunit alpha-1	KCNMA1	4	4.8	109.86	0	11.485	0.767667	3.98021	14	0.819283	0.5405	0.91797	0.98067	0.627216	0.720363
O15230;A0A087WYH7;A0A075B783	O15230	Laminin subunit alpha-5	LAMA5	32	13.7	399.73	0	112.83	0.760615	5.49703	49	0.749782	0.750238	0.788796	0.674098	0.694446	0.906331
Q5QPK2;H0Y368;O60762;Q5QPJ9	Q5QPK2;H0Y368;O60762;Q5QPJ9	Dolichol-phosphate mannosyltransferase subunit 1	DPM1	9	34.8	32.426	0	78.024	0.759218	8.14709	54	0.768725	0.74931	0.739426	0.77238	0.729875	0.795594
K7EKI8;O60437;K7EQ71	K7EKI8;O60437	Periplakin	PPL	39	29.7	204.49	0	302.41	0.752283	8.70334	89	0.753964	0.744651	0.730559	0.785278	0.742852	0.756393
Q9H330;F8WBJ7;H7C0G1	Q9H330;F8WBJ7;H7C0G1	Transmembrane protein 245	TMEM245	6	8.2	97.356	0	56.553	0.749875	4.6985	27	0.755521	0.739393	0.775186	0.746275	0.927027	0.55585
Q9NWM8;H7C1Z9;F8WBZ0	Q9NWM8;H7C1Z9;F8WBZ0	Peptidyl-prolyl cis-trans isomerase FKBP14;Peptidyl-prolyl cis-trans isomerase	FKBP14	4	18.5	24.171	0	8.2703	0.749019	4.4243	19	0.856834	0.828858	0.84337	0.516848	0.787708	0.660494
P67936;K7ENT6;K7EMU5;K7ERG3;K7EPV9;K7EPB9;U3KQK2	P67936;K7ENT6	Tropomyosin alpha-4 chain	TPM4	11	59.3	28.521	0	302.8	0.746842	3.6483	101	0.69636	0.708237	0.570759	1.06803	0.564179	0.873485
D6RGI3;D6RER5;Q9NVA2;D6RDU5;H0Y961;H0Y9G8;D6RDP1;D6R9Y6	D6RGI3;D6RER5;Q9NVA2;D6RDU5	Septin-11	SEPT11	10	47.1	49.005	0	323.31	0.740733	6.01663	77	0.774051	0.71503	0.644054	0.765156	0.828653	0.717453
P25685;M0R080;M0QYT3;M0QXK0;M0R1D6;M0QZD0;M0R128;A0A1B0GX60	P25685;M0R080	DnaJ homolog subfamily B member 1	DNAJB1	13	39.7	38.044	0	95.623	0.737164	6.86633	42	0.800956	0.674054	0.76179	0.725318	0.738645	0.722222
P27694;I3L4R8;I3L2M5;I3L524	P27694	Replication protein A 70 kDa DNA-binding subunit;Replication protein A 70 kDa DNA-binding subunit, N-terminally processed	RPA1	23	46.4	68.137	0	315.05	0.736746	5.32088	88	0.718083	0.905762	0.746643	0.684566	0.690705	0.674719
E9PQC4;Q9BZD4;B1AQT3;B1AQT4;E9PP32;E9PKH1	E9PQC4;Q9BZD4;B1AQT3;B1AQT4;E9PP32;E9PKH1	Kinetochore protein Nuf2	NUF2	5	11.8	48.832	0.00023294	7.2456	0.73546	1.6912	10	0.941368	NaN	NaN	0.584768	0.680243	NaN
A0A0C4DGQ6;Q96P16;K7EQR8;K7EP82	A0A0C4DGQ6;Q96P16	Regulation of nuclear pre-mRNA domain-containing protein 1A	RPRD1A	6	33.9	32.916	0	12.861	0.732518	2.03388	15	1.37456	0.383732	1.19628	0.470705	0.56278	0.407052
P05204	P05204	Non-histone chromosomal protein HMG-17	HMGN2	2	30	9.3926	0	12.865	0.731431	2.96603	29	1.06513	0.899977	0.272812	0.737996	0.723584	0.689086
A0A0B4J1S3;H3BLT4;O15392;K7EMW2;K7EP76;K7ELG2	A0A0B4J1S3;H3BLT4;O15392;K7EMW2	Baculoviral IAP repeat-containing protein 5	BIRC5	4	46.5	16.389	0	14.544	0.729828	4.7093	15	0.79929	0.856269	0.807025	0.546295	0.707492	0.662598
Q9Y6H1;Q5T1J5	Q9Y6H1;Q5T1J5	Coiled-coil-helix-coiled-coil-helix domain-containing protein 2;Putative coiled-coil-helix-coiled-coil-helix domain-containing protein CHCHD2P9, mitochondrial	CHCHD2;CHCHD2P9	4	33.8	15.512	0	64.903	0.728238	2.05911	17	0.81875	NaN	0.896183	0.375921	0.822096	NaN
Q8IY33	Q8IY33	MICAL-like protein 2	MICALL2	13	25.4	97.501	0	36.452	0.728057	2.49339	30	0.452089	0.603748	0.806108	1.35453	0.700776	0.451087
O00560;B4DHN5;E9PBU7	O00560;B4DHN5;E9PBU7	Syntenin-1	SDCBP	2	41.9	32.444	0	269.93	0.727665	4.35085	57	0.822366	0.621752	0.715901	0.580038	0.681624	0.944309
Q9UBR2	Q9UBR2	Cathepsin Z	CTSZ	6	32.3	33.868	0	199.55	0.727036	4.90975	29	0.735353	0.622344	0.859512	0.8428	0.637877	0.664331
M0QXZ5;Q96B54	M0QXZ5;Q96B54	Zinc finger protein 428	ZNF428	3	20.6	23.568	0	25.999	0.726325	4.77279	18	0.694838	0.75661	0.750394	0.54292	0.728839	0.88435
E7ET40;P00749;S4R3G7	E7ET40;P00749	Urokinase-type plasminogen activator;Urokinase-type plasminogen activator long chain A;Urokinase-type plasminogen activator short chain A;Urokinase-type plasminogen activator chain B	PLAU	10	37.2	46.924	0	78.019	0.725023	6.84268	29	0.740642	0.760939	0.685067	0.668019	0.77522	0.720251
Q13641	Q13641	Trophoblast glycoprotein	TPBG	6	21.4	46.031	0	106.37	0.72471	6.45583	40	0.783204	0.709631	0.656609	0.686767	0.733045	0.779005
P15927;Q5TEJ0;Q5TEJ7	P15927	Replication protein A 32 kDa subunit	RPA2	5	41.1	29.247	0	59.967	0.720721	4.86072	24	0.726553	0.808447	0.683871	0.774922	0.528817	0.801714
Q14643;B7ZMI3	Q14643	Inositol 1,4,5-trisphosphate receptor type 1	ITPR1	24	13.6	313.93	0	114.98	0.720632	3.85362	41	0.684447	0.536419	0.700292	0.744066	1.03371	0.624858
O60568;H7C2V1;H7C2S8;H7C0B8;C9JU11;C9JIX5;H7C2A8	O60568	Procollagen-lysine,2-oxoglutarate 5-dioxygenase 3	PLOD3	28	53.4	84.784	0	204.28	0.717692	5.5959	111	0.722422	0.839892	0.725042	0.727134	0.67962	0.612039
Q96BJ3	Q96BJ3	Axin interactor, dorsalization-associated protein	AIDA	6	24.8	35.023	0	35.39	0.716184	4.04397	18	0.716676	0.80792	0.488237	0.71322	0.630429	0.940621
Q9BPX3;H0Y9Z8;D6RA93	Q9BPX3	Condensin complex subunit 3	NCAPG	20	25.4	114.33	0	78.774	0.714553	5.99348	72	0.713288	0.769638	0.596636	0.71652	0.737659	0.75358
A0A1W2PNM1;A0A0A0MSE2;A0A0D9SFP2;E9PF18;Q16836;A0A1W2PQV5;A0A1W2PQC2;A0A1W2PQ78;A0A1W2PRT2;A0A1W2PQ55;A0A1W2PP40	A0A1W2PNM1;A0A0A0MSE2;A0A0D9SFP2;E9PF18;Q16836;A0A1W2PQV5;A0A1W2PQC2;A0A1W2PQ78;A0A1W2PRT2	Hydroxyacyl-coenzyme A dehydrogenase, mitochondrial	HADH	7	46.4	29.096	0	104.4	0.714516	5.62146	50	0.756654	0.575137	0.741799	0.77851	0.697977	0.737016
P35240	P35240	Merlin	NF2	12	22.9	69.689	0	59.147	0.711448	2.83163	18	0.859024	0.352862	NaN	0.794126	0.744634	0.806593
J3KNL6;F1T0I1;O15027;A0A0C4DH09;X6RGP5;Q8N9G1	J3KNL6;F1T0I1;O15027;A0A0C4DH09;X6RGP5	Protein transport protein Sec16A	SEC16A	20	16.8	251.89	0	77.385	0.711444	4.39701	32	0.608756	0.895272	0.716457	0.535507	0.801571	0.711101
Q8NBJ5;M0QYH0;M0QX72	Q8NBJ5	Procollagen galactosyltransferase 1	COLGALT1	20	36	71.635	0	93.47	0.710991	5.4612	110	0.727247	0.779336	0.69117	0.815788	0.634253	0.61815
Q92673;E9PKB0;E9PS32;E9PP43;E9PPB3	Q92673	Sortilin-related receptor	SORL1	5	3.1	248.42	0	8.1058	0.710282	2.41566	10	NaN	0.517886	NaN	0.608602	0.848078	0.866562
P15291;Q86XA6	P15291;Q86XA6	Beta-1,4-galactosyltransferase 1;Lactose synthase A protein;N-acetyllactosamine synthase;Beta-N-acetylglucosaminylglycopeptide beta-1,4-galactosyltransferase;Beta-N-acetylglucosaminyl-glycolipid beta-1,4-galactosyltransferase;Processed beta-1,4-galactosyltransferase 1	B4GALT1	4	17.8	43.92	0	21.91	0.707025	3.67697	11	NaN	0.636106	0.688769	0.711311	0.791915	NaN
F6U1T9;D3YTA9;P63098;H7BYZ3	F6U1T9;D3YTA9;P63098;H7BYZ3	Calcineurin subunit B type 1	PPP3R1	4	27.5	18.208	0	19.652	0.705734	1.33651	9	NaN	NaN	0.983437	NaN	0.69368	0.440083
P07686;Q5URX0;H0YA83;H0Y9B6;D6REQ8;H0Y9M3	P07686;Q5URX0;H0YA83;H0Y9B6	Beta-hexosaminidase subunit beta;Beta-hexosaminidase subunit beta chain B;Beta-hexosaminidase subunit beta chain A	HEXB	18	38.3	63.111	0	163.41	0.699765	7.71091	96	0.737338	0.71226	0.664414	0.67639	0.716931	0.691259
Q9BSY4;F8WC14	Q9BSY4	Coiled-coil-helix-coiled-coil-helix domain-containing protein 5	CHCHD5	5	60.9	12.395	0	14.58	0.699665	2.22969	12	0.73418	NaN	0.809868	0.409631	0.844979	NaN
Q86V48;E5RFK8	Q86V48	Leucine zipper protein 1	LUZP1	22	28.2	120.27	0	120	0.698997	5.37865	62	0.739073	0.644787	0.633967	0.729177	0.620342	0.826636
Q3KQU3;E9PLH3;C9JIR3;H0YF21	Q3KQU3	MAP7 domain-containing protein 1	MAP7D1	12	15.9	92.819	0	49.345	0.698859	4.83841	28	0.655008	0.7078	0.831133	0.797205	0.551618	0.650392
C9JRJ5;Q9UGP4	C9JRJ5;Q9UGP4	LIM domain-containing protein 1	LIMD1	8	28.2	65.534	0	30.291	0.696984	2.57555	14	0.881907	0.565081	0.977664	1.02553	0.267177	0.464543
Q13443;A0AVL1;F8WC54;A0A0J9YY58;C9J6H5;C9JPM3	Q13443;A0AVL1;F8WC54	Disintegrin and metalloproteinase domain-containing protein 9	ADAM9	7	12.5	90.555	0	30.355	0.695463	3.56141	14	0.750544	0.896362	NaN	0.592644	0.593937	0.643828
O95347;A0A0C4DGE5;Q5T821	O95347	Structural maintenance of chromosomes protein 2	SMC2	26	27.7	135.65	0	161.08	0.694045	7.04449	74	0.665348	0.705017	0.707012	0.754402	0.650658	0.681831
Q15417;E9PDU6	Q15417;E9PDU6	Calponin-3;Calponin	CNN3	6	28.3	36.413	0	32.692	0.69392	2.91028	16	0.916611	0.357976	0.738155	0.783997	0.398429	0.968349
P23229;C9JXX7;H7BZ97	P23229	Integrin alpha-6;Integrin alpha-6 heavy chain;Integrin alpha-6 light chain;Processed integrin alpha-6	ITGA6	24	30.3	126.6	0	172.88	0.689834	6.88489	113	0.682641	0.727049	0.630245	0.659109	0.716848	0.723111
Q9NRF9	Q9NRF9	DNA polymerase epsilon subunit 3	POLE3	4	43.5	16.859	0	29.587	0.68915	2.95184	12	0.760657	0.84547	NaN	0.372943	0.699211	0.767469
F8WA39;Q13613;Q8NEC6;H0YDX3;E9PIH9;F8W764;F8W8S8	F8WA39;Q13613;Q8NEC6;H0YDX3;E9PIH9	Myotubularin-related protein 1	MTMR1	6	11.3	75.717	0.00023375	7.3649	0.688274	0.97108	12	0.991226	0.8706	NaN	0.202996	NaN	NaN
Q03001;F8W9J4	Q03001;F8W9J4	Dystonin	DST	5	20.7	860.65	0	323.31	0.687206	5.90155	208	0.631476	0.722847	0.638699	0.788396	0.699513	0.642303
P23921;E9PL69;E9PP77;H0YCY7	P23921;E9PL69	Ribonucleoside-diphosphate reductase large subunit	RRM1	22	41.5	90.069	0	166.56	0.686675	5.37215	96	0.81736	0.733374	0.61377	0.656018	0.688416	0.611113
D6RB92;Q5JS54;D6REN3;E2QRC7;H7C465	D6RB92;Q5JS54;D6REN3;E2QRC7;H7C465	Proteasome assembly chaperone 4	PSMG4	2	38	11.655	0	17.597	0.6863	6.35364	18	0.690608	0.767985	0.709139	0.626875	0.678863	0.644328
O00425;F8WD15	O00425	Insulin-like growth factor 2 mRNA-binding protein 3	IGF2BP3	15	42	63.704	0	256.27	0.68613	7.23168	130	0.713976	0.659293	0.695765	0.673828	0.643145	0.730773
C9JUH3;A0A0A0MT72;Q9BSQ5;E9PEC4	C9JUH3;A0A0A0MT72;Q9BSQ5;E9PEC4	Cerebral cavernous malformations 2 protein	CCM2	7	25.6	38.818	0	14.808	0.685603	1.82852	10	NaN	NaN	0.527579	0.712888	NaN	0.816342
P21291;E9PS42;E9PND2;E9PP21	P21291;E9PS42;E9PND2;E9PP21	Cysteine and glycine-rich protein 1	CSRP1	8	59.1	20.567	0	277.1	0.682372	5.98557	39	0.625846	0.705535	0.658076	0.683725	0.634542	0.786506
Q99943	Q99943	1-acyl-sn-glycerol-3-phosphate acyltransferase alpha	AGPAT1	3	18	31.716	0	39.115	0.680843	1.79157	14	0.458761	NaN	1.13052	0.699933	0.943342	0.171658
Q12834	Q12834	Cell division cycle protein 20 homolog	CDC20	6	25.1	54.722	0	65.924	0.680156	2.64792	14	0.35353	0.614744	NaN	0.872213	0.671524	0.88877
O14929;F8W9G7;F8WEW1	O14929	Histone acetyltransferase type B catalytic subunit	HAT1	12	46.8	49.512	0	221.07	0.677095	7.26565	71	0.661893	0.667796	0.717819	0.699961	0.689205	0.625896
E9PES6;E7ES08;E7EQU1;O15347	E9PES6;E7ES08;E7EQU1;O15347	High mobility group protein B3	HMGB3	9	39.2	17.522	0	196.68	0.676598	5.5552	52	0.701917	0.66987	0.713265	0.772294	0.562431	0.639809
P51858;H3BPQ6	P51858	Hepatoma-derived growth factor	HDGF	16	72.9	26.788	0	323.31	0.673697	5.18122	144	0.753709	0.708319	0.656502	0.574745	0.76988	0.579024
P35244;B5MC59	P35244;B5MC59	Replication protein A 14 kDa subunit	RPA3	8	87.6	13.569	0	60.421	0.673602	5.61167	49	0.722146	0.663049	0.595307	0.75002	0.588591	0.7225
Q5BJH7;K7ERQ0;K7ERY2	Q5BJH7;K7ERQ0;K7ERY2	Protein YIF1B	YIF1B	3	37.6	34.435	0	27.159	0.673092	3.17437	19	0.357351	0.549235	0.681997	0.815639	0.636668	0.997662
Q12797;E5RHK2;A0A087WW51;E5RG56;G3XAN5;E5RG29	Q12797	Aspartyl/asparaginyl beta-hydroxylase	ASPH	23	36.8	85.862	0	314.9	0.67181	7.53944	207	0.652447	0.6794	0.718598	0.684621	0.654908	0.640885
O60888;C9IZG4;C9IZQ5	O60888;C9IZG4	Protein CutA	CUTA	5	47.5	19.116	0	77.125	0.670446	4.52257	24	0.838056	0.674107	0.686781	0.661325	0.684772	0.477634
O43294;H3BQC4;I3L209;H3BSN4	O43294;H3BQC4	Transforming growth factor beta-1-induced transcript 1 protein	TGFB1I1	4	15.8	49.814	0	60.403	0.667417	2.79828	10	0.760458	0.525184	0.826207	0.396675	0.828563	NaN
Q7Z434	Q7Z434	Mitochondrial antiviral-signaling protein	MAVS	12	43.3	56.527	0	154.76	0.663358	6.44074	67	0.637284	0.638082	0.644292	0.684431	0.749199	0.626858
Q9H9B1;A0A1B0GWF6;A0A0C4DGF8;A0A1B0GV09;A0A1B0GU48;A0A1B0GTP4;A0A0D9SFX4;A0A1B0GW79;A0A1B0GVZ8;A0A1B0GUD1	Q9H9B1;A0A1B0GWF6;A0A0C4DGF8;A0A1B0GV09;A0A1B0GU48	Histone-lysine N-methyltransferase EHMT1	EHMT1	5	6.4	141.46	0	18.771	0.662821	2.41525	12	0.40977	NaN	0.451164	0.7788	0.664491	1.00988
Q32P28;E2QRI1;H7C2W6	Q32P28	Prolyl 3-hydroxylase 1	LEPRE1	15	30.7	83.393	0	74	0.662542	6.81039	58	0.670119	0.691098	0.700814	0.669308	0.590346	0.653566
Q8WZA9;M0QZP8	Q8WZA9	Immunity-related GTPase family Q protein	IRGQ	6	14.8	62.717	0	16.992	0.660723	1.29932	11	NaN	1.11847	0.171609	0.863028	NaN	0.48978
H3BLV9;Q96SB4;D6RBF8;D6RBM8;H0Y932;C9J2M4;C9JWF7;A8MPP7;A8MPY5;E7ETV6;Q9UPE1	H3BLV9;Q96SB4	SRSF protein kinase 1	SRPK1	12	27.3	76.039	0	127.64	0.65792	5.30875	54	0.682749	0.740147	0.696697	0.560625	0.559888	0.707413
Q9BQ61;K7EN60;K7ELS0;K7ERU7	Q9BQ61;K7EN60;K7ELS0;K7ERU7	Uncharacterized protein C19orf43	C19orf43	6	31.2	18.419	0	28.125	0.657176	1.43087	15	NaN	NaN	1.17764	0.603203	0.523925	0.323937
P00374;C9JJ68;B4DM58;Q86XF0	P00374	Dihydrofolate reductase	DHFR	3	21.9	21.452	0	12.989	0.655791	1.97248	10	NaN	0.88526	0.77997	0.596572	0.361361	NaN
Q15021;E7EN77;F5GZK7;F5H431	Q15021;E7EN77	Condensin complex subunit 1	NCAPD2	35	37.5	157.18	0	323.31	0.655728	5.46363	124	0.664284	0.58168	0.668011	0.756826	0.564404	0.699163
P14921	P14921	Protein C-ets-1	ETS1	2	6.6	50.407	0	10.479	0.655611	3.01964	11	0.640183	0.655969	0.784798	0.541493	NaN	NaN
O95425;A0A0J9YWY6	O95425;A0A0J9YWY6	Supervillin	SVIL	32	22.2	247.74	0	257.66	0.655226	5.14492	76	0.576598	0.535522	0.751248	0.693007	0.718209	0.656774
O75330;E5RIH2;E5RI30	O75330	Hyaluronan mediated motility receptor	HMMR	10	19.8	84.099	0	40.481	0.652261	1.3759	8	0.142674	1.04907	NaN	NaN	0.622084	0.795214
P52732	P52732	Kinesin-like protein KIF11	KIF11	18	23	119.16	0	105.95	0.648844	3.92072	34	0.935195	0.590391	0.67926	0.579609	0.551246	0.55736
Q8IWT6	Q8IWT6	Volume-regulated anion channel subunit LRRC8A	LRRC8A	6	11.9	94.198	0	15.281	0.648805	5.52243	18	0.526894	0.618513	0.667285	0.730578	0.681381	0.668177
P00167;J3KNC7	P00167	Cytochrome b5	CYB5A	3	35.8	15.33	0	42.038	0.648728	6.444	20	0.701617	0.575661	0.616853	0.652801	0.671282	0.674155
A0A087X142;A6NMH6;A6NFQ9;F8W8I8;Q92599;C9JV02;A0A0A0MRP8;C9J4G8	A0A087X142;A6NMH6;A6NFQ9;F8W8I8;Q92599	Septin-8	SEPT8	6	27.5	49.355	0	68.135	0.647549	3.65424	19	0.809517	NaN	0.71896	0.560948	0.539337	0.608981
Q8IZ21	Q8IZ21	Phosphatase and actin regulator 4	PHACTR4	5	8.4	78.21	0	14.487	0.644088	2.57794	14	0.833565	NaN	NaN	0.502203	0.63701	0.603574
P31321;H7BYW5;C9JSK5;C9IZL8;C9JR00;C9J4C2	P31321;H7BYW5;C9JSK5	cAMP-dependent protein kinase type I-beta regulatory subunit	PRKAR1B	6	26	43.072	0	55.175	0.642707	3.06449	12	NaN	0.630476	0.516892	0.737574	0.685885	NaN
Q15075	Q15075	Early endosome antigen 1	EEA1	21	19.5	162.46	0	138.56	0.641664	6.40548	38	0.566102	0.629027	0.656396	0.70692	0.639139	0.652401
B4DKB2;P42892;E9PJG1;E9PN99;E9PHZ1	B4DKB2;P42892	Endothelin-converting enzyme 1	ECE1	21	39.4	83.573	0	323.31	0.641365	6.43193	130	0.647471	0.722682	0.622674	0.610251	0.650207	0.594903
Q96K17;E9PL10	Q96K17;E9PL10	Transcription factor BTF3 homolog 4;Transcription factor BTF3	BTF3L4	7	63.3	17.27	0	138.93	0.640873	4.42422	37	0.667239	0.777385	0.598402	0.437521	0.688116	0.676574
Q8IW35;E9PG22;F8WF91;H7C4Y5	Q8IW35;E9PG22	Centrosomal protein of 97 kDa	CEP97	7	13.2	96.98	0	36.647	0.640222	2.48502	12	0.513467	NaN	0.660613	0.841589	0.545218	NaN
Q8NCF5;H3BSZ7	Q8NCF5	NFATC2-interacting protein	NFATC2IP	5	23.2	45.816	0	23.138	0.639438	1.75451	8	0.558545	NaN	NaN	0.811275	NaN	0.548494
Q9NTJ3;E9PD53;C9JR83;C9JWF0;C9IYK2;C9JJ64;C9JVD8;C9J578;C9J9E4;F8WCB7	Q9NTJ3;E9PD53	Structural maintenance of chromosomes protein 4;Structural maintenance of chromosomes protein	SMC4	25	25.9	147.18	0	148.21	0.638161	6.91802	52	0.654955	0.655258	0.60117	0.693745	0.616322	0.607518
Q9NWY4;A8MVJ9	Q9NWY4	UPF0609 protein C4orf27	C4orf27	4	14.5	39.436	0	12.628	0.634195	4.60185	13	0.670493	0.750576	0.598428	0.492451	0.55137	0.74185
P40123;A0A087WZ15;E9PDI2;B7Z385;A0A087X0J3;F8WDB9;F8WEW0	P40123;A0A087WZ15;E9PDI2;B7Z385;A0A087X0J3	Adenylyl cyclase-associated protein 2;Adenylyl cyclase-associated protein	CAP2	9	28.5	52.823	0	42.987	0.632889	2.955	22	0.400151	0.669525	0.460047	0.455291	0.916177	0.896145
P49750;H0YIQ2;F8VU51;H0YI23	P49750;H0YIQ2;F8VU51	YLP motif-containing protein 1	YLPM1	8	6.5	241.64	0	44.918	0.63038	5.51778	25	0.704321	0.708921	0.602094	0.613917	0.529207	0.62382
P78362;H7C521;H7C5L6;F8WBW4	P78362	SRSF protein kinase 2;SRSF protein kinase 2 N-terminal;SRSF protein kinase 2 C-terminal	SRPK2	3	11.5	77.526	0	13.496	0.628293	2.98414	13	0.595766	NaN	0.78407	0.361656	0.730352	0.669623
A0A1B0GUC3;A0A1B0GV98;A0A1B0GTC5;A0A1B0GU26;A0A1B0GTC3;A0A1B0GVH5;Q9C0B1;A0A1B0GTY1;A0A1B0GTI3;A0A1B0GTZ8;F8WCB8;X6R3I0;A0A1B0GUY7	A0A1B0GUC3;A0A1B0GV98;A0A1B0GTC5;A0A1B0GU26;A0A1B0GTC3;A0A1B0GVH5;Q9C0B1;A0A1B0GTY1	Alpha-ketoglutarate-dependent dioxygenase FTO	FTO	7	22	51.802	0	39.531	0.625368	3.57014	17	0.610856	0.485892	0.805812	0.46086	0.531525	0.857261
P48634	P48634	Protein PRRC2A	PRRC2A	20	16	228.86	0	141.8	0.625054	4.62513	80	0.681941	0.626934	0.620202	0.434116	0.731389	0.655739
A0A0A0MS41;Q9BWM7;A0A1P0AYU5;S4R3N9	A0A0A0MS41;Q9BWM7;A0A1P0AYU5;S4R3N9	Sideroflexin;Sideroflexin-3	SFXN3	12	57.9	35.503	0	119.56	0.624067	3.15255	40	0.960798	0.568078	0.568274	0.774344	0.431133	0.441774
Q93052;A0A087WZF1;C9JUT4;C9JXK9;C9JIY7;C9JT42;C9J3U9;C9J1K7;C9J5C8;C9J4E3;C9JE51;C9J2R5	Q93052;A0A087WZF1;C9JUT4;C9JXK9	Lipoma-preferred partner	LPP	12	27.3	65.746	0	47.592	0.62264	3.95892	41	0.738149	0.772063	0.520818	0.417461	0.706058	0.581289
Q9Y6I3;D6R907;D6RBI9	Q9Y6I3	Epsin-1	EPN1	9	30.6	60.293	0	113.83	0.622367	3.21954	46	0.61319	0.66493	0.535377	0.30465	0.90446	0.711597
Q99584	Q99584	Protein S100-A13	S100A13	4	54.1	11.471	0	31.045	0.621899	5.63998	41	0.614371	0.716568	0.557582	0.575878	0.586433	0.680562
O95235;D6RBN1;D6R9E4	O95235	Kinesin-like protein KIF20A	KIF20A	8	12.7	100.28	0	39.363	0.621414	5.03217	22	0.65662	0.592811	NaN	0.613917	0.560486	0.683236
Q15058	Q15058	Kinesin-like protein KIF14	KIF14	15	12.7	186.49	0	45.101	0.620241	2.38711	39	0.742858	0.708101	0.616101	0.555203	1.01028	0.088906
A0A1B0GTG2;A0A1B0GW77;P49419;A0A1B0GTY9;A0A1B0GUA1;A0A1B0GW82;A0A1B0GTJ4;A0A1B0GV49;A0A0J9YWF7;A0A1B0GUY0;H0YHM6;F8WDY6;F8VVF2;A0A1B0GVU0;A0A0J9YWK1;A0A0J9YWM6;A0A1B0GW65;F8WD33	A0A1B0GTG2;A0A1B0GW77;P49419;A0A1B0GTY9;A0A1B0GUA1;A0A1B0GW82;A0A1B0GTJ4;A0A1B0GV49;A0A0J9YWF7	Alpha-aminoadipic semialdehyde dehydrogenase	ALDH7A1	13	39.2	58.139	0	64.867	0.620092	5.85513	32	0.595107	0.652232	0.622075	0.677552	0.65419	0.519393
P49006	P49006	MARCKS-related protein	MARCKSL1	7	72.8	19.529	0	265.81	0.617706	4.93721	32	0.665348	0.709358	0.516698	0.535776	0.707934	0.571124
Q13813;A0A0D9SGF6	Q13813;A0A0D9SGF6	Spectrin alpha chain, non-erythrocytic 1	SPTAN1	2	64	284.54	0	323.31	0.615747	8.35584	887	0.618203	0.625514	0.640912	0.617515	0.602865	0.589473
H3BRB3;Q14807;H3BTH5;I3L306	H3BRB3;Q14807	Kinesin-like protein;Kinesin-like protein KIF22	KIF22	10	26.8	67.752	0	44.331	0.614979	5.47881	25	0.592802	0.659293	0.680723	0.677633	0.521692	0.557732
Q16576;E9PC52;Q5JP01;Q5JP02;C9J7L0;Q5JNZ6;C9JAJ9	Q16576;E9PC52;Q5JP01	Histone-binding protein RBBP7	RBBP7	8	46.6	47.82	0	149.92	0.614819	6.28973	71	0.546414	0.686327	0.614236	0.604486	0.638271	0.599181
Q9UK59;F8WAY1	Q9UK59	Lariat debranching enzyme	DBR1	8	22.4	61.554	0	43.842	0.61324	3.295	16	0.817449	NaN	0.453849	0.571503	0.576598	0.646803
O95155;B1AQ61	O95155	Ubiquitin conjugation factor E4 B	UBE4B	8	11.2	146.18	0	21.398	0.611841	1.98134	9	0.657546	NaN	0.487288	NaN	NaN	0.690688
Q8NBS9	Q8NBS9	Thioredoxin domain-containing protein 5	TXNDC5	19	46.1	47.628	0	168.75	0.611682	6.19223	161	0.680004	0.645048	0.613278	0.615935	0.557549	0.558277
P06132;A0A1B0GVZ4	P06132;A0A1B0GVZ4	Uroporphyrinogen decarboxylase	UROD	2	32.4	40.786	0	31.525	0.609046	5.00839	37	0.640366	0.590366	0.517473	0.755457	0.598151	0.552464
P06737;E9PK47	P06737;E9PK47	Glycogen phosphorylase, liver form;Alpha-1,4 glucan phosphorylase	PYGL	22	45.5	97.147	0	190.58	0.607975	5.55306	75	0.697258	0.611137	0.498761	0.617878	0.629593	0.593226
Q9NW15;C9IZD0;C9JA49;C9IYD3;C9JQC9;C9JPY2;C9J670;H7C3N6;C9JH90	Q9NW15;C9IZD0;C9JA49;C9IYD3;C9JQC9;C9JPY2;C9J670	Anoctamin-10	ANO10	7	13.5	76.328	0	21.039	0.605862	2.4339	12	0.585307	0.720724	NaN	0.30117	0.897519	0.52459
P42025	P42025	Beta-centractin	ACTR1B	3	36.7	42.293	0	21.547	0.604826	4.16354	19	0.703883	0.609325	0.718404	0.604024	0.617203	0.376115
Q9UHB7;C9JCE0	Q9UHB7	AF4/FMR2 family member 4	AFF4	5	5.4	127.46	0	25.967	0.603654	2.28316	16	0.621555	NaN	0.534495	0.436172	0.822395	NaN
P83111;H0YNN5	P83111	Serine beta-lactamase-like protein LACTB, mitochondrial	LACTB	5	13.5	60.693	0	29.678	0.603145	4.31265	19	0.506109	0.553524	0.68216	0.652987	NaN	0.620943
M0QY97;Q9UPT8	M0QY97;Q9UPT8	Zinc finger CCCH domain-containing protein 4	ZC3H4	7	15.6	95.425	0	24.833	0.602814	2.94336	21	0.327	0.934529	0.697437	0.391813	0.673032	0.593074
Q92922;F8WE13	Q92922	SWI/SNF complex subunit SMARCC1	SMARCC1	11	22.5	122.87	0	152.24	0.602737	5.73502	37	0.559905	0.585439	0.54233	0.600741	0.708072	0.619934
Q9BT73	Q9BT73	Proteasome assembly chaperone 3	PSMG3	5	58.2	13.104	0	25.705	0.601163	4.1646	19	0.45434	0.5879	0.723505	0.533109	0.77086	0.537262
Q96GD4;J3KT86;J3QLN8;J3KTD6;J3QR41;J3KRF8;M0QYK8;A0A0A0MSY3;Q5Y191;Q9UQB9	Q96GD4;J3KT86;J3QLN8;J3KTD6	Aurora kinase B	AURKB	6	23	39.31	0	18.019	0.600673	3.19508	19	0.760089	0.566592	0.390893	0.681068	NaN	0.604725
A0A140T9V2;H0Y6K2;A0A140T9E9;A0A0G2JK44;P25440;U3KQA6;A0A0G2JHL0;A0A140T9F7;H0Y799;A0A140T9X8;E9PIQ3;E9PKQ9;A0A0G2JHN8;A0A140T9I1	A0A140T9V2;H0Y6K2;A0A140T9E9;A0A0G2JK44;P25440;U3KQA6;A0A0G2JHL0;A0A140T9F7;H0Y799;A0A140T9X8;E9PIQ3	Bromodomain-containing protein 2	BRD2	9	23.9	71.2	0	26.532	0.599535	4.41419	24	0.528297	0.55512	0.730587	0.454387	0.616478	0.712342
P54277;Q5FBZ4;Q3BDU3;Q5FBZ9;E9PC65;B7ZAA0;C9JF76;C9JKP0;Q5FBZ7;C9J4L1;F8W8L1;Q5XG96;E9PC40;E9PH88	P54277;Q5FBZ4;Q3BDU3;Q5FBZ9;E9PC65;B7ZAA0	PMS1 protein homolog 1	PMS1	5	6.4	105.83	0	11.582	0.599483	2.83188	12	0.395663	0.454408	0.622049	0.727694	0.797601	NaN
B4E0K6;A0A0G2JL52;B7ZL25;A0A140T8Y0;A0A0G2JIA5;A0A140TA36;A0A140TA35;Q5ST30;A0A140TA45;A0A140TA40;A0A0A0MTG1;B7ZCJ6	B4E0K6;A0A0G2JL52;B7ZL25;A0A140T8Y0;A0A0G2JIA5;A0A140TA36;A0A140TA35;Q5ST30;A0A140TA45;A0A140TA40;A0A0A0MTG1	Valine--tRNA ligase, mitochondrial	VARS2	8	12.5	118.5	0	22.524	0.599344	1.63137	10	NaN	0.493689	0.785294	NaN	0.51905	NaN
Q9ULH7;I3L2S3;I3L2A0	Q9ULH7	MKL/myocardin-like protein 2	MKL2	7	12.1	118.13	0	32.931	0.598051	3.20235	24	0.932502	0.705726	0.401197	0.466941	0.541721	0.540221
Q01082;A0A087WUZ3;F8W6C1;A4QPE4;E9PJZ2	Q01082;A0A087WUZ3	Spectrin beta chain, non-erythrocytic 1	SPTBN1	96	58.1	274.61	0	323.31	0.597171	7.9514	637	0.58982	0.59019	0.620644	0.622656	0.591567	0.568151
Q9BYJ9	Q9BYJ9	YTH domain-containing family protein 1	YTHDF1	4	17.7	60.873	0	16.108	0.59699	3.38934	13	0.659108	0.54369	0.702684	0.405553	NaN	0.673913
P07311;G3V2U7;G3V3F8;G3V597	P07311;G3V2U7	Acylphosphatase-1;Acylphosphatase	ACYP1	5	58.6	11.261	0	13.909	0.5964	1.78801	10	0.497012	0.74813	NaN	NaN	0.544059	NaN
Q9BTT0;E9PPH5;Q5TB19;E9PLC4	Q9BTT0;E9PPH5;Q5TB19;E9PLC4	Acidic leucine-rich nuclear phosphoprotein 32 family member E	ANP32E	7	29.5	30.692	0	151.96	0.595225	10.1526	47	0.601457	0.597054	0.598248	0.584135	0.587804	0.602653
Q9NQS7;E9PM67	Q9NQS7	Inner centromere protein	INCENP	11	18.1	105.43	0	50.241	0.594086	3.24912	23	0.552159	0.602554	0.286794	0.841407	0.558992	0.722611
P48723	P48723	Heat shock 70 kDa protein 13	HSPA13	6	17.8	51.927	0	14.235	0.593085	5.55241	17	0.685553	0.553131	0.522881	0.551114	0.59961	0.646223
Q9NZB2;A0A0C4DG79;A0A0C4DH52;Q5T035	Q9NZB2;A0A0C4DG79	Constitutive coactivator of PPAR-gamma-like protein 1	FAM120A	19	28.1	121.89	0	140.83	0.592353	4.86444	40	0.561934	0.532689	0.537412	0.700756	0.517453	0.703871
C9JEV9;O95639;B7Z7B0;H7C419;C9K0K2	C9JEV9;O95639;B7Z7B0;H7C419	Cleavage and polyadenylation specificity factor subunit 4	CPSF4	4	33.2	23.653	0	16.856	0.590833	1.49852	15	0.89989	0.78962	NaN	NaN	0.446892	0.22693
F5GYK2;Q9NRL3;M0R0P4;M0R317;R4GN16;M0QZM0	F5GYK2;Q9NRL3;M0R0P4;M0R317	Striatin-4	STRN4	3	12.5	68.584	0	11.356	0.589776	1.53439	10	0.795936	NaN	NaN	NaN	0.486728	0.486663
O75815	O75815	Breast cancer anti-estrogen resistance protein 3	BCAR3	14	26.3	92.565	0	69.555	0.584826	3.45821	28	0.604464	0.651917	NaN	0.540461	0.714822	0.412464
G3V2V8;J3KMY5;G3V3E8;E7EMS2;G3V3D1;P61916;H0YIZ1	G3V2V8;J3KMY5;G3V3E8;E7EMS2;G3V3D1;P61916;H0YIZ1	Epididymal secretory protein E1	NPC2	4	47.5	13.078	0	37.4	0.583884	2.62333	17	0.62233	0.876483	NaN	0.35836	0.561932	0.500314
P54727;Q5W0S5;Q5W0S4;H0Y579	P54727;Q5W0S5	UV excision repair protein RAD23 homolog B	RAD23B	8	40.6	43.171	0	171.11	0.582644	4.30847	44	0.514593	0.568351	0.497423	0.529081	0.58971	0.796705
Q15942;H0Y2Y8;C9IZ41;H7C3D3;H7C3R3;C9JJK5	Q15942;H0Y2Y8	Zyxin	ZYX	14	39.7	61.277	0	244.44	0.580815	5.07724	131	0.706455	0.606241	0.552017	0.473305	0.588795	0.558079
P53350;I3L2H5;I3L387;I3L309	P53350	Serine/threonine-protein kinase PLK1	PLK1	10	24.9	68.254	0	42.561	0.577987	4.23999	31	0.766011	0.609861	0.617501	0.518977	0.443281	0.512293
B0QYD3;Q9UH17;P31941;Q6ICH2;Q96AK3	B0QYD3;Q9UH17;P31941	DNA dC->dU-editing enzyme APOBEC-3B;DNA dC->dU-editing enzyme APOBEC-3A	APOBEC3B;APOBEC3A	6	16.9	57.208	0	24.075	0.577603	5.20832	14	0.602884	0.634833	0.557656	0.626667	0.601736	0.441843
P35249;C9JZI1;C9J8M3;C9JTT7;C9JXZ7;C9JGY5;F8WE44;H7C1P0;C9JW34	P35249;C9JZI1;C9J8M3;C9JTT7	Replication factor C subunit 4	RFC4	13	48.2	39.681	0	52.14	0.576662	4.48194	39	0.728804	0.627631	0.620982	0.521472	0.454351	0.506733
P11047	P11047	Laminin subunit gamma-1	LAMC1	25	24.4	177.6	0	240.68	0.576485	3.89009	58	0.802067	0.533729	0.592652	0.627162	0.482544	0.420755
P06400	P06400	Retinoblastoma-associated protein	RB1	12	16.9	106.16	0	57.653	0.573751	0.974078	8	0.885033	NaN	0.191015	NaN	0.645204	NaN
Q86YP4;V9GYX5;C9JVY3;V9GY85;H7C3H1;C9JMI3;C9JGN4;C9JHD7;C9JJK9	Q86YP4	Transcriptional repressor p66-alpha	GATAD2A	8	26.1	68.062	0	47.518	0.568049	5.66303	39	0.603878	0.494372	0.509915	0.606131	0.557673	0.636325
Q9BV86;S4R344;S4R3J7;S4R338	Q9BV86	N-terminal Xaa-Pro-Lys N-methyltransferase 1;N-terminal Xaa-Pro-Lys N-methyltransferase 1, N-terminally processed	NTMT1	7	32.3	25.387	0	76.41	0.567978	3.82444	24	0.683638	0.52338	0.341672	0.520551	0.63588	0.702748
Q96HA7	Q96HA7	Tonsoku-like protein	TONSL	3	3.6	150.93	0	10.837	0.567046	1.44582	9	0.687254	0.346724	NaN	NaN	NaN	0.667161
Q8NE62;C9JYW4;C9J7D8	Q8NE62	Choline dehydrogenase, mitochondrial	CHDH	16	45.8	65.358	0	82.618	0.567038	5.50171	33	0.673407	0.579529	0.513556	0.514626	0.531256	0.589853
Q92597;E7ESM1;E5RJY1;E5RG99;E5RIR1;E5RGM5;E5RIV1;E5RIM2	Q92597;E7ESM1	Protein NDRG1	NDRG1	5	21.8	42.835	0	29.522	0.566974	1.43852	8	NaN	0.662175	0.345148	NaN	0.693598	NaN
A0A0G2JHC2;Q6NYC8	A0A0G2JHC2;Q6NYC8	Phostensin	PPP1R18	18	41.1	68.041	0	236.68	0.56688	5.51625	58	0.633609	0.552003	0.605435	0.4809	0.614924	0.514407
Q16706	Q16706	Alpha-mannosidase 2	MAN2A1	18	24.1	131.14	0	93.306	0.566623	5.69417	44	0.579704	0.534577	0.537339	0.668797	0.56981	0.50951
P49321;Q5T624;H0YF33;E9PPR5;H0YDS9;E9PRH9;E9PI86;E9PPQ8;E9PNB5	P49321;Q5T624	Nuclear autoantigenic sperm protein	NASP	26	60.5	85.237	0	323.31	0.566455	6.72893	187	0.58249	0.612722	0.568726	0.57198	0.507331	0.555479
Q15785	Q15785	Mitochondrial import receptor subunit TOM34	TOMM34	10	44	34.559	0	158.82	0.56569	3.7899	36	0.530331	0.517599	0.560946	0.484417	0.464177	0.836672
Q96HC4;H0Y8Y3;H0YBI4;A0A0D9SFR4;A0A0A0MSP3;H0Y929;D6RAA1;A0A0D9SFW3;D6RGG6	Q96HC4	PDZ and LIM domain protein 5	PDLIM5	15	36.7	63.944	0	96.997	0.565443	4.63971	63	0.448055	0.630968	0.66648	0.520284	0.639666	0.487205
Q9BXW9;H7BZJ7	Q9BXW9	Fanconi anemia group D2 protein	FANCD2	9	8.7	164.13	0	23.158	0.564738	1.60323	11	0.456986	0.236715	0.733649	0.831604	NaN	NaN
P20936;E9PGC0	P20936;E9PGC0	Ras GTPase-activating protein 1	RASA1	13	18.9	116.4	0	42.749	0.561733	4.59364	26	0.488936	0.537414	0.67496	0.429081	0.611822	0.628184
Q96JJ7;B4DIE3;H3BPB3;H3BT89;H3BVI1;H3BRY0	Q96JJ7	Protein disulfide-isomerase TMX3	TMX3	13	39	51.871	0	185.94	0.560035	5.86312	64	0.494551	0.534238	0.648686	0.550767	0.575993	0.555974
P07199	P07199	Major centromere autoantigen B	CENPB	7	18.9	65.171	0	33.96	0.55746	1.56832	11	NaN	0.584611	NaN	NaN	0.704185	0.383584
Q9UER7;Q5STR5;Q4VX54	Q9UER7	Death domain-associated protein 6	DAXX	7	16.1	81.372	0	65.858	0.556704	1.10153	9	NaN	NaN	NaN	0.39024	0.389792	0.890079
Q9NPF4;G3V445;G3V249	Q9NPF4	Probable tRNA N6-adenosine threonylcarbamoyltransferase	OSGEP	6	31.6	36.426	0	31.925	0.556446	4.33416	21	0.680058	0.585063	0.614391	0.467034	0.5946	0.397531
P31350;A0A286YFD6;C9JXC1	P31350;A0A286YFD6;C9JXC1	Ribonucleoside-diphosphate reductase subunit M2	RRM2	14	55.3	44.877	0	153.93	0.552517	5.76509	65	0.572824	0.568029	0.51346	0.558011	0.474493	0.628288
Q9ULV4;B4E3S0;H0YHL7;F8W1H8;F8VUX3;F8VSA4;F8VRE9;F8VTT6;F8VVB7;F8VV53	Q9ULV4;B4E3S0;H0YHL7	Coronin-1C;Coronin	CORO1C	14	41.1	53.248	0	186.53	0.550455	4.75664	126	0.526507	0.431763	0.515562	0.687882	0.565003	0.57601
P17900;H0YBY3;E5RJD0	P17900;H0YBY3;E5RJD0	Ganglioside GM2 activator;Ganglioside GM2 activator isoform short	GM2A	4	23.8	20.838	0.00023447	7.5456	0.550033	3.97193	20	0.618847	0.612185	0.440223	0.589437	NaN	0.489472
Q0VDF9;H7C2A1	Q0VDF9	Heat shock 70 kDa protein 14	HSPA14	12	28.9	54.794	0	59.222	0.549973	3.21935	25	0.637832	0.749985	0.233669	0.610483	0.570362	0.497507
Q9Y263;E5RIM3;H0YBW4;H0YC16;H0YAU9	Q9Y263;E5RIM3	Phospholipase A-2-activating protein	PLAA	15	27.7	87.156	0	81.454	0.546458	4.3025	37	0.549996	0.446821	0.499071	0.717103	0.454953	0.610805
Q6ZS17;A0A0A0MTL6;H3BSV5;H3BMG9;H3BQI5;H3BU12;H3BS40;H3BUP6	Q6ZS17;A0A0A0MTL6;H3BSV5	Protein FAM65A	FAM65A	7	7.6	132.31	0	15.266	0.545303	1.003	7	NaN	0.765481	NaN	0.17555	NaN	0.694878
Q92542;H0Y6T7;Q5T205;Q5T210;Q5T209;H0Y3Z4	Q92542;H0Y6T7	Nicastrin	NCSTN	4	9.9	78.41	0.00023202	7.098	0.54524	3.30486	17	0.518362	0.48833	0.436511	0.881612	0.48751	0.459118
A6NL93;A6NEL0;P05114	A6NL93;A6NEL0;P05114	Non-histone chromosomal protein HMG-14	HMGN1	4	41.1	9.5355	0	134.72	0.545234	6.45281	27	0.569359	0.550116	0.601144	0.491619	0.537865	0.521301
Q9UKM7;H0YGV7;H0YG20	Q9UKM7;H0YGV7;H0YG20	Endoplasmic reticulum mannosyl-oligosaccharide 1,2-alpha-mannosidase;alpha-1,2-Mannosidase	MAN1B1	8	21	79.579	0	139.54	0.545178	3.50758	29	0.520141	0.340062	0.529433	0.550174	0.81153	0.519731
Q9NXH8	Q9NXH8	Torsin-4A	TOR4A	12	34.8	46.914	0	53.449	0.544462	5.64325	47	0.448238	0.599535	0.570433	0.555154	0.513758	0.579653
E7EPN9;Q9Y520;H7C5N8;A0A0A0MS30	E7EPN9;Q9Y520	Protein PRRC2C	PRRC2C	31	17.6	308.77	0	237.32	0.542259	4.66082	84	0.666306	0.457345	0.470811	0.628807	0.491044	0.539242
Q9NR12;D6RH06;D6RF83;H7BYK4;D6RAN1;H0Y8W6	Q9NR12;D6RH06	PDZ and LIM domain protein 7	PDLIM7	19	61.3	49.844	0	196.25	0.540911	5.81365	83	0.522164	0.47653	0.518829	0.617826	0.527111	0.583003
Q15019;B5MCX3;C9J2Q4;C9J938;C9JB25;H7C2Y0;C9IY94;C9IZU3;H7C310;C9JQJ4;B5MD47;C9JZI2;A0A1B0GXJ2;C9JFT1;F8WB65;H7C1T1;C9JT15;C9JSE7	Q15019;B5MCX3;C9J2Q4	Septin-2	SEPT2	14	60.9	41.487	0	323.31	0.540023	6.88042	114	0.559905	0.538847	0.532781	0.578297	0.48661	0.543701
Q9BXS6;H0YMD2;H0YKA7	Q9BXS6	Nucleolar and spindle-associated protein 1	NUSAP1	5	15.9	49.451	0	27.784	0.53959	1.71491	8	0.691474	NaN	NaN	0.469815	0.457479	NaN
P17096	P17096	High mobility group protein HMG-I/HMG-Y	HMGA1	5	23.4	11.676	0	126.15	0.539183	4.98326	43	0.529507	0.497886	0.591964	0.420623	0.564378	0.630736
P26583;D6R9A6	P26583;D6R9A6	High mobility group protein B2	HMGB2	6	25.4	24.033	0	107.72	0.537467	4.40082	44	0.578626	0.569517	0.407733	0.607134	0.638035	0.423756
Q6P1N0;K7EJY5;K7EMP1	Q6P1N0	Coiled-coil and C2 domain-containing protein 1A	CC2D1A	7	11	104.06	0	37.122	0.536753	3.10383	21	0.639739	0.654178	0.516577	0.545654	0.327616	NaN
Q86TI2;M0R2A8;M0R2G6;M0QXI5;M0R0I1;M0R3C4;M0R162	Q86TI2	Dipeptidyl peptidase 9	DPP9	12	21.6	98.262	0	107.42	0.536616	6.83948	47	0.554055	0.511268	0.52225	0.592567	0.514699	0.524857
O60885;M0QZD9;M0R0H4;M0QYW0	O60885;M0QZD9	Bromodomain-containing protein 4	BRD4	4	5.9	152.22	0	21.691	0.536207	2.11869	19	0.619465	0.615538	0.638962	0.765386	-0.0748831	0.652772
Q8N392	Q8N392	Rho GTPase-activating protein 18	ARHGAP18	7	9.7	74.976	0	12.529	0.5359	2.06839	7	0.588608	NaN	0.582842	NaN	NaN	0.436252
Q14320;B0S8I6;Q9Y247	Q14320;B0S8I6	Protein FAM50A	FAM50A	11	39.2	40.241	0	95.987	0.535117	4.9152	30	0.557211	0.603901	0.525386	0.497188	0.616814	0.410203
E7ES33;E7EPK1;Q16181;G3V1Q4;A0A0U1RRE1;A0A0U1RRH9;A0A0U1RRM2;A0A0U1RQK0;A0A0U1RRD1;Q5JXL7;Q6ZU15	E7ES33;E7EPK1;Q16181;G3V1Q4	Septin-7	SEPT7	17	47	48.715	0	323.31	0.534529	8.90883	155	0.539032	0.513964	0.531778	0.542428	0.531354	0.548617
E5RIY0;E5RFT4;Q8N4L2;E5RJC2;E5RIP9	E5RIY0;E5RFT4;Q8N4L2	Type 2 phosphatidylinositol 4,5-bisphosphate 4-phosphatase	TMEM55A	3	39.2	17.745	0	15.338	0.533299	4.21058	13	0.542669	0.740733	0.489566	0.454457	0.475502	0.496865
Q01105;A0A0C4DFV9;A0A087X027;P0DME0	Q01105;A0A0C4DFV9;A0A087X027;P0DME0	Protein SET;Protein SETSIP	SET;SETSIP	10	45.2	33.488	0	230.91	0.532622	6.62183	119	0.504252	0.566418	0.501392	0.512239	0.528329	0.583103
E7EVA0;P27816;B5MEG9;H0Y2V1;F8W9U4;H7C456;A0A0J9YVV8;A0A0J9YW37	E7EVA0;P27816	Microtubule-associated protein;Microtubule-associated protein 4	MAP4	32	25.7	245.44	0	323.31	0.532473	6.07386	236	0.549996	0.476763	0.533809	0.517622	0.509205	0.607441
P11498;E9PS68;E9PRE7	P11498	Pyruvate carboxylase, mitochondrial	PC	27	34.6	129.63	0	158.86	0.531516	4.70721	76	0.545116	0.615256	0.620618	0.514337	0.396693	0.497079
E9PGT6;Q99627;H7C3S9;F8WEF2	E9PGT6;Q99627;H7C3S9	COP9 signalosome complex subunit 8	COPS8	7	64.7	19.344	0	55.81	0.529318	2.45875	23	0.545189	0.303751	0.666158	0.551535	0.208484	0.900789
Q96SB8;C9JMN1;A0A0A0MRY1	Q96SB8;C9JMN1	Structural maintenance of chromosomes protein 6	SMC6	6	8.3	126.32	0	21.529	0.528809	2.2201	16	0.536305	0.501812	NaN	0.354424	NaN	0.722694
O94888;C9JAT7;H7BYF4	O94888;C9JAT7	UBX domain-containing protein 7	UBXN7	7	15.3	54.862	0	10.64	0.528701	1.9837	13	0.660116	NaN	0.265861	0.53965	NaN	0.649177
Q9C0E8	Q9C0E8	Protein lunapark	LNP	7	26.9	47.739	0	15.813	0.528066	1.4305	11	NaN	NaN	0.411957	0.435281	NaN	0.73696
Q6P4A8;F5H053	Q6P4A8	Phospholipase B-like 1;Phospholipase B-like 1 chain A;Phospholipase B-like 1 chain B;Phospholipase B-like 1 chain C	PLBD1	5	11.2	63.254	0	40.659	0.527243	1.6796	9	0.424309	NaN	0.678989	NaN	NaN	0.478431
O95571;M0QXB5;M0QY80	O95571;M0QXB5	Persulfide dioxygenase ETHE1, mitochondrial	ETHE1	5	36.6	27.873	0	23.239	0.524828	2.61293	14	0.423657	0.867423	0.46847	0.25333	0.729147	0.406941
Q8TBC4;F8W8D4;F8WF86	Q8TBC4;F8W8D4	NEDD8-activating enzyme E1 catalytic subunit	UBA3	17	59.8	51.852	0	120.2	0.522554	5.33379	39	0.548473	0.469265	0.445902	0.619019	0.529451	0.523211
Q06136;K7ERC8;K7EQS7	Q06136;K7ERC8;K7EQS7	3-ketodihydrosphingosine reductase	KDSR	5	24.4	36.187	0	33.195	0.519934	4.73677	28	0.461022	0.578305	0.571312	0.570424	0.556405	0.382135
O43252	O43252	Bifunctional 3-phosphoadenosine 5-phosphosulfate synthase 1;Sulfate adenylyltransferase;Adenylyl-sulfate kinase	PAPSS1	17	41.7	70.832	0	95.128	0.51911	5.15455	56	0.483882	0.516378	0.552711	0.564991	0.589201	0.407499
Q96RS6;E5RGX7	Q96RS6	NudC domain-containing protein 1	NUDCD1	18	45.5	66.755	0	236.66	0.518616	6.77162	88	0.541594	0.549381	0.533637	0.492831	0.525286	0.468964
Q9ULW0	Q9ULW0	Targeting protein for Xklp2	TPX2	29	41.9	85.652	0	219.47	0.515625	6.18083	156	0.51644	0.503423	0.594822	0.4809	0.490593	0.507571
Q16763;K7EPJ1;K7EM75	Q16763;K7EPJ1	Ubiquitin-conjugating enzyme E2 S	UBE2S	8	54.1	23.845	0	80.117	0.514306	3.1131	28	0.404209	0.506817	0.746501	0.247363	0.565353	0.615594
P80723;U3KQP0	P80723	Brain acid soluble protein 1	BASP1	11	69.2	22.693	0	302.38	0.513456	4.57234	105	0.593435	0.595942	0.480146	0.415702	0.418726	0.576788
Q96AC1;A0A0U1RRM8;H0YJ34;H0YJB6;G3V379;G3V281;G3V3J0;G3V1L6;Q9BQL6	Q96AC1;A0A0U1RRM8;H0YJ34	Fermitin family homolog 2	FERMT2	8	17.9	77.86	0	35.428	0.512732	3.49453	14	0.647997	0.558761	0.385603	0.511396	NaN	0.459905
A0A1W2PPX5;A0A1W2PQR6;A0A1W2PQB7;A0A1W2PS43;Q14108;A0A1W2PRS1;A0A1W2PPU6;A0A1W2PRF6;A0A1W2PSE4;D6RDG0;A0A1W2PNX7	A0A1W2PPX5;A0A1W2PQR6;A0A1W2PQB7;A0A1W2PS43;Q14108;A0A1W2PRS1;A0A1W2PPU6;A0A1W2PRF6	Lysosome membrane protein 2	SCARB2	7	27.8	49.204	0	79.975	0.512658	5.63646	51	0.564017	0.461783	0.562818	0.440727	0.538699	0.507906
O14578;H7BYJ3;F5H4K4	O14578;H7BYJ3	Citron Rho-interacting kinase	CIT	18	11.7	231.43	0	40.752	0.51242	2.86422	26	0.383815	0.29484	0.817508	0.375658	0.599302	0.603395
H0YM23;O75179;A0A1W2PQ15;H0YLQ3	H0YM23;O75179	Ankyrin repeat domain-containing protein 17	ANKRD17	5	7	263.25	0	40.085	0.512348	0.882911	10	0.294391	0.318066	NaN	NaN	0.924588	NaN
P62310	P62310	U6 snRNA-associated Sm-like protein LSm3	LSM3	3	40.2	11.845	0	44.479	0.509488	5.36383	33	0.472547	0.46259	0.583957	0.446516	0.51709	0.574229
A0A024QZP7;P06493;A0A087WZZ9;E5RIU6;K7ELV5;G3V317	A0A024QZP7;P06493;A0A087WZZ9;E5RIU6	Cyclin-dependent kinase 1	CDC2;CDK1	19	76.8	34.081	0	156.54	0.507635	5.48757	100	0.494338	0.450244	0.556139	0.455429	0.589633	0.500028
Q5VT52	Q5VT52	Regulation of nuclear pre-mRNA domain-containing protein 2	RPRD2	19	24	156.02	0	90.256	0.507078	3.54621	41	0.647025	0.53385	0.663289	0.432907	0.298087	0.46731
P10644;K7EPB2;K7EIE5;K7EID3;K7EJ40;K7EK41;K7EMZ6;K7EM13;K7EQK3;K7EMU2;X6RAV4;K7EPR5;K7EKR1	P10644;K7EPB2	cAMP-dependent protein kinase type I-alpha regulatory subunit;cAMP-dependent protein kinase type I-alpha regulatory subunit, N-terminally processed	PRKAR1A	15	47	42.981	0	143.08	0.506428	5.44312	82	0.512103	0.572225	0.529823	0.453855	0.545834	0.424727
P48960;K7EKV5;K7EPE8;K7EPP8;B4DWB8;M0R0K5;Q9UHX3;M0QY55	P48960	CD97 antigen;CD97 antigen subunit alpha;CD97 antigen subunit beta	CD97	16	28.3	91.868	0	257.28	0.506289	4.61786	98	0.462964	0.428631	0.502925	0.642718	0.438098	0.562398
A0A075B7B5;B7ZM87;O75044;Q5VZB4;A0A286YEY3;P0DMP2;P0DJJ0;A0A075B7E6;E9PDX4;A0A087X0L1;A0A087WW56	A0A075B7B5;B7ZM87;O75044;Q5VZB4	SLIT-ROBO Rho GTPase-activating protein 2	SRGAP2	5	8.2	90.908	0	20.109	0.505901	3.37077	12	NaN	0.519851	0.460419	0.460093	0.58324	NaN
Q6NUK1;J3KN42	Q6NUK1	Calcium-binding mitochondrial carrier protein SCaMC-1	SLC25A24	14	42.1	53.354	0	212	0.504978	5.48983	89	0.514138	0.449467	0.507966	0.578625	0.434691	0.544978
P20700;E9PBF6;A0A0D9SFE5;A0A0D9SFY5	P20700;E9PBF6;A0A0D9SFE5	Lamin-B1	LMNB1	30	55.3	66.408	0	323.31	0.504788	5.33341	192	0.443712	0.591021	0.542872	0.502754	0.512914	0.435455
P14923;C9JTX4;C9J826;C9JK18;C9JKY1;C9JPI2;K7ERP3	P14923	Junction plakoglobin	JUP	16	36.2	81.744	0	109.19	0.504783	5.42307	118	0.476697	0.502167	0.506115	0.597696	0.521207	0.424817
O14874;H3BTL2;H3BS02;H3BNP3;H3BQP2;H3BUV3	O14874;H3BTL2;H3BS02	[3-methyl-2-oxobutanoate dehydrogenase [lipoamide]] kinase, mitochondrial	BCKDK	6	23.3	46.36	0	59.313	0.504277	4.87759	49	0.562479	0.518772	0.448185	0.421392	0.463617	0.611216
Q8N6M0;A0A087X0W9;A0A0C4DH76	Q8N6M0;A0A087X0W9	OTU domain-containing protein 6B	OTUD6B	6	38.2	33.812	0	37.563	0.50404	1.5123	12	0.785892	0.629208	NaN	0.416085	NaN	0.184972
Q00653;M0R119	Q00653	Nuclear factor NF-kappa-B p100 subunit;Nuclear factor NF-kappa-B p52 subunit	NFKB2	21	37.9	96.748	0	125.9	0.50376	3.75411	68	0.493134	0.383078	0.739284	0.506157	0.425427	0.475479
Q8TDX7;F8WAG2;Q5TBH0;Q5TBG1;Q5TBG7;Q5TBH2;Q5TBH1;Q9HC98	Q8TDX7;F8WAG2;Q5TBH0;Q5TBG1;Q5TBG7;Q5TBH2;Q5TBH1;Q9HC98	Serine/threonine-protein kinase Nek7;Serine/threonine-protein kinase Nek6	NEK7;NEK6	2	9.9	34.551	0	7.9156	0.501245	4.55309	16	0.433366	0.530126	0.602017	0.432861	0.592484	0.416615
P49454;A0A087WTY4	P49454	Centromere protein F	CENPF	26	11.7	367.76	0	163.85	0.500555	5.16981	67	0.401015	0.593139	0.509386	0.471126	0.503661	0.525002
G3V1P5;Q96RN5	G3V1P5;Q96RN5	Mediator of RNA polymerase II transcription subunit 15	MED15	7	13	79.599	0	15.073	0.498463	3.92562	15	0.456342	0.334442	0.629513	0.6077	0.428107	0.534675
P49840;A8MT37;M0QYV0	P49840;A8MT37	Glycogen synthase kinase-3 alpha	GSK3A	6	23.4	50.98	0	86.538	0.497212	3.86321	26	0.409614	0.411602	0.468727	0.506564	0.464456	0.722305
J3KN01;P55196;A8MQ02;Q5TIG5;H0Y8L4;F8W9I4;E9PFY5;H0YA98;H0Y948;H0Y8U8;H0Y9I0	J3KN01;P55196;A8MQ02;Q5TIG5	Afadin	MLLT4	20	23.1	207.62	0	135.39	0.494665	4.35792	71	0.420756	0.530996	0.512253	0.369622	0.632785	0.501576
Q5JPT2;Q96B97;Q5VSN0	Q5JPT2;Q96B97;Q5VSN0	SH3 domain-containing kinase-binding protein 1	SH3KBP1	17	33.2	70.443	0	153.45	0.494106	3.41093	63	0.391982	0.473764	0.772064	0.409362	0.51166	0.405803
Q6PCE3	Q6PCE3	Glucose 1,6-bisphosphate synthase	PGM2L1	21	37	70.441	0	125.89	0.493333	4.4693	70	0.440908	0.550336	0.341372	0.5168	0.564279	0.546305
E9PHI4;O94901;H0Y742;H0Y6N5;H7C2K3;C9JK55;H7C019;C9JS54;C9JJU6;C9K051;C9JR15;H7C3X3	E9PHI4;O94901;H0Y742;H0Y6N5	SUN domain-containing protein 1	SUN1	17	29	91.112	0	122.72	0.492792	5.46962	76	0.462293	0.531866	0.483902	0.412461	0.568106	0.498125
P23634;H0YDG5;H7BZS8;H7BY13;H0YHH6;A0A0U1RQU3	P23634	Plasma membrane calcium-transporting ATPase 4	ATP2B4	13	25.5	137.92	0	323.31	0.490933	4.10748	53	0.455237	0.450358	0.424205	0.520987	0.410303	0.684507
P36915;A0A140T8Y2;A2AB27	P36915;A0A140T8Y2	Guanine nucleotide-binding protein-like 1	GNL1	14	29.2	68.66	0	51.375	0.490727	4.58269	56	0.52866	0.506603	0.327554	0.508702	0.552534	0.52031
O75534;E9PLT0;E9PLD4;E9PNG3;E9PKN4	O75534;E9PLT0	Cold shock domain-containing protein E1	CSDE1	22	33	88.884	0	132.01	0.490579	3.16991	62	0.595969	0.562585	0.455564	0.444515	0.671444	0.2134
O95486	O95486	Protein transport protein Sec24A	SEC24A	17	22.2	119.75	0	123.19	0.490156	5.0452	68	0.621529	0.463004	0.48102	0.445734	0.453934	0.475713
Q9UBI6	Q9UBI6	Guanine nucleotide-binding protein G(I)/G(S)/G(O) subunit gamma-12	GNG12	2	41.7	8.0061	0	52.952	0.489995	7.10531	24	0.507063	0.490349	0.499836	0.481938	0.516172	0.444612
P54725;K7ENJ0;K7ELW1;K7EQ16	P54725;K7ENJ0;K7ELW1	UV excision repair protein RAD23 homolog A	RAD23A	5	22	39.609	0	127.12	0.488958	2.83928	13	0.546855	0.481169	0.351801	NaN	0.370769	0.694197
A0A087X271;B4DDF4;B4DUT8;Q99439;K7ES69;H3BVI6;A0A087X1X5;A0A087WV51;H3BQH0	A0A087X271;B4DDF4;B4DUT8;Q99439;K7ES69;H3BVI6;A0A087X1X5	Calponin;Calponin-2	CNN2	5	44.7	19.757	0	76.347	0.488955	5.29503	42	0.47609	0.446798	0.498259	0.590378	0.421461	0.500742
P05556;E7EQW5;C9JPK5;Q5T3E6;E9PLR6;E7EUI6;E7ERX5;C9JJP8;Q5T3E5;E9PQJ2;H7C4N8;C9JNE0	P05556	Integrin beta-1	ITGB1	23	36.1	88.414	0	214.07	0.488846	5.79412	317	0.489431	0.475693	0.573802	0.451197	0.496826	0.446125
B4DP61;A0A1W2PRV5;E7EQZ4;Q16637;H0YBZ9;A0A0G2JRX5;A0A0G2JRY6	B4DP61;A0A1W2PRV5;E7EQZ4;Q16637	Survival motor neuron protein	SMN2;SMN1	3	25.1	24.38	0	20.817	0.487192	1.85465	12	0.623105	0.264952	NaN	NaN	0.398808	0.661905
E9PNC7;E9PQX9;C9JCC6;Q14919	E9PNC7;E9PQX9;C9JCC6;Q14919	Dr1-associated corepressor	DRAP1	3	14.8	16.561	0	9.4351	0.487177	4.51351	21	0.344575	0.449787	0.584235	0.546295	0.507115	0.491057
Q6NUQ4;H7C0H8;H7C085;H7C008	Q6NUQ4	Transmembrane protein 214	TMEM214	9	21.3	77.15	0	43.201	0.486894	3.63428	40	0.65985	0.366942	0.424749	0.433728	0.636143	0.39995
Q8NI22	Q8NI22	Multiple coagulation factor deficiency protein 2	MCFD2	2	28.1	16.39	0	47.43	0.486149	1.99876	9	0.570754	0.400831	0.486862	NaN	NaN	NaN
A0A0U1RQS5;B3KNS4;A0A0U1RQL9;A0A0U1RQV1;A0A0U1RQN3;Q96A10	A0A0U1RQS5;B3KNS4;A0A0U1RQL9;A0A0U1RQV1		hCG_2043597	5	56.1	10.604	0	44.101	0.484523	1.90037	21	0.563396	0.665858	0.0431379	NaN	0.537668	0.612554
Q8N3V7	Q8N3V7	Synaptopodin	SYNPO	7	12.9	99.462	0	40.047	0.481904	1.81983	10	0.508828	0.284374	0.400103	0.73431	NaN	NaN
P40937;F5H5S0;E9PEP3;C9JH72;F5H304;F5H0U6	P40937	Replication factor C subunit 5	RFC5	13	49.1	38.496	0	120.99	0.480593	5.29104	62	0.519468	0.460517	0.516698	0.489981	0.373874	0.523017
Q09161;X6R941;F2Z2T1	Q09161	Nuclear cap-binding protein subunit 1	NCBP1	24	41.8	91.838	0	160.13	0.480087	5.79808	107	0.487171	0.544739	0.449085	0.466427	0.514168	0.418931
Q63ZY3;K7EIU4;K7ERU2;K7ES05	Q63ZY3	KN motif and ankyrin repeat domain-containing protein 2	KANK2	10	17.4	91.173	0	106.76	0.479927	2.37072	21	0.749669	0.771121	0.232655	0.333095	0.28027	0.512749
Q53HL2	Q53HL2	Borealin	CDCA8	5	25.4	31.323	0	16.121	0.479275	6.28811	13	0.525131	0.525545	0.457095	0.461185	0.460452	0.44624
H3BQQ9;B0QYN7;P63279;H3BPC4;H3BRD1	H3BQQ9;B0QYN7;P63279;H3BPC4	SUMO-conjugating enzyme UBC9	UBE2I	8	70.1	15.516	0	40.252	0.479202	6.11311	77	0.452801	0.493053	0.48589	0.546838	0.459128	0.437505
P09874;Q5VX84;Q5VX85	P09874	Poly [ADP-ribose] polymerase 1	PARP1	39	46.5	113.08	0	303.39	0.478009	6.19485	257	0.464537	0.43934	0.539181	0.497164	0.443005	0.484824
Q9H773;H3BSA6;H3BPN2	Q9H773	dCTP pyrophosphatase 1	DCTPP1	8	55.3	18.681	0	46.536	0.477717	4.48815	41	0.548719	0.597915	0.389165	0.409317	0.429517	0.491672
Q9UQ35;I3L4D8;I3L182;I3L1I8;I3L1C0;A0A087X1W1;I3L0N7;I3L3Q8	Q9UQ35	Serine/arginine repetitive matrix protein 2	SRRM2	36	19.2	299.61	0	323.31	0.477615	6.04436	259	0.492472	0.444588	0.533172	0.507573	0.427584	0.460299
Q92747	Q92747	Actin-related protein 2/3 complex subunit 1A	ARPC1A	2	40	41.569	0	62.867	0.477083	5.33702	37	0.531179	0.46342	0.537707	0.451821	0.490545	0.387829
Q6YN16	Q6YN16	Hydroxysteroid dehydrogenase-like protein 2	HSDL2	13	44.3	45.394	0	122.44	0.47701	4.3872	59	0.452066	0.535086	0.478001	0.581731	0.489003	0.326172
O43852;H0Y875	O43852;H0Y875	Calumenin	CALU	20	68.6	37.106	0	323.31	0.476523	5.14889	161	0.458922	0.396686	0.541886	0.469979	0.553997	0.437664
P21589;H0Y7R7;Q96B60;H0Y3X5	P21589	5-nucleotidase	NT5E	24	49.7	63.367	0	323.31	0.475933	10.1076	315	0.473129	0.475437	0.483098	0.4661	0.476113	0.481718
Q9UBT2;K7EPL2;U3KQ93;K7ESK7;U3KQ55;K7ES38	Q9UBT2	SUMO-activating enzyme subunit 2	UBA2	27	58	71.223	0	323.31	0.473535	4.1335	124	0.362368	0.442337	0.487288	0.564317	0.380766	0.604137
G3V5T9;P24941;E7ESI2;K7EJ83	G3V5T9;P24941;E7ESI2	Cyclin-dependent kinase 2	CDK2	9	40.8	39.178	0	42.103	0.471717	4.08383	40	0.426112	0.589384	0.356471	0.599179	0.416762	0.442392
Q9H488	Q9H488	GDP-fucose protein O-fucosyltransferase 1	POFUT1	14	55.9	43.955	0	193.58	0.470639	4.02516	111	0.515409	0.544202	0.601658	0.360181	0.348762	0.453621
Q8NE86;S4R468	Q8NE86	Calcium uniporter protein, mitochondrial	MCU	9	28.8	39.866	0	25.548	0.469638	1.8792	14	0.220864	0.564043	0.297313	0.419809	0.846163	NaN
Q9NYL9;H0YNJ8;H0YKU1;H0YNU8	Q9NYL9;H0YNJ8;H0YKU1	Tropomodulin-3	TMOD3	17	71	39.594	0	222.6	0.468977	3.67903	80	0.4725	0.408291	0.341393	0.36633	0.615131	0.610214
P16144;J3QQL2;J3QRK0;J3KSH9	P16144	Integrin beta-4	ITGB4	30	26.3	202.16	0	234.5	0.46883	5.33105	100	0.515792	0.496564	0.482437	0.375877	0.511853	0.430455
Q13322;H7C3B9	Q13322	Growth factor receptor-bound protein 10	GRB10	4	10.3	67.231	0	11.548	0.466575	2.52084	11	NaN	0.613157	0.492109	0.588548	0.43168	0.207382
H7BYI2;Q9NZC9;H7C051	H7BYI2;Q9NZC9	SWI/SNF-related matrix-associated actin-dependent regulator of chromatin subfamily A-like protein 1	SMARCAL1	6	10.4	88.426	0	22.605	0.466517	4.42548	15	0.307558	0.539138	0.484352	0.49838	0.450328	0.519345
Q5SNT2;H0Y4R5	Q5SNT2;H0Y4R5	Transmembrane protein 201	TMEM201	2	5.9	72.235	0	9.0289	0.466014	1.01882	10	NaN	0.773692	0.271587	0.352763	NaN	NaN
Q96EV2;H0Y3K4;H7BXM6;A8MTF7;H7C0H2	Q96EV2;H0Y3K4	RNA-binding protein 33	RBM33	4	6.2	129.98	0	16.156	0.465645	1.01766	8	0.498575	0.180955	NaN	NaN	0.717404	NaN
A0A0A0MS54;P22694;A0A087WVC4;B1APG2;B1APF8;B1APF9;B1APG3;B1APG1;B1APG0;B1APF7	A0A0A0MS54;P22694;A0A087WVC4;B1APG2;B1APF8;B1APF9;B1APG3	cAMP-dependent protein kinase catalytic subunit beta	PRKACB	5	39.2	41.308	0	123.86	0.4656	5.80217	69	0.474737	0.477881	0.453571	0.414779	0.43241	0.540221
Q9UN86;D6RAC7;D6RB17;D6RGJ4;D6RBM9;D6REX8;D6RBR0;D6RE13;D6RBW8	Q9UN86;D6RAC7;D6RB17	Ras GTPase-activating protein-binding protein 2	G3BP2	9	28.2	54.12	0	151.9	0.465064	5.68498	58	0.527233	0.510339	0.404954	0.453832	0.432752	0.461272
P39748;I3L3E9;F5H1Y3	P39748;I3L3E9	Flap endonuclease 1	FEN1	12	46.1	42.592	0	241.62	0.464975	5.76683	86	0.51433	0.516474	0.469757	0.442517	0.402756	0.444017
P49915	P49915	GMP synthase [glutamine-hydrolyzing]	GMPS	34	66.2	76.715	0	323.31	0.46299	6.568	193	0.40412	0.488658	0.459163	0.480193	0.467537	0.478267
A2IDA3;P29372	A2IDA3;P29372	DNA-3-methyladenine glycosylase	MPG	6	38.6	27.295	0	22.001	0.462968	3.19177	14	0.542914	0.4783	0.426839	NaN	NaN	0.403819
Q9H0H5;F8VRD2;H0YIK5;F8VWY4;F8W1E5;F8VVE5;F8VQZ5;F8VWX0;F8W1T4;F8W0L1;F8VZ66;F8VV37;F8VV47;F8VVY0;F8VXH1;F8VUW9;F8VV39;F8VS54;F8VQF5;F8VYH6;F8VZ41	Q9H0H5;F8VRD2	Rac GTPase-activating protein 1	RACGAP1	15	33.9	71.026	0	50.382	0.462683	3.62734	65	0.457816	0.583533	0.577759	0.249811	0.445626	0.46155
P35659;B4DFG0;D6RDA2;D6R9L5;H0Y993;H0Y8X0	P35659;B4DFG0;D6RDA2	Protein DEK	DEK	13	33.6	42.674	0	75.965	0.462095	5.37552	91	0.492874	0.412537	0.40926	0.444952	0.463641	0.549307
Q86Y82;B1AJQ6	Q86Y82;B1AJQ6	Syntaxin-12	STX12	5	26.1	31.642	0	100.92	0.461769	4.43339	21	0.370327	0.563202	0.529994	0.383724	0.413878	0.509486
Q9BXB5;H7C487	Q9BXB5;H7C487	Oxysterol-binding protein-related protein 10;Oxysterol-binding protein	OSBPL10	6	12.3	83.969	0	20.228	0.461522	2.08932	14	0.381365	0.522755	NaN	NaN	0.480444	NaN
Q15542	Q15542	Transcription initiation factor TFIID subunit 5	TAF5	4	8.8	86.829	0.00042052	3.8999	0.460884	1.2428	9	NaN	0.379048	0.315276	NaN	NaN	0.688326
P12814;G3V2N5;Q08043;G3V5M4;A0A087WSZ2;G3V380	P12814	Alpha-actinin-1	ACTN1	5	79.1	103.06	0	323.31	0.46067	7.36455	357	0.479992	0.477252	0.480618	0.447783	0.432478	0.445896
O15397;F5H2I3;F5H292;F5GXT5;F5H244;H0YH64	O15397	Importin-8	IPO8	8	11.2	119.94	0	37.553	0.460224	3.58833	21	0.579177	NaN	0.430869	0.412888	0.510697	0.367489
Q13868;A3KFL2;A3KFL1;A3KFL5	Q13868;A3KFL2;A3KFL1;A3KFL5	Exosome complex component RRP4	EXOSC2	5	26.3	32.789	0	39.261	0.459198	4.29512	26	0.338813	0.52165	0.507557	0.54137	0.359062	0.486734
Q86UK7;H3BQQ2;H3BR87	Q86UK7;H3BQQ2	Zinc finger protein 598	ZNF598	18	27.5	98.636	0	79.594	0.458984	4.41421	46	0.436224	0.582782	0.398408	0.353302	0.465506	0.517681
P52701;A0A087WWJ1;F8WAX8;A0A087WYT6;F8W7G9;U3KQ72;C9JH55;C9J8Y8;C9J7Y7	P52701;A0A087WWJ1	DNA mismatch repair protein Msh6	MSH6	26	26	152.78	0	161.5	0.458355	3.8305	101	0.426427	0.430433	0.599683	0.528131	0.485758	0.279698
Q9UPN7;K7EM28	Q9UPN7	Serine/threonine-protein phosphatase 6 regulatory subunit 1	PPP6R1	10	26.1	96.723	0	44.436	0.458122	1.61722	18	0.426044	NaN	0.582588	0.65671	0.167146	NaN
Q8IZ73;A0A087WXE2	Q8IZ73;A0A087WXE2	RNA pseudouridylate synthase domain-containing protein 2	RPUSD2	6	20.4	61.311	0	22.145	0.457902	2.16066	13	0.21044	0.674134	NaN	0.429286	0.330269	0.64538
A0A0A0MRA5;B7Z4B8;Q9BUJ2;M0R3F1;M0QYZ0;M0R203;M0QZV6;M0R0K8;M0QYI8;M0QYM5	A0A0A0MRA5;B7Z4B8;Q9BUJ2;M0R3F1;M0QYZ0	Heterogeneous nuclear ribonucleoprotein U-like protein 1	HNRNPUL1	18	31.5	85.939	0	221.2	0.455953	4.82096	120	0.405564	0.574365	0.394157	0.417822	0.490284	0.453529
Q05209;H0YC15;H3BM04;C9JJC1;C9J1X8;F8WB51	Q05209	Tyrosine-protein phosphatase non-receptor type 12	PTPN12	16	31.7	88.105	0	209.2	0.455084	3.46513	32	0.512629	0.535134	0.494799	0.402759	0.217453	0.567727
P27105;F8VSL7	P27105	Erythrocyte band 7 integral membrane protein	STOM	6	39.2	31.73	0	89.437	0.453053	3.51944	27	0.392973	0.486149	0.346222	0.674906	0.341958	0.476111
Q56VL3;J3KPI9;D6RD77	Q56VL3	OCIA domain-containing protein 2	OCIAD2	7	55.2	16.953	0	29.452	0.452711	5.16838	49	0.469988	0.381487	0.382006	0.518033	0.480209	0.484542
Q5SSJ5;B0QZK4;X6RGJ2;Q5SWC8;B0QZK9;B0QZK8	Q5SSJ5;B0QZK4;X6RGJ2;Q5SWC8	Heterochromatin protein 1-binding protein 3	HP1BP3	9	24.8	61.206	0	77.432	0.452546	3.72096	58	0.389782	0.594603	0.578365	0.36235	0.464153	0.326024
P49790	P49790	Nuclear pore complex protein Nup153	NUP153	28	27	153.94	0	303.34	0.452491	5.73338	152	0.499642	0.431854	0.401867	0.486569	0.48796	0.407052
Q9HC07;V9GY93;D6RBL0;D6RD79	Q9HC07;V9GY93	Transmembrane protein 165	TMEM165	4	19.4	34.905	0	60.627	0.451248	6.6807	32	0.418288	0.462521	0.448969	0.493877	0.421869	0.461967
A1L390;A0A0U1RR71;G3V311;G3V3I3;G3V278	A1L390;A0A0U1RR71	Pleckstrin homology domain-containing family G member 3	PLEKHG3	7	8.9	134.41	0	23.723	0.451183	1.71105	12	0.463126	NaN	0.335086	NaN	0.555337	NaN
O14965;A3KFJ0;Q5QPD4;Q5QPD2;A3KFJ1;Q5QPD1;A3KFJ2	O14965;A3KFJ0;Q5QPD4	Aurora kinase A	AURKA	9	35.2	45.809	0	28.691	0.449635	4.5365	34	0.446408	0.596068	0.44957	0.414171	0.414756	0.376836
Q5JVZ5;Q96JJ3;Q5JW01;Q5JVZ4;H0YCM7;Q5JVZ8;Q92556;H7C0N5;H7C0S6;H7C3P3	Q5JVZ5;Q96JJ3;Q5JW01	Engulfment and cell motility protein 2	ELMO2	12	22.3	82.364	0	41.046	0.449453	4.4761	23	0.589921	0.4746	0.357185	0.437429	0.416672	0.420913
Q5T6F2;A2A305;Q5JV08;A0A0D9SFI5	Q5T6F2	Ubiquitin-associated protein 2	UBAP2	12	19.3	117.11	0	132.6	0.449339	3.65285	40	0.371737	0.516713	0.266065	0.445872	0.502799	0.592845
A0A087WV05;Q99417;A0A0D9SEI7	A0A087WV05;Q99417	C-Myc-binding protein	MYCBP	3	41.8	12.755	0	27.651	0.448721	4.41209	18	0.521826	0.491524	0.374292	0.324693	0.465319	0.514672
Q92572;F5H459	Q92572	AP-3 complex subunit sigma-1	AP3S1	4	21.8	21.732	0	18.396	0.448693	2.23685	11	NaN	NaN	NaN	0.502969	0.385194	0.457915
A0A087WZV0;O43314;H0Y9S9;A0A087WWN8;K7ENU7	A0A087WZV0;O43314;H0Y9S9;A0A087WWN8	Inositol hexakisphosphate and diphosphoinositol-pentakisphosphate kinase 2	PPIP5K2	5	6.7	144.36	0	10.175	0.448514	2.36437	11	NaN	0.545837	0.527311	NaN	0.296883	0.424027
Q9P258	Q9P258	Protein RCC2	RCC2	17	42.1	56.084	0	131.47	0.448125	4.43769	93	0.451905	0.535425	0.378155	0.532571	0.337788	0.452907
P19838;D6RF93;D6RH30;D6RC45	P19838;D6RF93	Nuclear factor NF-kappa-B p105 subunit;Nuclear factor NF-kappa-B p50 subunit	NFKB1	7	12.3	105.35	0	43.979	0.448078	4.93001	34	0.429068	0.371197	0.561919	0.442241	0.422842	0.461202
Q8NBL1;F8WEW4;B4DVA9;H7C5H0	Q8NBL1	Protein O-glucosyltransferase 1	POGLUT1	7	20.2	46.189	0	47.036	0.447825	4.07192	38	0.364094	0.373405	0.486554	0.355959	0.562381	0.54456
Q8N2K0;I3L294;Q5T712;I3L440;I3L1V0;I3L380	Q8N2K0	Monoacylglycerol lipase ABHD12	ABHD12	13	50	45.096	0	91.558	0.446694	3.62393	39	0.45936	0.539406	0.432762	0.321861	0.611074	0.3157
Q10471;Q8N4A0	Q10471	Polypeptide N-acetylgalactosaminyltransferase 2;Polypeptide N-acetylgalactosaminyltransferase 2 soluble form	GALNT2	18	43.6	64.732	0	310.71	0.444996	7.1664	117	0.454961	0.471722	0.404573	0.442035	0.451021	0.445666
P42785;E9PNF7;E9PL49;E9PLY4;E9PQB5;E9PL85;E9PNJ1;E9PQN3;E9PKN6;E9PIG4;E9PR42	P42785	Lysosomal Pro-X carboxypeptidase	PRCP	7	18.5	55.799	0	46.493	0.444534	4.92504	50	0.446591	0.440112	0.519871	0.331606	0.447192	0.481836
Q9BY43;H0YIN6	Q9BY43;H0YIN6	Charged multivesicular body protein 4a	CHMP4A	2	29.3	25.098	0	17.641	0.444268	2.27599	16	0.409703	0.418045	0.452182	0.668153	0.675297	0.0422246
O75718;C9JP16	O75718;C9JP16	Cartilage-associated protein	CRTAP	16	40.4	46.561	0	68.272	0.443985	4.45176	97	0.54096	0.479302	0.45466	0.31512	0.478113	0.395758
Q8WW12	Q8WW12	PEST proteolytic signal-containing nuclear protein	PCNP	4	24.2	18.925	0	12.743	0.442487	0.76406	9	0.383705	NaN	0.835563	NaN	NaN	0.108191
Q86XI2;H0Y6U5;F8WE06	Q86XI2;H0Y6U5	Condensin-2 complex subunit G2	NCAPG2	13	15.5	130.96	0	50.355	0.442416	6.94335	39	0.39542	0.451227	0.460768	0.447322	0.461475	0.43828
Q99985	Q99985	Semaphorin-3C	SEMA3C	6	10.8	85.206	0	17.005	0.44012	3.35779	12	0.420846	0.434654	0.425385	0.331989	NaN	0.587726
Q9H8W4	Q9H8W4	Pleckstrin homology domain-containing family F member 2	PLEKHF2	3	16.9	27.797	0	10.884	0.439704	1.63689	9	0.523007	NaN	NaN	NaN	0.491091	0.305013
Q13564;J3QRA5;H3BMR3;J3KRK3;J3QLH4;J3KTE3	Q13564	NEDD8-activating enzyme E1 regulatory subunit	NAE1	13	34.1	60.246	0	163.36	0.439628	5.62472	50	0.434432	0.447687	0.387836	0.517936	0.405125	0.44475
Q9H2D1;E5RGK5;E5RFL3;E5RGT9	Q9H2D1;E5RGK5;E5RFL3;E5RGT9	Mitochondrial folate transporter/carrier	SLC25A32	4	18.7	35.407	0	9.3733	0.439596	2.41083	11	0.540106	NaN	0.49437	NaN	0.432227	0.291682
Q9UBE0;M0QZS6;B3KNJ4;M0QX65;M0R054;M0QYM8;M0R375;M0R286	Q9UBE0;M0QZS6;B3KNJ4;M0QX65	SUMO-activating enzyme subunit 1;SUMO-activating enzyme subunit 1, N-terminally processed	SAE1	18	69.4	38.449	0	284.89	0.439399	6.5604	147	0.425638	0.451158	0.388943	0.460279	0.470109	0.440266
Q9HAN9;B1AN62	Q9HAN9;B1AN62	Nicotinamide/nicotinic acid mononucleotide adenylyltransferase 1	NMNAT1	4	18.6	31.932	0	28.265	0.438884	2.34297	10	NaN	NaN	0.445327	NaN	0.486752	0.384573
Q5T1M5;A0A0A0MT60;X6RKW4	Q5T1M5;A0A0A0MT60	FK506-binding protein 15;Peptidyl-prolyl cis-trans isomerase	FKBP15	16	18	133.63	0	78.98	0.437341	4.32485	53	0.51632	0.41069	0.533246	0.374212	0.32408	0.465496
Q9BZQ6;H0Y498	Q9BZQ6;H0Y498	ER degradation-enhancing alpha-mannosidase-like protein 3	EDEM3	6	8.6	104.66	0	17.76	0.436546	0.985025	7	NaN	NaN	0.170828	0.699275	NaN	0.439535
O60488;D6RF95;H0Y9A0;D6RD96;D6RFW9;D6RDA8	O60488	Long-chain-fatty-acid--CoA ligase 4	ACSL4	19	40.9	79.187	0	102.62	0.436315	3.71483	80	0.458023	0.402643	0.38172	0.59132	0.509422	0.274761
P52789;E9PB90;P52790	P52789;E9PB90	Hexokinase-2;Hexokinase	HK2	10	18.6	102.38	0	25.963	0.435777	2.97841	11	0.443142	0.455738	0.408451	NaN	NaN	NaN
P04183;K7ERV3;K7ES52;K7ERJ1;K7ENW5	P04183;K7ERV3;K7ES52;K7ERJ1	Thymidine kinase, cytosolic;Thymidine kinase	TK1	11	57.3	25.468	0	62.669	0.434748	6.00272	46	0.429768	0.420483	0.402694	0.397231	0.465623	0.49269
Q86TS9;G3V3U6;G5E9P5	Q86TS9;G3V3U6;G5E9P5	39S ribosomal protein L52, mitochondrial	MRPL52	2	41.5	13.664	0	34.588	0.434625	2.36772	13	0.507802	0.272831	0.667339	NaN	0.448413	0.276738
O94925;H7BZD1;B7Z509	O94925	Glutaminase kidney isoform, mitochondrial	GLS	18	38.1	73.46	0	215.91	0.433999	5.45544	131	0.422037	0.402753	0.509578	0.410484	0.474962	0.384177
Q9BW19;A0A087X1W5;A2AB20;A0A140T9E6	Q9BW19	Kinesin-like protein KIFC1	KIFC1	16	36.6	73.747	0	109.72	0.433755	3.19905	51	0.529701	0.482243	0.581981	0.483472	0.304437	0.220699
A0A087WV25;O95684	A0A087WV25;O95684	FGFR1 oncogene partner	FGFR1OP	5	20.8	38.099	0	116.33	0.433285	1.53051	15	0.212149	0.214481	0.186967	0.377281	0.502584	1.10625
Q9BZF9;H0YNH8;F5H2B9;H0YN48;H0YMI1	Q9BZF9;H0YNH8;F5H2B9	Uveal autoantigen with coiled-coil domains and ankyrin repeats	UACA	23	19.9	162.5	0	128.54	0.432403	5.14915	65	0.428007	0.344217	0.482106	0.456356	0.395937	0.487796
P78347;C9J6M0;A0A087WW90;A0A0D9SF80;A0A0A0MSY2;Q86UP8;Q6EKJ0	P78347	General transcription factor II-I	GTF2I	34	41.4	112.42	0	318.09	0.431558	4.28568	165	0.530816	0.428046	0.329146	0.386283	0.529475	0.385584
A0A087WXP3;E9PEE8;P18564	A0A087WXP3;E9PEE8;P18564	Integrin beta;Integrin beta-6	ITGB6	2	4.8	75.849	0.0032258	2.5474	0.431395	6.8448	14	0.442139	0.445066	0.400326	0.400193	0.460196	0.440449
Q9UNN8;A0A0U1RQQ4;A0A0U1RRC4	Q9UNN8;A0A0U1RQQ4	Endothelial protein C receptor	PROCR	4	20.6	26.671	0	25.099	0.430383	4.64954	28	0.445288	0.457414	0.428705	0.378466	0.335313	0.537115
E9PEZ7;E7EW77;E7EP65;A0A0C4DG21;F8WAL6;Q9NYB9;F8WBL5;F8WEB9;B7Z836;E7EUA1;F8WAU3;F8WCD7;F8WAZ8;H0Y6B5;H7C3Q7	E9PEZ7;E7EW77;E7EP65;A0A0C4DG21;F8WAL6;Q9NYB9	Abl interactor 2	ABI2	5	20.1	49.25	0	15.569	0.430059	2.31273	13	0.480812	0.572573	NaN	0.157747	0.55944	0.379724
P42695;G3V1A9;E9PKK4;E9PLE0;E9PJ63;E9PL84;E9PJM8;E9PR72;E9PL95;E9PQA3	P42695;G3V1A9;E9PKK4	Condensin-2 complex subunit D3	NCAPD3	16	15.3	168.89	0	92.509	0.429532	3.93031	41	0.290158	0.574166	0.447862	0.482834	0.370266	0.411904
Q5U4P2;I3L2Y2;I3L2A5	Q5U4P2	Aspartate beta-hydroxylase domain-containing protein 1	ASPHD1	6	29.5	41.127	0	93.898	0.42872	2.40398	21	0.667425	0.458838	0.11685	0.329291	0.643699	0.356218
M0R208;Q16740;M0QYV5	M0R208;Q16740	ATP-dependent Clp protease proteolytic subunit;ATP-dependent Clp protease proteolytic subunit, mitochondrial	CLPP	7	45.8	20.568	0	43.28	0.42759	0.788542	10	NaN	NaN	0.0336204	0.648081	0.60107	NaN
Q5T5U3;A0A087WW76;A0A1B0GV73;A0A1B0GTZ9;E7ESW5;F8W9U9;Q5JSD8;H0Y468	Q5T5U3;A0A087WW76;A0A1B0GV73	Rho GTPase-activating protein 21	ARHGAP21	6	4.7	217.33	0	61.175	0.427012	1.42885	12	0.507492	0.560511	-0.123651	0.630296	0.560411	NaN
O94851;E9PNC3;E9PKI3;E9PKW5;E9PJB0;E9PRE0;E9PL42	O94851	Protein-methionine sulfoxide oxidase MICAL2	MICAL2	8	10.1	126.69	0	25.673	0.424122	1.30038	16	-0.0933631	0.850287	0.509217	0.354705	0.499762	NaN
P40938;A0A087X270	P40938	Replication factor C subunit 3	RFC3	11	41.3	40.556	0	51.77	0.423754	4.64186	35	0.425728	0.29019	0.453872	0.472133	0.427788	0.472813
Q9UMX0;H0YDS0	Q9UMX0	Ubiquilin-1	UBQLN1	5	29.9	62.518	0	155.62	0.423152	4.30105	80	0.50468	0.345215	0.522663	0.401732	0.436611	0.328009
Q9BS26	Q9BS26	Endoplasmic reticulum resident protein 44	ERP44	12	36.7	46.971	0	184.94	0.422085	6.32761	74	0.472384	0.380485	0.42162	0.435806	0.420511	0.401705
Q9Y2Z4;H0YHS6	Q9Y2Z4;H0YHS6	Tyrosine--tRNA ligase, mitochondrial;Tyrosine--tRNA ligase	YARS2	14	42.3	53.198	0	134.3	0.421779	3.92234	65	0.439838	0.438864	0.499645	0.528277	0.356097	0.267955
Q00577	Q00577	Transcriptional activator protein Pur-alpha	PURA	6	37.3	34.91	0	111.15	0.421309	4.82219	30	0.472244	0.458447	0.308307	0.443251	0.388154	0.457453
Q5NDL2;F5H225	Q5NDL2	EGF domain-specific O-linked N-acetylglucosamine transferase	EOGT	3	7.8	62.01	0	26.549	0.420849	4.64833	14	0.471965	0.444884	0.413848	NaN	0.360906	0.412643
B7ZL14;H0Y7W6;Q96RU3	B7ZL14;H0Y7W6;Q96RU3	Formin-binding protein 1	FNBP1	4	12.2	64.071	0	29.246	0.416423	2.03973	11	0.409481	0.150582	NaN	0.657296	0.546352	0.318406
E9PRM7;A0A0J9YWM3;A0A024RCG2;Q96BI1	E9PRM7;A0A0J9YWM3;A0A024RCG2;Q96BI1	Solute carrier family 22 member 18	SLC22A18	3	12.6	34.952	0	24.846	0.416373	3.51318	22	0.394825	0.287882	0.476683	0.303336	0.438648	0.596862
Q15477;H7C5N0;H7C4L3;F8WDE8;B4E0B4	Q15477	Helicase SKI2W	SKIV2L	15	17.7	137.75	0	49.244	0.415917	2.94368	42	0.417122	0.236991	0.40151	0.662581	0.493183	0.284119
Q9UIW2;Q9HCM2	Q9UIW2	Plexin-A1	PLXNA1	10	8.1	211.06	0	36.375	0.415523	3.16489	20	0.59673	0.538507	0.309564	0.458699	0.25644	0.333196
H3BMV3;Q9H910;A6NGP5;H3BMT0;H3BTV5;H3BU16;H3BMM8;B4E1P3;H3BS08	H3BMV3;Q9H910;A6NGP5;H3BMT0;H3BTV5;H3BU16;H3BMM8;B4E1P3	Hematological and neurological expressed 1-like protein	HN1L	6	50	20.687	0	59.352	0.4136	3.87302	37	0.431645	0.435015	0.518005	0.400817	0.461918	0.234199
Q96C19;H0Y4Y4	Q96C19	EF-hand domain-containing protein D2	EFHD2	13	65.8	26.697	0	94.051	0.410999	4.8253	79	0.447368	0.434835	0.386288	0.434984	0.46427	0.298249
Q7Z5L9	Q7Z5L9	Interferon regulatory factor 2-binding protein 2	IRF2BP2	9	42.2	61.024	0	142.01	0.409906	3.67378	64	0.296017	0.347745	0.574255	0.436057	0.475174	0.330188
A0A0A0MSA9;A0A0C4DG49;P15151	A0A0A0MSA9;A0A0C4DG49;P15151	Poliovirus receptor	PVR	3	10.5	42.882	0	35.044	0.409591	3.36971	14	0.515648	0.323643	0.410585	0.470658	NaN	0.327418
E9PHA6;P43246	E9PHA6;P43246	DNA mismatch repair protein Msh2	MSH2	17	28.4	103.19	0	191.46	0.408081	4.25331	71	0.481421	0.419946	0.444797	0.444423	0.402197	0.255703
Q562R1	Q562R1	Beta-actin-like protein 2	ACTBL2	3	35.1	42.003	0	78.208	0.408043	6.51701	291	0.371651	0.39207	0.449662	0.399747	0.42888	0.406249
Q96C90;F5GXC4;F5H2U0;B5MC51	Q96C90	Protein phosphatase 1 regulatory subunit 14B	PPP1R14B	3	39.5	15.911	0	50.291	0.406199	2.4198	9	0.363554	NaN	0.404506	NaN	NaN	0.450535
Q7Z3C6;H7C1G6;H7C152;C9JX27;C9JD65;C9IYZ9;C9JKV7;C9JDK4;C9JXG2	Q7Z3C6	Autophagy-related protein 9A	ATG9A	10	17.9	94.446	0	27.839	0.40387	2.76717	26	0.214386	0.350515	0.328636	0.522952	0.666072	0.340659
Q96I99;E9PDQ8;H0Y852	Q96I99;E9PDQ8	Succinyl-CoA ligase [GDP-forming] subunit beta, mitochondrial	SUCLG2	17	47.2	46.51	0	142.37	0.403375	5.11718	83	0.448307	0.484862	0.377144	0.344653	0.384555	0.380732
Q8NCN5;A8MT40;H3BQG3;B7ZAR9;H3BUH3;H3BU60;H3BV59	Q8NCN5;A8MT40	Pyruvate dehydrogenase phosphatase regulatory subunit, mitochondrial	PDPR	17	28.6	99.363	0	66.198	0.402868	3.06758	34	0.378156	0.466836	0.542748	0.499096	0.153363	0.377011
H7BYN4;Q02241;H0YME6;H0YKQ5;H0YMJ4	H7BYN4;Q02241	Kinesin-like protein;Kinesin-like protein KIF23	KIF23	12	20.5	109.13	0	94.01	0.402705	3.52518	27	0.395707	0.365325	0.287991	0.613659	0.399119	0.354431
P16220;C9JBT4;C9J896;E9PAR2;C9J4L5;H7C1R5;H7C3I0;E7EWP8;G5E998;P18846	P16220;C9JBT4;C9J896	Cyclic AMP-responsive element-binding protein 1	CREB1	3	14.7	36.688	0.00022148	5.5312	0.402055	2.47021	9	0.391608	0.446889	NaN	NaN	0.36767	NaN
B5MBX0;Q96FF9;H0YCL8	B5MBX0;Q96FF9	Sororin	CDCA5	5	27.4	33.734	0	59.249	0.401587	2.98236	21	0.260934	0.652469	0.279591	0.381874	0.363077	0.471575
O75190;A0A0J9YX62;E9PH18;C9J2C4;C9JDR7;C9JDX6;F8WCZ4;C9J2P2;C9JB42;C9JN01;Q8WWF6	O75190;A0A0J9YX62;E9PH18;C9J2C4;C9JDR7;C9JDX6;F8WCZ4;C9J2P2	DnaJ homolog subfamily B member 6	DNAJB6	5	27.6	36.087	0	31.683	0.400702	1.99874	13	NaN	0.057264	0.511096	0.455314	0.526698	0.453137
Q9NX08	Q9NX08	COMM domain-containing protein 8	COMMD8	4	33.9	21.09	0	17.862	0.400588	4.15233	27	0.413877	0.421804	0.399657	0.474901	0.24328	0.450006
P26358;K7ENW7;K7EMU8;K7EJL0;K7EIZ6;K7ENQ6	P26358	DNA (cytosine-5)-methyltransferase 1	DNMT1	24	18	183.16	0	85.892	0.400004	3.82916	51	0.292725	0.408602	0.434475	0.564542	0.336571	0.363109
A0A1B0GTL5;Q9BXF6	A0A1B0GTL5;Q9BXF6	Rab11 family-interacting protein 5	RAB11FIP5	9	13.9	138.41	0	34.987	0.398413	1.52168	21	NaN	0.335707	0.565769	0.661806	0.462802	-0.0340205
P16989;A0A0D9SEI8	P16989	Y-box-binding protein 3	YBX3	5	36.3	40.089	0	116.86	0.398411	3.39382	23	0.497841	0.45205	0.423184	0.446885	0.401483	0.169025
B8ZZA8;B8ZZC5;C9JIJ6	B8ZZA8;B8ZZC5		GLS	4	30.2	18.634	0	116.94	0.397957	5.04361	21	0.354624	0.407515	0.368647	0.358772	0.497303	0.400883
P56134;C9JJT5;C9JU26	P56134;C9JJT5;C9JU26	ATP synthase subunit f, mitochondrial	ATP5J2;ATP5J2-PTCD1	2	41.5	10.918	0	10.153	0.39601	2.90225	9	0.315282	0.456426	0.443233	0.369098	NaN	NaN
Q92692;K7EKE8	Q92692;K7EKE8	Nectin-2	PVRL2	6	15.4	57.741	0	37.601	0.39598	0.954364	15	0.925889	NaN	0.193856	NaN	0.233831	0.230343
Q86VY4	Q86VY4	Testis-specific Y-encoded-like protein 5	TSPYL5	4	17.7	45.143	0	41.73	0.395927	4.31936	14	0.440658	0.32513	0.430778	0.409968	NaN	0.373103
P35221;G3XAM7;E5RIB1;E5RG03;E5RJ41;E5RGY6;E5RHV7;E5RFM3;E5RJL0;E5RIE0;E5RGY7;E5RJP7;E5RGD2;E5RJZ2;E5RIT8;E5RFM5;H0YBB8;Q9UI47	P35221;G3XAM7	Catenin alpha-1	CTNNA1	22	45.7	100.07	0	257.47	0.395861	3.90682	92	0.49134	0.512961	0.398898	0.367114	0.302936	0.301918
P55263	P55263	Adenosine kinase	ADK	14	46.7	40.545	0	133.37	0.394656	3.62169	57	0.512821	0.382489	0.340365	0.3393	0.526138	0.26682
Q9Y5B9;G3V5A4;G3V401;G3V2X0	Q9Y5B9	FACT complex subunit SPT16	SUPT16H	35	38.2	119.91	0	273.18	0.391319	6.05689	144	0.430514	0.388935	0.41315	0.36731	0.340994	0.407008
Q12849;F5H5I6;H0Y8R1;H0YAK1;H0YAM1	Q12849;F5H5I6;H0Y8R1;H0YAK1	G-rich sequence factor 1	GRSF1	17	46.9	53.126	0	136.14	0.391152	2.99848	47	0.479478	0.396004	0.379672	0.358512	0.575439	0.157807
R4GND1;A0A1B0GX65;Q969T4;R4GN77;Q96LR5;A0A087X283;R4GMM6;R4GNG6;C9J180	R4GND1;A0A1B0GX65;Q969T4;R4GN77;Q96LR5;A0A087X283	Ubiquitin-conjugating enzyme E2 E3;Ubiquitin-conjugating enzyme E2 E2	UBE2E3;UBE2E2	2	39.1	19.13	0	39.041	0.391139	0.809539	9	NaN	NaN	0.645429	0.0555501	NaN	0.472439
Q5T171;Q9BRQ0	Q5T171;Q9BRQ0	Pygopus homolog 2	PYGO2	3	15.7	37.773	0	16.605	0.390412	1.42399	10	0.315345	0.309522	NaN	0.546369	NaN	NaN
O15085	O15085	Rho guanine nucleotide exchange factor 11	ARHGEF11	6	4.7	167.7	0	9.954	0.390195	1.16274	10	0.388881	NaN	0.577835	NaN	NaN	0.203869
P17301	P17301	Integrin alpha-2	ITGA2	7	40.2	129.29	0	323.31	0.389534	6.94749	393	0.422127	0.356241	0.385537	0.382138	0.399008	0.392152
P16278;E7EQ29;C9J539;C9J4G9;Q6UWU2	P16278;E7EQ29	Beta-galactosidase	GLB1	10	19.9	76.074	0	40.576	0.389336	4.45968	33	0.412358	0.418112	0.282324	0.485765	0.351433	0.386024
Q15386	Q15386	Ubiquitin-protein ligase E3C	UBE3C	22	29.9	123.92	0	56.463	0.38879	2.99923	57	0.422194	0.654942	0.330847	0.30609	0.282755	0.335913
O96013;M0R2X4;M0R0L9;M0R3G6;M0R1R1;Q9P286;Q9NQU5	O96013	Serine/threonine-protein kinase PAK 4	PAK4	17	43	64.071	0	133.06	0.388147	4.18015	107	0.479875	0.464758	0.304062	0.405396	0.380304	0.294487
Q08380;K7EP36;K7ESM3;K7EKQ5;K7ERZ6;K7EJD3;K7ES75;K7EN99;K7EJY8	Q08380	Galectin-3-binding protein	LGALS3BP	12	31.5	65.33	0	65.283	0.387993	3.54375	33	0.316682	0.360486	0.533833	0.481725	0.389105	0.246128
P36639;C9J361	P36639	7,8-dihydro-8-oxoguanine triphosphatase	NUDT1	3	20.3	22.519	0	23.214	0.387744	1.1333	12	0.560251	NaN	NaN	-0.0413452	0.510842	0.521228
O75116;E9PF63;Q14DU5;D6REE7;C9JFJ0	O75116;E9PF63;Q14DU5	Rho-associated protein kinase 2	ROCK2	15	17.8	160.9	0	107.62	0.387068	3.4194	37	0.485361	0.418291	0.359093	0.461511	0.422525	0.175626
A0A0U1RRM1;Q8WXI9;A0A0U1RR30;A0A0U1RRK3;A0A0U1RR34	A0A0U1RRM1;Q8WXI9	Transcriptional repressor p66-beta	GATAD2B	8	26.7	63.461	0	68.408	0.386197	3.08486	33	0.418176	0.448098	0.50362	0.136738	0.352748	0.4578
P16401	P16401	Histone H1.5	HIST1H1B	7	22.1	22.58	0	38.136	0.385898	3.16807	52	0.448833	0.337735	0.252684	0.286735	0.600865	0.388534
Q5VV42	Q5VV42	Threonylcarbamoyladenosine tRNA methylthiotransferase	CDKAL1	7	19.2	65.111	0	51.679	0.385469	2.47362	22	0.251635	0.360701	0.48959	0.650386	0.137422	0.423078
P14373;A0A0G2JIZ4;A0A140T9B9;A0A140T9N6;A0A140T9V9;H0Y551;A0A140T9Q6	P14373;A0A0G2JIZ4	Zinc finger protein RFP	TRIM27	6	16	58.489	0	19.66	0.385468	1.38561	10	0.505585	NaN	NaN	0.232025	0.418793	NaN
A2A2D0;P16949	A2A2D0;P16949	Stathmin	STMN1	6	63.5	9.7931	0	72.018	0.385396	6.46255	65	0.369806	0.397721	0.354177	0.379169	0.37982	0.431681
Q9UMX5	Q9UMX5	Neudesin	NENF	5	36.6	18.856	0	25.295	0.38502	4.74924	20	0.343106	0.460977	0.409282	0.300192	0.367539	0.429027
F8W726;Q14157;Q5VU77;Q5VU79;Q5VU78;Q5VU81;Q5VU80;H0Y5H6;H7C2T8	F8W726;Q14157;Q5VU77	Ubiquitin-associated protein 2-like	UBAP2L	12	22.7	113.63	0	322.61	0.384226	3.60791	87	0.426585	0.288106	0.543734	0.264082	0.373852	0.408996
Q9Y223	Q9Y223	Bifunctional UDP-N-acetylglucosamine 2-epimerase/N-acetylmannosamine kinase;UDP-N-acetylglucosamine 2-epimerase (hydrolyzing);N-acetylmannosamine kinase	GNE	19	31.7	79.274	0	91.098	0.382575	4.16173	58	0.405653	0.327583	0.390982	0.432519	0.478136	0.260575
Q15404	Q15404	Ras suppressor protein 1	RSU1	8	44	31.54	0	42.115	0.382347	3.09516	23	0.329949	0.404302	0.576977	0.394897	0.176434	0.411524
P43487;F6WQW2;C9JXG8;C9JJ34;C9JGV6;C9JDM3;C9JIC6	P43487;F6WQW2;C9JXG8;C9JJ34;C9JGV6	Ran-specific GTPase-activating protein	RANBP1	7	59.7	23.31	0	101.73	0.382197	3.66345	39	0.398138	0.420886	0.514595	0.306821	0.419177	0.233565
Q92688	Q92688	Acidic leucine-rich nuclear phosphoprotein 32 family member B	ANP32B	4	28.7	28.787	0	84.573	0.382098	4.24644	77	0.410975	0.484768	0.259693	0.408621	0.359388	0.36914
Q7Z4H8;H0YEM3	Q7Z4H8	KDEL motif-containing protein 2	KDELC2	14	36.9	58.572	0	87.887	0.381126	3.96644	64	0.348373	0.461714	0.476377	0.247082	0.402711	0.350498
O43815;M0QXN2;M0R2A7;M0QYS2;M0R0W8	O43815	Striatin	STRN	13	31	86.131	0	124.57	0.380934	2.61208	37	0.353873	0.478696	0.402471	0.629774	0.154152	0.266638
C9JFR7;P99999;CON__P62894	C9JFR7;P99999	Cytochrome c	CYCS	8	59.4	11.333	0	59.253	0.380196	5.43017	89	0.351024	0.371543	0.435687	0.364589	0.330078	0.428256
O95487	O95487	Protein transport protein Sec24B	SEC24B	11	12	137.42	0	54.191	0.380001	6.7133	29	0.350189	0.370115	0.386598	0.364567	0.391697	0.41684
Q5UIP0;H7BZN3;H7C2B5	Q5UIP0;H7BZN3	Telomere-associated protein RIF1	RIF1	21	12.6	274.46	0	82.567	0.37998	4.29082	64	0.348437	0.471582	0.404999	0.413001	0.256763	0.3851
P26640;A0A140T936;A0A140T954;A2ABF4;A0A0G2JJT9;H0Y426;A0A140T904	P26640;A0A140T936	Valine--tRNA ligase	VARS	48	50.2	140.47	0	323.31	0.379195	5.49842	273	0.408901	0.396356	0.347341	0.313607	0.423137	0.385826
P33981;D6RFY1;D6RF82;D6REX1;D6RIC6	P33981	Dual specificity protein kinase TTK	TTK	9	15.5	97.071	0	41.618	0.378909	2.14065	15	NaN	0.505606	NaN	0.441415	0.318169	0.250447
H3BNT2;O75208;H3BPW3;H3BVA5;H3BPC6;H3BRC0;H3BSJ5;H3BPY0	H3BNT2;O75208;H3BPW3;H3BVA5;H3BPC6;H3BRC0;H3BSJ5	Ubiquinone biosynthesis protein COQ9, mitochondrial	COQ9	3	20.5	33.886	0	34.827	0.378194	0.67062	7	0.375085	NaN	0.0160537	0.743444	NaN	NaN
Q9UIQ6	Q9UIQ6	Leucyl-cystinyl aminopeptidase;Leucyl-cystinyl aminopeptidase, pregnancy serum form	LNPEP	22	27.2	117.35	0	210.39	0.37739	4.7817	84	0.446042	0.394178	0.351262	0.32032	0.315349	0.437186
Q9Y676;A0A0G2JIC6	Q9Y676;A0A0G2JIC6	28S ribosomal protein S18b, mitochondrial	MRPS18B	8	52.7	29.395	0	31.876	0.376842	1.80161	19	0.36959	0.562782	-0.0646707	0.278865	0.440573	0.673913
F8W1A4;P54819;F8VZG5;F8VY04;G3V213;F8VPP1	F8W1A4;P54819;F8VZG5;F8VY04;G3V213	Adenylate kinase 2, mitochondrial;Adenylate kinase 2, mitochondrial;Adenylate kinase 2, mitochondrial, N-terminally processed	AK2	13	73.3	25.63	0	265.17	0.376431	5.45942	156	0.333877	0.36869	0.419831	0.345168	0.435468	0.355551
Q15800;D6RDP9;D6R952;D6REA2	Q15800;D6RDP9;D6R952	Methylsterol monooxygenase 1	MSMO1	3	11.3	35.215	0	10.772	0.375375	3.049	19	0.405675	0.538701	0.377935	0.30818	0.460661	0.161097
O76024;H0Y9G5	O76024	Wolframin	WFS1	11	17.8	100.29	0	92.532	0.374764	3.90436	51	0.246729	0.42618	0.489875	0.386967	0.309265	0.38957
H3BPE1;H3BQK9;Q9UPN3;H0Y390;E9PNZ4;E9PLY0;H0Y314;H0Y4F5;H0Y6T5;H0Y7I1;E9PS75	H3BPE1;H3BQK9;Q9UPN3;H0Y390	Microtubule-actin cross-linking factor 1, isoforms 1/2/3/5	MACF1	113	30.9	856.87	0	323.31	0.374677	6.03017	551	0.419477	0.387643	0.38525	0.349918	0.377382	0.32839
Q96QR8	Q96QR8	Transcriptional activator protein Pur-beta	PURB	4	25.6	33.24	0	24.36	0.374584	2.96489	25	0.4514	0.494584	0.488688	0.404524	0.196604	0.211703
P04083;Q5T3N1;Q5T3N0	P04083;Q5T3N1	Annexin A1;Annexin	ANXA1	24	69.7	38.714	0	323.31	0.373518	5.42517	401	0.391101	0.406384	0.320398	0.323445	0.418409	0.381368
P37802;X6RJP6;C9J5W6;Q9UI15	P37802;X6RJP6	Transgelin-2	TAGLN2	15	74.9	22.391	0	251.03	0.373252	6.35093	114	0.33502	0.400654	0.381367	0.35901	0.358282	0.405179
H7BYY1;F5H7S3;B7Z596;H0YK48;H0YNC7;H0YL80;H0YK20;H0YL42;H0YN06	H7BYY1;F5H7S3;B7Z596;H0YK48;H0YNC7		TPM1	3	51.2	28.747	0	103.48	0.372976	1.44652	18	0.208733	0.0354349	0.563193	0.0959433	0.459615	0.874935
Q8NAV1	Q8NAV1	Pre-mRNA-splicing factor 38A	PRPF38A	6	23.4	37.476	0	31.517	0.371937	1.16889	12	0.469523	0.693801	0.0898896	NaN	NaN	0.234536
A0A087WVR3;A0A087WTW0;Q96T88;A0A087WWG9	A0A087WVR3;A0A087WTW0;Q96T88	E3 ubiquitin-protein ligase UHRF1	UHRF1	14	23.3	91.099	0	53.683	0.371841	2.5746	32	0.346323	0.544348	0.4223	0.266823	0.116262	0.534992
Q9Y2T2;H0YBA0;E7ER80;E5RJ52;P53677	Q9Y2T2	AP-3 complex subunit mu-1	AP3M1	10	40.9	46.939	0	112.16	0.371748	6.09123	48	0.341553	0.392509	0.342872	0.367397	0.36486	0.421296
D6REA1;Q9H173	D6REA1;Q9H173	Nucleotide exchange factor SIL1	SIL1	5	14.1	52.748	0	20.482	0.371141	1.4092	11	0.323027	NaN	NaN	0.519146	0.271249	NaN
P17655;C9JWY7	P17655	Calpain-2 catalytic subunit	CAPN2	30	58.3	79.994	0	323.31	0.370963	6.07756	214	0.376521	0.312115	0.378858	0.400973	0.387668	0.369641
P46940;A0A0J9YXZ5;H0YLE8;A0A087X225;H0YKA5;A0A087WWP1;E7EWC2;F5H7S7;Q13576;E9PDT6	P46940;A0A0J9YXZ5;H0YLE8	Ras GTPase-activating-like protein IQGAP1	IQGAP1	92	66.9	189.25	0	323.31	0.370666	8.79571	935	0.371998	0.360915	0.379562	0.366896	0.362577	0.382048
P23919;G5E9E9;H7BZ20;H7C3A4;H7C312	P23919;G5E9E9;H7BZ20	Thymidylate kinase	DTYMK	8	41.5	23.819	0	26.745	0.370459	5.99561	38	0.360988	0.336045	0.361524	0.431289	0.368804	0.364105
C9J381;P20839;C9K0R9;C9J029;H7C5T1;H7C511	C9J381;P20839;C9K0R9	Inosine-5-monophosphate dehydrogenase;Inosine-5-monophosphate dehydrogenase 1	IMPDH1	7	18.3	55.277	0	24.972	0.37009	0.988407	15	0.201209	0.194173	1.05743	NaN	0.0852258	0.312415
Q4KMP7	Q4KMP7	TBC1 domain family member 10B	TBC1D10B	8	20.2	87.198	0	29.56	0.369828	1.03432	11	0.464931	-0.0251663	0.700567	0.33898	NaN	NaN
Q9HB71;B2ZWH1	Q9HB71	Calcyclin-binding protein	CACYBP	12	61.4	26.21	0	216.09	0.368012	5.93484	182	0.336778	0.402377	0.332954	0.406023	0.349602	0.380337
Q9Y3Q8;H7BZ77	Q9Y3Q8;H7BZ77	TSC22 domain family protein 4	TSC22D4	5	22.8	41.026	0	48.528	0.367983	2.21607	24	0.296532	0.290579	0.76245	0.265422	0.232124	0.360794
Q96N66;A9C4B8;M0R1Z5;H7C2M4;C9J4E9;A0A0G2JNX6	Q96N66;A9C4B8	Lysophospholipid acyltransferase 7	MBOAT7	8	21.4	52.764	0	109.08	0.367056	3.23286	43	0.476557	0.214578	0.23339	0.3715	0.453425	0.452883
A0A0R4J2G3;Q6PIU2;A0A0A0MTJ9;H7C046;F8WE33	A0A0R4J2G3;Q6PIU2;A0A0A0MTJ9;H7C046	Neutral cholesterol ester hydrolase 1	NCEH1	17	50	49.062	0	323.31	0.366998	5.99062	227	0.352094	0.349683	0.387704	0.420962	0.334332	0.35721
Q68CZ2;E9PCX8;C9JHU5;C9JWN9;C9JTD0	Q68CZ2;E9PCX8	Tensin-3	TNS3	30	36.1	155.26	0	233.96	0.366596	2.60758	124	0.410395	0.268916	0.26022	0.180826	0.612003	0.467217
D6RCP9;D6RFG8;P27707	D6RCP9;D6RFG8;P27707	Deoxycytidine kinase	DCK	4	26.6	22.891	0	35.191	0.366459	3.04499	14	0.530016	0.413271	0.171609	0.457956	0.330546	0.295354
O95881;V9GY50;V9GYV4	O95881	Thioredoxin domain-containing protein 12	TXNDC12	6	58.7	19.206	0	73.347	0.365456	4.89502	72	0.323384	0.403638	0.320546	0.444584	0.320024	0.380557
H7C1U3;H0Y517;Q5T0F9	H7C1U3;H0Y517;Q5T0F9	Coiled-coil and C2 domain-containing protein 1B	CC2D1B	4	10	74.494	0	28.608	0.364574	1.60556	13	0.473641	0.216754	0.580994	NaN	0.0306865	0.520793
Q96GM8	Q96GM8	Target of EGR1 protein 1	TOE1	9	27.6	56.547	0	49.094	0.364178	6.19447	29	0.396237	0.382881	0.34298	0.327361	0.34672	0.388886
Q9Y6I9;C9JXQ7;C9JHH5;C9JUC3;C9J7N0;A0A087WTU3;C9JL43	Q9Y6I9;C9JXQ7;C9JHH5;C9JUC3;C9J7N0;A0A087WTU3	Testis-expressed sequence 264 protein	TEX264	4	21.4	34.188	0	27.252	0.363642	3.49615	13	0.337625	0.325717	NaN	0.406627	0.384599	NaN
O15355	O15355	Protein phosphatase 1G	PPM1G	11	32.2	59.271	0	323.31	0.363564	3.86176	66	0.300784	0.440929	0.395736	0.474173	0.267034	0.302727
Q8WXF1;X6RDA4	Q8WXF1;X6RDA4	Paraspeckle component 1	PSPC1	14	43	58.743	0	101.12	0.363233	6.82317	56	0.332863	0.389964	0.370111	0.352008	0.352425	0.382026
P13861;H7C1L0;H7C330;C9J830;P31323;H7C4A9	P13861	cAMP-dependent protein kinase type II-alpha regulatory subunit	PRKAR2A	16	57.4	45.518	0	142.87	0.362973	3.67956	69	0.258483	0.452485	0.316349	0.387895	0.482804	0.279821
E5RGS4;O60925;D6RGG5	E5RGS4;O60925;D6RGG5	Prefoldin subunit 1	PFDN1	4	23.9	13.466	0	9.2013	0.361825	2.35511	15	0.437837	NaN	0.446363	0.289478	NaN	0.273621
Q5SW79;H0Y2V6;E7EMW0;E7EWM2;H0Y4T4;Q96L14;E5RIH6;E5RJT5;E5RFU8;E5RG47;H0YB92;E5RGW7	Q5SW79;H0Y2V6	Centrosomal protein of 170 kDa	CEP170	27	26.6	175.29	0	158.31	0.360665	3.63125	65	0.462386	0.472742	0.345857	0.308285	0.350054	0.224667
Q9UEW8	Q9UEW8	STE20/SPS1-related proline-alanine-rich protein kinase	STK39	5	16.3	59.473	0	11.847	0.358992	3.1721	14	NaN	0.447048	0.337819	0.429354	0.343843	0.236894
Q9Y6B6;Q9H029;D6RD69;D6R9R5;D6RDB2;X1WI22;D6RAA2	Q9Y6B6;Q9H029;D6RD69;D6R9R5	GTP-binding protein SAR1b	SAR1B;DKFZp434B2017	7	53	22.41	0	92.439	0.358604	2.38988	14	NaN	0.327269	0.31696	0.491857	NaN	0.298332
Q9UKN8;F2Z356	Q9UKN8	General transcription factor 3C polypeptide 4	GTF3C4	15	25.1	91.981	0	57.449	0.35817	1.81327	23	0.458207	0.281424	0.137556	0.267413	NaN	0.64625
Q52LW3;F8VWZ8	Q52LW3;F8VWZ8	Rho GTPase-activating protein 29	ARHGAP29	13	16	142.06	0	49.26	0.357976	3.24903	39	0.360406	0.219477	0.531289	0.267779	0.335227	0.43368
Q12972;A0A0A0MT09	Q12972;A0A0A0MT09	Nuclear inhibitor of protein phosphatase 1;Activator of RNA decay	PPP1R8	10	52.7	38.478	0	140.51	0.35751	5.69669	47	0.396878	0.387425	0.335619	0.370692	0.301436	0.353011
Q99567;J3KMX1;I3L245;I3L2W3	Q99567;J3KMX1	Nuclear pore complex protein Nup88	NUP88	12	24	83.541	0	75.794	0.356854	1.61543	27	0.251136	0.237582	0.125016	0.226105	0.420036	0.881246
P54709;C9JA36;C9JXZ1;H7C4L9;H7C547;F8WBY4	P54709;C9JA36;C9JXZ1	Sodium/potassium-transporting ATPase subunit beta-3	ATP1B3	8	32.3	31.512	0	57.031	0.356564	3.97786	66	0.341787	0.355085	0.358919	0.226283	0.38632	0.470992
Q10472;K7EJV8;Q8IUC8	Q10472	Polypeptide N-acetylgalactosaminyltransferase 1;Polypeptide N-acetylgalactosaminyltransferase 1 soluble form	GALNT1	8	18.8	64.218	0	64.24	0.356399	3.91051	19	0.419836	0.320319	0.289416	NaN	0.353029	0.399394
P37235;E9PC71;P84074;H7BZC1;P61601;C9JW46;E5RI95;A0A1B0GXG3;E5RHE8;E5RI78;E5RHC8;E5RIG4;E5RIZ1;E5RIA5;E5RGA9	P37235;E9PC71	Hippocalcin-like protein 1	HPCAL1	12	64.2	22.313	0	117.87	0.356305	7.1766	86	0.330899	0.380789	0.347083	0.35836	0.349946	0.37075
Q9NYB0;H3BMI8	Q9NYB0	Telomeric repeat-binding factor 2-interacting protein 1	TERF2IP	8	31.1	44.259	0	60.992	0.356123	2.386	23	0.359243	0.177319	0.47039	0.214985	0.274597	0.640203
Q96L92	Q96L92	Sorting nexin-27	SNX27	7	19.6	61.264	0	18.324	0.355197	3.98905	26	0.309594	0.409179	0.244006	0.365372	0.468075	0.334957
Q14318;M0R2K9;M0R1Q0;M0R1S6;U3KQ64;M0R2Q6;U3KQI1;A0A0A0MTJ1	Q14318;M0R2K9	Peptidyl-prolyl cis-trans isomerase FKBP8;Peptidyl-prolyl cis-trans isomerase	FKBP8	8	28.9	44.561	0	106.01	0.355114	2.45928	35	0.527668	0.502262	0.247254	0.374979	0.396937	0.0815841
Q53EP0	Q53EP0	Fibronectin type III domain-containing protein 3B	FNDC3B	18	25.1	132.89	0	119.18	0.355079	3.32494	78	0.374193	0.403394	0.313804	0.532376	0.281173	0.225533
P52907	P52907	F-actin-capping protein subunit alpha-1	CAPZA1	11	73.1	32.922	0	296.98	0.354478	4.93898	129	0.309241	0.336108	0.400081	0.349143	0.428175	0.304119
H0Y612;Q9UPN9	H0Y612;Q9UPN9	E3 ubiquitin-protein ligase TRIM33	TRIM33	5	7.2	98.891	0	16.566	0.353525	0.862021	10	0.642984	NaN	NaN	0.249269	0.168323	NaN
H3BM67;H3BUP2;H3BUN4;O60936;H3BQJ5;J3QLT7	H3BM67;H3BUP2;H3BUN4;O60936;H3BQJ5	Nucleolar protein 3	NOL3	6	66.7	14.924	0	24.987	0.353094	1.62063	12	0.325065	0.58868	0.198234	NaN	0.300395	NaN
Q9C0C2;E9PKK0;E9PKE7	Q9C0C2	182 kDa tankyrase-1-binding protein	TNKS1BP1	37	33.4	181.79	0	323.31	0.351862	4.55139	98	0.349954	0.424226	0.307114	0.263028	0.367256	0.399594
Q5RKV6	Q5RKV6	Exosome complex component MTR3	EXOSC6	4	33.1	28.235	0	42.064	0.350694	3.34642	26	0.467898	0.227111	0.488712	0.334713	0.308261	0.277472
O15091;A0A0A0MTQ0	O15091	Mitochondrial ribonuclease P protein 3	KIAA0391	13	30.2	67.315	0	46.654	0.350493	2.96162	41	0.388288	0.242758	0.298456	0.313607	0.269517	0.590334
P47914	P47914	60S ribosomal protein L29	RPL29	2	14.5	17.752	0	7.9412	0.349973	1.42461	17	0.251335	NaN	0.175251	0.624243	0.349063	NaN
O95782	O95782	AP-2 complex subunit alpha-1	AP2A1	20	36.5	107.54	0	127.02	0.349366	5.71328	87	0.381321	0.320967	0.373481	0.324629	0.310061	0.385738
P12004	P12004	Proliferating cell nuclear antigen	PCNA	11	73.6	28.768	0	323.31	0.348927	4.89462	114	0.321622	0.333957	0.446455	0.3068	0.353331	0.331394
Q96TA1	Q96TA1	Niban-like protein 1	FAM129B	20	41.2	84.137	0	246.7	0.348826	4.08177	87	0.279957	0.288739	0.358095	0.293324	0.427334	0.445506
Q14004;A0A087X209;Q9BVE2;H0YAZ9;E7EUK8;E5RGN0;A0A087WZU2;F5H6Z0;Q96Q40;O94921;Q07002;Q00536;Q00537	Q14004	Cyclin-dependent kinase 13	CDK13	6	9.9	164.92	0	35.964	0.348769	3.39434	26	0.346089	0.435332	0.468048	0.355548	0.17844	0.309157
H9KV75;G3V2W4;H7C5W8;H0YJW3;H0YJ11;G3V2X9;F6THM6;G3V2E8	H9KV75		ACTN1	2	75.9	94.825	0	8.7532	0.348727	7.14385	15	0.363619	0.375898	0.346738	0.332818	0.331438	0.341853
Q8NBX0	Q8NBX0	Saccharopine dehydrogenase-like oxidoreductase	SCCPDH	9	31.7	47.151	0	95.54	0.34864	3.1836	79	0.419499	0.475925	0.237532	0.265706	0.455926	0.237251
P35579;Q5BKV1;P35749;B1AH99;A0A0C4DFM8;REV__S4R3H4;REV__E7EQT4;REV__Q9UKV3	P35579	Myosin-9	MYH9	116	61.2	226.53	0	323.31	0.347215	8.35554	1345	0.343085	0.345066	0.358659	0.346821	0.331736	0.357922
Q8N543;A0A0A0MTR2;H3BUA6;H3BR79	Q8N543;A0A0A0MTR2;H3BUA6	Prolyl 3-hydroxylase OGFOD1	OGFOD1	6	17.9	63.245	0	31.5	0.346224	1.49191	15	0.0214589	0.230913	0.659544	0.355029	NaN	0.464172
Q6P996;H3BND4;Q86XE2;J3KNK7;Q6P474;Q6XYB5;H3BNL6;H3BPV5;H3BM88;A0A0J9YXH6	Q6P996;H3BND4	Pyridoxal-dependent decarboxylase domain-containing protein 1	PDXDC1	24	43.8	86.706	0	144.44	0.346099	3.64665	90	0.402722	0.250973	0.343988	0.46881	0.374575	0.235526
P33316;H0YKI0;H0YNW5;H0YKC5;H0YMM5;A0A0C4DGL3;H0YNJ9;H0YMP1	P33316;H0YKI0;H0YNW5;H0YKC5;H0YMM5;A0A0C4DGL3;H0YNJ9	Deoxyuridine 5-triphosphate nucleotidohydrolase, mitochondrial	DUT	8	42.9	26.563	0	120.39	0.345964	3.81308	49	0.384143	0.342307	0.405357	0.445205	0.270087	0.228685
P36551;H0YA22;D6RER6	P36551	Oxygen-dependent coproporphyrinogen-III oxidase, mitochondrial	CPOX	13	38.3	50.151	0	111.78	0.345715	7.00467	69	0.37139	0.321886	0.342122	0.329036	0.349494	0.360362
P35250;A0A087WVY3;H7C5P4;H7C5P1;H7C5Q7;F8WC37;H7C5A0;H7C5G4;H7C596;H7C5S7	P35250;A0A087WVY3	Replication factor C subunit 2	RFC2	10	39.8	39.157	0	145.68	0.344637	5.19387	40	0.344405	0.314796	0.335684	0.407725	0.287634	0.377579
O95302;C9J4P8;Q75LS8	O95302	Peptidyl-prolyl cis-trans isomerase FKBP9	FKBP9	10	22.8	63.083	0	43.326	0.344347	2.33691	22	NaN	0.330861	0.170352	0.458212	0.266729	0.495583
Q9Y2G5;A0A0C4DGX7;S6FW71;H7C2T5	Q9Y2G5	GDP-fucose protein O-fucosyltransferase 2	POFUT2	10	28.4	49.975	0	67.546	0.3441	2.74261	22	0.345087	0.18934	0.445442	0.173396	0.524654	0.386684
A0A1W2PNX8;Q9H3U1	A0A1W2PNX8;Q9H3U1	Protein unc-45 homolog A	UNC45A	22	28.6	118.39	0	133.78	0.344039	4.3591	64	0.397806	0.35789	0.398341	0.379455	0.24865	0.282091
B6VEX4;A0A0A0MRT6;Q8IZP0	B6VEX4;A0A0A0MRT6;Q8IZP0	Abl interactor 1	ABI1	8	39.9	43.294	0	63.213	0.343921	2.12882	19	0.0502001	0.360464	0.550753	0.28758	0.562057	0.252471
A0A087WY71;E9PFW3;Q96CW1;C9JJ47;C9JTK4;C9JGT8;C9JJD3;C9JPV8;H7C4C3	A0A087WY71;E9PFW3;Q96CW1;C9JJ47	AP-2 complex subunit mu	AP2M1	12	34.6	49.526	0	71.033	0.343509	3.79222	70	0.368615	0.323874	0.363851	0.454689	0.19957	0.350455
Q9Y613;H3BVE7	Q9Y613	FH1/FH2 domain-containing protein 1	FHOD1	6	8.7	126.55	0	23.891	0.343317	0.197889	8	-0.890305	NaN	0.916565	NaN	NaN	1.00369
Q8NFQ8	Q8NFQ8	Torsin-1A-interacting protein 2	TOR1AIP2	9	34.7	51.263	0	191.41	0.342878	3.14837	33	0.386401	0.487673	0.182066	0.37557	0.392983	0.232576
Q9BTX1	Q9BTX1	Nucleoporin NDC1	NDC1	7	16.8	76.304	0	21.498	0.342706	4.49358	24	0.416585	0.321406	0.277294	0.331075	0.295555	0.414325
Q9Y237;H0Y4T6;J3KMW3;H0Y8P6;H0Y610	Q9Y237;H0Y4T6;J3KMW3;H0Y8P6;H0Y610	Peptidyl-prolyl cis-trans isomerase NIMA-interacting 4	PIN4	2	32.1	13.81	0	9.0648	0.342642	0.596231	13	0.613446	-0.273892	0.202782	NaN	0.828233	NaN
A1X283;G3V144;A0A1B0GUF2	A1X283	SH3 and PX domain-containing protein 2B	SH3PXD2B	5	9.8	101.58	0	8.2109	0.341765	2.91509	17	0.446659	0.426269	0.433059	0.374628	0.230735	0.139242
P29083;C9IYL4;E9PER7;C9J329	P29083;C9IYL4	General transcription factor IIE subunit 1	GTF2E1	6	18.2	49.452	0	17.925	0.341346	3.82067	14	0.40632	0.257736	0.362068	0.270119	0.291951	0.459882
Q9NR45;Q5TBR1;Q5TBR0	Q9NR45	Sialic acid synthase	NANS	13	54.9	40.307	0	105.85	0.340649	4.3218	43	0.302624	0.328948	0.239367	0.396408	0.365361	0.411188
Q96ME1;H0Y6I6	Q96ME1;H0Y6I6	F-box/LRR-repeat protein 18	FBXL18	17	32.4	88.34	0	55.788	0.338888	5.76058	39	0.35263	0.392355	0.301288	0.331266	0.344358	0.311433
Q93009;H3BND8;F5H2X1;H3BQD1;I3L2D8;H3BMF6;H3BUV0;H3BTM1;H3BRA2	Q93009;H3BND8	Ubiquitin carboxyl-terminal hydrolase 7;Ubiquitin carboxyl-terminal hydrolase	USP7	30	39.1	128.3	0	238.82	0.337604	6.15491	158	0.359372	0.311845	0.34474	0.346241	0.365774	0.297649
Q9H0C8;E9PC05;F8SNU7;F8SNU6;H7C2I8	Q9H0C8;E9PC05;F8SNU7	Integrin-linked kinase-associated serine/threonine phosphatase 2C	ILKAP;ILKAP3	6	19.6	42.906	0	19.105	0.337275	2.21707	20	0.220551	0.54408	0.427635	0.247343	0.246764	NaN
O43491;E9PHY5;E9PK52;E9PII3;H0Y5B0;Q6R5J7;E9PQD2;E9PQN0;E9PRG1;E9PIG0;E9PMV8;E9PJP4;Q6ZSX4;E9PN54;E9PMG5;A0A1B0GTF8;A8K968;A0A0A0MRA8;Q9Y2J2;E9PPC9;J3QS55;Q4VXN0;A0A0A0MSA4	O43491;E9PHY5;E9PK52;E9PII3	Band 4.1-like protein 2	EPB41L2	32	47.8	112.59	0	323.31	0.336334	3.97211	124	0.307662	0.387118	0.306674	0.448728	0.231548	0.336274
Q92896;H3BM42;H3BQU9;H3BQT1	Q92896;H3BM42	Golgi apparatus protein 1	GLG1	8	9.8	134.55	0	22.781	0.336214	2.2012	8	0.294988	NaN	0.327172	0.386481	NaN	NaN
V9GYM8;Q92974;V9GZ14;V9GYF5;V9GYG5;V9GYF0;Q5VY93;V9GZ58	V9GYM8;Q92974	Rho guanine nucleotide exchange factor 2	ARHGEF2	20	31.2	116.07	0	120.46	0.334857	3.65409	63	0.487171	0.285678	0.343259	0.334542	0.33231	0.226182
Q08945;E9PMD4;A0A0U1RRK2;E9PPZ7	Q08945	FACT complex subunit SSRP1	SSRP1	20	35.1	81.074	0	144.23	0.3344	6.44655	116	0.297006	0.351837	0.356319	0.349294	0.335718	0.316224
P68366;C9JEV8;C9JQ00;C9JJQ8;C9JDL2	P68366	Tubulin alpha-4A chain	TUBA4A	5	69.6	49.924	0	273.83	0.333094	1.45912	265	0.213919	0.253762	0.245689	0.183221	0.19264	0.909331
Q96S44;Q5JZ02	Q96S44	TP53-regulating kinase	TP53RK	6	38.7	28.16	0	16.32	0.332776	2.19363	13	0.41209	0.167199	NaN	0.385091	0.201278	0.49822
O14497;H0Y488;A0A1B0GTU5;A0A087WUV6;H0YCU6;H0YEW5;H0Y3S9	O14497;H0Y488;A0A1B0GTU5	AT-rich interactive domain-containing protein 1A	ARID1A	25	21.1	242.04	0	165.07	0.332033	4.23085	77	0.325086	0.40767	0.376244	0.21571	0.334567	0.33292
P11117;E9PHY0;E9PQY3;E9PP23;B7Z7D2;E9PKW9;E9PQW9;B7Z6U3	P11117;E9PHY0;E9PQY3;E9PP23;B7Z7D2	Lysosomal acid phosphatase	ACP2	8	20.8	48.344	0	15.789	0.331704	3.19477	11	0.371325	NaN	NaN	0.332754	0.352856	0.269882
Q8NCD3;C9JWC4;H7C3V8;H7C0I6;F8WCV1	Q8NCD3;C9JWC4	Holliday junction recognition protein	HJURP	7	17.2	83.538	0	53.124	0.331616	1.52375	12	0.291492	NaN	0.447239	NaN	0.256117	NaN
A0A1B0GW05;Q2PZI1;H7C3M5;H7C1I8;Q6NUT2	A0A1B0GW05;Q2PZI1	Probable C-mannosyltransferase DPY19L1	DPY19L1	14	25.3	84.533	0	40.85	0.331217	5.12213	62	0.365023	0.371738	0.34719	0.324312	0.253436	0.325603
Q92945;A0A087WTP3;M0R0I5;M0QYH3;M0QXW7;M0R0C6;M0QYG1;M0R3J3;M0R251;M0R263	Q92945;A0A087WTP3	Far upstream element-binding protein 2	KHSRP	25	51.2	73.114	0	323.31	0.330649	3.8917	214	0.344341	0.386528	0.313678	0.279951	0.436794	0.222603
Q9UNN5;B3KT28;B1ANM7	Q9UNN5;B3KT28;B1ANM7	FAS-associated factor 1	FAF1	13	27.7	73.953	0	44.347	0.330603	2.58898	21	0.392797	0.296729	0.105798	0.552798	0.300624	0.334872
P43378;A0A0A0MR09	P43378;A0A0A0MR09	Tyrosine-protein phosphatase non-receptor type 9;Protein-tyrosine-phosphatase	PTPN9	5	12.6	68.019	0	13.09	0.330466	0.814925	10	NaN	NaN	NaN	0.180366	0.187109	0.623924
Q70UQ0	Q70UQ0	Inhibitor of nuclear factor kappa-B kinase-interacting protein	IKBIP	14	38.3	39.309	0	78.94	0.330423	3.82206	37	0.2672	0.412203	0.329933	0.208587	0.391231	0.373386
A0A1C7CYX9;Q16555;E5RFU4;D6RF19	A0A1C7CYX9;Q16555	Dihydropyrimidinase-related protein 2	DPYSL2	23	60.4	73.502	0	293.98	0.329868	4.51384	136	0.404009	0.334779	0.277335	0.272178	0.300874	0.390033
P49593;B5MCT7;A8MX49;C9J2F3;C9JL74	P49593;B5MCT7;A8MX49	Protein phosphatase 1F	PPM1F	8	30.2	49.83	0	50.066	0.329703	2.60105	17	0.497556	0.461323	0.136217	0.240621	0.240842	0.401661
P53384;I3L531;I3L518;I3L3A0	P53384	Cytosolic Fe-S cluster assembly factor NUBP1	NUBP1	5	25.6	34.534	0	13.453	0.329505	3.03877	18	0.493441	0.21421	0.290057	0.24112	0.451968	0.286232
P29401;A0A0B4J1R6;E9PFF2;F8W888;F8WAX4	P29401;A0A0B4J1R6	Transketolase	TKT	35	73.2	67.877	0	323.31	0.329231	6.61584	593	0.292027	0.319609	0.349882	0.346048	0.329505	0.338316
P82664	P82664	28S ribosomal protein S10, mitochondrial	MRPS10	2	14.4	22.999	0	11.173	0.329055	1.11765	10	NaN	NaN	0.521691	0.242538	NaN	0.222937
O95747;C9JIG9;F8WBK9	O95747;C9JIG9	Serine/threonine-protein kinase OSR1	OXSR1	12	38	58.022	0	160.74	0.328757	5.56917	52	0.313446	0.303441	0.396047	0.315204	0.310208	0.334193
Q9UNP9;E9PK21;E9PKY5;E9PIB0;E9PEQ6	Q9UNP9;E9PK21;E9PKY5;E9PIB0;E9PEQ6	Peptidyl-prolyl cis-trans isomerase E;Peptidyl-prolyl cis-trans isomerase	PPIE	6	29.2	33.43	0	72.672	0.327886	1.39045	20	0.130776	0.599814	0.593418	0.176791	NaN	0.13863
Q99543;H7C3L7;F2Z3H0;F2Z3N9;C9IZ83	Q99543;H7C3L7	DnaJ homolog subfamily C member 2;DnaJ homolog subfamily C member 2, N-terminally processed	DNAJC2	8	15.1	71.996	0	21.688	0.326871	1.30356	12	NaN	NaN	0.322448	0.197969	0.460196	NaN
Q04760	Q04760	Lactoylglutathione lyase	GLO1	9	51.1	20.777	0	59.764	0.326057	6.27911	81	0.329528	0.349555	0.293162	0.308745	0.317411	0.357943
P35658;A0A0A0MSW3;H0Y837;H0YF36;B7ZAV2;H0YDS4;E9PKD2	P35658;A0A0A0MSW3	Nuclear pore complex protein Nup214	NUP214	30	27.5	213.62	0	232.93	0.325899	3.11275	94	0.269827	0.422902	0.322469	0.221666	0.490949	0.227581
Q96M27	Q96M27	Protein PRRC1	PRRC1	4	13.5	46.701	0	46.516	0.325094	3.50924	20	0.302128	0.352606	0.31013	0.246661	0.413945	NaN
P17405;G3V1E1;E9PQT3;H0YEP5;E9PL59	P17405;G3V1E1;E9PQT3	Sphingomyelin phosphodiesterase	SMPD1	4	12.4	69.751	0	11.418	0.325072	3.35783	19	0.301611	0.350216	0.435756	0.412753	0.279839	0.170255
Q00534	Q00534	Cyclin-dependent kinase 6	CDK6	6	30.4	36.938	0	39.534	0.324504	4.27555	17	0.337922	0.249859	0.425567	0.310546	0.350118	0.273011
P57081	P57081	tRNA (guanine-N(7)-)-methyltransferase non-catalytic subunit WDR4	WDR4	5	21.6	45.489	0	59.407	0.324492	2.58215	20	0.274812	NaN	0.174278	0.316045	0.443649	0.413675
Q66K74;M0QXQ9;M0R1J2;M0QY41;M0QZ50;M0QXE8;M0R1M7	Q66K74	Microtubule-associated protein 1S;MAP1S heavy chain;MAP1S light chain	MAP1S	14	24	112.21	0	62.285	0.324338	3.65915	51	0.196088	0.32857	0.272383	0.394319	0.325688	0.428981
Q5T7C4;P09429;B2RPK0	Q5T7C4;P09429;B2RPK0	High mobility group protein B1;Putative high mobility group protein B1-like 1	HMGB1;HMGB1P1	12	62	18.311	0	279.56	0.324323	6.82223	204	0.315074	0.341036	0.304981	0.349272	0.331438	0.30414
Q8IZH2;H7C5E4;C9JCZ8	Q8IZH2;H7C5E4	5-3 exoribonuclease 1	XRN1	9	8.2	194.1	0	47.721	0.324172	1.50325	19	0.421677	0.46335	-0.188055	0.253794	0.535242	0.459026
O75531	O75531	Barrier-to-autointegration factor;Barrier-to-autointegration factor, N-terminally processed	BANF1	4	48.3	10.058	0	58.072	0.323828	4.97591	66	0.319631	0.331219	0.299517	0.286694	0.2968	0.409107
Q9Y5K6	Q9Y5K6	CD2-associated protein	CD2AP	19	40.2	71.45	0	84.225	0.323378	2.99459	92	0.387059	0.370483	0.490564	0.247162	0.165629	0.279371
Q9ULT8;A0A087X2H1;H0YJP0;G3V4V5;H0YJD4;A0A087WVU6	Q9ULT8;A0A087X2H1;H0YJP0	E3 ubiquitin-protein ligase HECTD1	HECTD1	11	7.4	289.38	0	21.46	0.32304	1.13302	15	NaN	0.474182	0.626298	0.238706	-0.152834	0.428845
A0A0C4DFT3;Q12959;E7EQD7;B4E2H8;C9JUA9;C9JN61;C9JCP6;A8MUT6;H7C166;B7Z264;E9PIW2;B7Z2T4;E9PN83;Q15700;C9J110;F2Z2L0;H7C325;F8W750;A8MUT9;O14909;B5MCC5;Q6ZSU2;P78352	A0A0C4DFT3;Q12959;E7EQD7	Disks large homolog 1	DLG1	10	24.8	99.813	0	28.961	0.322867	3.17176	17	0.385107	NaN	0.350033	0.385113	0.285161	0.208918
O95793;A0A087X1A5;Q5JW30;Q5JW28;F6UDC6	O95793;A0A087X1A5;Q5JW30	Double-stranded RNA-binding protein Staufen homolog 1	STAU1	11	20.5	63.182	0	53.639	0.322376	3.33106	55	0.137386	0.395058	0.293639	0.353345	0.366406	0.388424
Q9H9A6	Q9H9A6	Leucine-rich repeat-containing protein 40	LRRC40	16	31.4	68.249	0	44.889	0.321948	2.26376	43	0.38119	0.293446	0.467253	0.279561	0.0249161	0.485319
A6PW57;Q99755;A2A5X0;A6PW58;O14986;O60331	A6PW57;Q99755	Phosphatidylinositol 4-phosphate 5-kinase type-1 alpha	PIP5K1A	4	18.2	61.257	0	17.746	0.321922	3.78577	22	0.430537	0.328255	0.273895	0.240681	0.398696	0.259467
P56945;H3BN62;H3BVF0;H3BSY4;H3BQJ7;H3BSB2	P56945	Breast cancer anti-estrogen resistance protein 1	BCAR1	11	22.1	93.371	0	83.783	0.321645	2.8409	22	0.294597	0.570337	0.254882	0.29936	0.276949	0.233744
P19525;C9JZT2;F8WBH4	P19525	Interferon-induced, double-stranded RNA-activated protein kinase	EIF2AK2	18	37.6	62.094	0	79.813	0.321121	4.9539	76	0.276295	0.339913	0.328785	0.290573	0.292986	0.398174
E7EW69;E7EX04;B5ME97;Q9P0V9;F5H1F2;C9JEW2;C9JNR7;F5GYV2;C9JEQ7	E7EW69;E7EX04;B5ME97;Q9P0V9	Septin-10	SEPT10	13	54	52.145	0	205.41	0.320809	5.49549	82	0.354538	0.350899	0.271199	0.347724	0.301582	0.298912
A0A1B0GTB0;A0A1B0GVW0;O75787;A0A1B0GWJ8;H7C3E1;B7Z1I9;A0A1B0GTU8;A0A1B0GVB9;A0A1B0GUT7;A0A1C7CYW4;A0A1B0GW13;A0A1B0GV60;A0A1B0GVC7;B7Z413;H7C240;A0A1B0GV24;A0A1B0GWD6;A0A1B0GVI9;A0A1B0GU12;A0A1B0GVZ1	A0A1B0GTB0;A0A1B0GVW0;O75787;A0A1B0GWJ8;H7C3E1;B7Z1I9;A0A1B0GTU8;A0A1B0GVB9;A0A1B0GUT7;A0A1C7CYW4;A0A1B0GW13;A0A1B0GV60;A0A1B0GVC7;B7Z413	Renin receptor	ATP6AP2	7	30.3	32.905	0	63.747	0.320194	5.0487	38	0.307745	0.400809	0.282221	0.332669	0.301561	0.29616
Q96E11;X6RDS5	Q96E11	Ribosome-recycling factor, mitochondrial	MRRF	6	32.1	29.277	0	38.297	0.319916	3.0485	26	0.272176	0.424989	0.248379	0.444883	0.160125	0.368945
O43493	O43493	Trans-Golgi network integral membrane protein 2	TGOLN2	4	15.4	51.018	0	8.492	0.319761	0.818789	12	NaN	NaN	-0.101754	0.595244	0.58157	0.203985
A0A024R7W5;A0A087X0Q1;A0A087WY31;Q7Z739	A0A024R7W5;A0A087X0Q1;A0A087WY31;Q7Z739	YTH domain-containing family protein 3	YTHDF3	6	26	58.311	0	61.633	0.319645	4.68634	34	0.276071	0.387403	0.251255	0.314279	0.358716	0.330145
Q7LBC6;H0Y9V5	Q7LBC6	Lysine-specific demethylase 3B	KDM3B	15	12.6	191.58	0	67.152	0.319067	2.38091	25	0.162987	0.213841	0.471679	0.498881	0.404633	0.162378
K7ELC2;P62841;K7EM56;A0A0B4J2B4;K7EJ78;S4R417;K7EQJ5;S4R456	K7ELC2;P62841;K7EM56;A0A0B4J2B4;K7EJ78;S4R417;K7EQJ5;S4R456	40S ribosomal protein S15	RPS15	5	53.3	17.723	0	124.67	0.318665	3.12354	65	0.24659	0.43549	0.20588	0.394653	0.413945	0.215432
Q92615;H0Y641;H0Y4V9;A0A087X183	Q92615;H0Y641;H0Y4V9	La-related protein 4B	LARP4B	7	12.9	80.551	0	41.061	0.318448	1.12446	12	0.246451	NaN	NaN	0.502132	NaN	0.20676
Q9UHI6;E9PJ60	Q9UHI6	Probable ATP-dependent RNA helicase DDX20	DDX20	4	6.8	92.239	0	10.391	0.317949	0.646602	9	0.0628504	0.674481	NaN	0.216515	NaN	NaN
A0A087X0K9;G5E9E7;G3V1L9;Q07157;H0Y3R8;H0YKB1;H0YLT6	A0A087X0K9;G5E9E7;G3V1L9;Q07157	Tight junction protein ZO-1	TJP1	23	19.7	187.85	0	107.52	0.317822	4.13227	67	0.291369	0.253483	0.239427	0.354857	0.371665	0.396134
Q8IYS2	Q8IYS2	Uncharacterized protein KIAA2013	KIAA2013	3	7.3	69.156	0	10.633	0.31773	1.35567	10	NaN	0.229775	0.22635	0.602125	0.212668	NaN
O00468;A0A087X208;H0Y5U1	O00468;A0A087X208	Agrin;Agrin N-terminal 110 kDa subunit;Agrin C-terminal 110 kDa subunit;Agrin C-terminal 90 kDa fragment;Agrin C-terminal 22 kDa fragment	AGRN	11	8.8	217.23	0	74.437	0.316745	4.36596	26	0.291821	0.333472	0.246111	0.398433	0.362556	0.268076
Q14694;J3KT19;H3BQP1;H3BQC6;H3BNS8;H3BNA1	Q14694	Ubiquitin carboxyl-terminal hydrolase 10	USP10	12	25.4	87.133	0	61.64	0.316255	4.50165	59	0.271892	0.330651	0.263911	0.393232	0.364121	0.273723
Q9H1E5	Q9H1E5	Thioredoxin-related transmembrane protein 4	TMX4	3	8.6	38.952	0	8.0661	0.315799	3.36671	10	0.303556	NaN	0.328913	0.272158	NaN	0.358569
Q96CT7;M0R2F5	Q96CT7	Coiled-coil domain-containing protein 124	CCDC124	5	22	25.835	0	62.59	0.315051	2.93541	15	0.184601	NaN	0.34504	0.371085	0.278527	0.396001
O94855;E9PDM8;E9PC44	O94855;E9PDM8	Protein transport protein Sec24D	SEC24D	11	16.8	113.01	0	37.984	0.314893	3.7021	22	0.285529	0.322869	0.358529	0.215887	0.263582	0.442964
P07919;A0A096LP55	P07919;A0A096LP55	Cytochrome b-c1 complex subunit 6, mitochondrial;Cytochrome b-c1 complex subunit 6	UQCRH;UQCRHL	4	67	10.739	0	257.65	0.314267	3.5261	49	0.366731	0.420528	0.210256	0.217811	0.369437	0.300839
P0CG12	P0CG12	Chromosome transmission fidelity protein 8 homolog isoform 2	CHTF8	9	29.6	51.391	0	28.33	0.313964	0.519642	13	0.0889884	NaN	NaN	0.769786	NaN	0.0831168
Q9UBC2;M0R165;M0R2S2;M0R3I1;K7EJR2;M0R330;M0R1V5;M0QX30	Q9UBC2;M0R165	Epidermal growth factor receptor substrate 15-like 1	EPS15L1	13	22	94.254	0	73.089	0.313639	3.77546	39	0.239699	0.461576	0.298581	0.30726	0.27564	0.299077
O94760;B4DYP1	O94760;B4DYP1	N(G),N(G)-dimethylarginine dimethylaminohydrolase 1	DDAH1	10	47.7	31.121	0	95.549	0.313598	4.32269	54	0.355375	0.374402	0.236814	0.280054	0.36695	0.267995
P49773;D6REP8;D6RE99;D6RD60;D6RC06	P49773	Histidine triad nucleotide-binding protein 1	HINT1	5	65.9	13.802	0	44.304	0.313101	3.04701	47	0.258122	0.50715	0.180455	0.284841	0.332863	0.315177
A0A087X211;Q8TCG1;F8WF26;F8WAX6	A0A087X211;Q8TCG1	Protein CIP2A	KIAA1524	14	22.3	102.28	0	86.948	0.312564	4.48174	32	0.283935	0.223552	0.321159	0.36707	0.311591	0.368075
X5D2R7;P28062;Q5JNW7;A0A140T998	X5D2R7;P28062;Q5JNW7;A0A140T998	Proteasome subunit beta type;Proteasome subunit beta type-8	PSM8;PSMB8	9	54.7	30.354	0	68.199	0.31247	3.05627	26	NaN	0.388606	0.209434	0.394164	0.288955	0.28119
Q0JRZ9;H7BXJ4;H0YAE2	Q0JRZ9;H7BXJ4	F-BAR domain only protein 2	FCHO2	8	16.4	88.923	0	20.008	0.31192	2.55185	28	0.269119	0.289904	0.458141	0.489294	0.250779	0.114282
Q8TCT8;H0YNA7;H0YNA2	Q8TCT8;H0YNA7	Signal peptide peptidase-like 2A	SPPL2A	3	10	58.143	0	7.9326	0.311424	4.17162	18	0.332651	0.349108	0.29985	0.288405	0.207196	0.391335
Q15382;C9J931;C9J469;F8WBL3	Q15382;C9J931	GTP-binding protein Rheb	RHEB	6	25	20.497	0	18.97	0.311085	4.5809	32	0.329781	0.358169	0.247174	0.248165	0.319877	0.363347
P26006;D6R9X8;K7EMU3	P26006	Integrin alpha-3;Integrin alpha-3 heavy chain;Integrin alpha-3 light chain	ITGA3	13	19.4	116.61	0	155.51	0.308799	6.52036	139	0.272378	0.326723	0.31475	0.306257	0.302623	0.330061
Q15910;G3XAL2;E9PDH6;A0A0A0MSY9;Q92800	Q15910	Histone-lysine N-methyltransferase EZH2	EZH2	6	11.5	85.362	0	20.389	0.308631	1.31437	9	0.251375	NaN	0.448946	NaN	NaN	0.225572
Q5T6V5;Q5T6V7;Q5T6V6	Q5T6V5;Q5T6V7	UPF0553 protein C9orf64	C9orf64	7	21.4	39.028	0	16.712	0.307859	3.37112	22	0.222605	0.312676	0.374927	0.171264	0.387182	0.378498
Q92520;C9JP35;C9JMN4	Q92520;C9JP35;C9JMN4	Protein FAM3C	FAM3C	6	37.9	24.68	0	86.066	0.305919	3.97243	22	0.385502	0.354401	0.254257	0.229765	0.251403	0.360189
Q5VZE5	Q5VZE5	N-alpha-acetyltransferase 35, NatC auxiliary subunit	NAA35	6	12	83.638	0	20.86	0.305483	2.86566	22	0.338707	0.165679	0.266878	0.495996	0.21765	0.347989
Q16594;D6RHW1;D6RIY1;D6RGK3;D6RIV9;D6RIE8	Q16594;D6RHW1;D6RIY1;D6RGK3;D6RIV9;D6RIE8	Transcription initiation factor TFIID subunit 9	TAF9	3	28.4	28.974	0	13.975	0.305451	2.10392	14	0.430401	0.359756	0.387659	0.236177	0.437709	-0.0189975
P30533	P30533	Alpha-2-macroglobulin receptor-associated protein	LRPAP1	11	30.5	41.465	0	84.889	0.305322	5.01368	41	0.36855	0.336594	0.298331	0.253109	0.276561	0.298787
P29144	P29144	Tripeptidyl-peptidase 2	TPP2	2	34.5	138.35	0	144	0.305066	3.31282	74	0.42024	0.411424	0.230034	0.259464	0.309433	0.199803
Q96DF8;F8WEF8	Q96DF8;F8WEF8	Protein DGCR14	DGCR14	4	13.9	52.567	0	26.524	0.304946	2.73869	12	0.199898	0.209561	0.347943	0.388957	0.37837	NaN
E7ETZ4;Q9Y6E2;B5MCH7;B5MCE7;Q75MG1;C9JF98;E7EMS9;E9PFE3;F8WDX8;E9PFD4	E7ETZ4;Q9Y6E2;B5MCH7;B5MCE7;Q75MG1	Basic leucine zipper and W2 domain-containing protein 2	BZW2	14	38.2	46.913	0	92.664	0.304518	4.56951	81	0.275482	0.323915	0.299934	0.300088	0.237811	0.389879
Q13363;D6RAX2;E9PGB1;E7ESU7;E7EPF8;E7EUB3;H0Y8W7;H0Y9M9;H0Y8U5	Q13363;D6RAX2;E9PGB1;E7ESU7;E7EPF8	C-terminal-binding protein 1	CTBP1	7	27	47.535	0	60.181	0.304314	2.24232	41	0.385589	0.456541	0.399255	0.0572012	0.379556	0.147739
P62312	P62312	U6 snRNA-associated Sm-like protein LSm6	LSM6	4	45	9.1275	0.00021863	5.1256	0.304126	1.55603	10	0.314385	0.209735	0.388257	NaN	NaN	NaN
Q9Y5X2;C9J014;C9J271;C9J8E6;C9JCB9;C9IYC5	Q9Y5X2;C9J014;C9J271	Sorting nexin-8	SNX8	9	32.7	52.569	0	53.723	0.304042	0.72362	13	NaN	0.303008	NaN	0.035969	0.57315	NaN
O60508;Q5SRN1	O60508;Q5SRN1	Pre-mRNA-processing factor 17	CDC40	6	13	65.521	0	20.785	0.302593	2.1292	12	NaN	0.293897	0.279139	0.353129	0.479879	0.106922
P09012;M0R221;M0R2B8;M0QXK2;M0QZG7;M0R268;M0R0G9	P09012;M0R221;M0R2B8;M0QXK2;M0QZG7;M0R268;M0R0G9	U1 small nuclear ribonucleoprotein A	SNRPA	9	37.9	31.279	0	92.124	0.302495	4.69713	83	0.342106	0.367459	0.234285	0.301857	0.2968	0.272462
A0A0A0MTH3;Q13418;A0A087WWY6;E9PQ52;A0A087WW45	A0A0A0MTH3;Q13418	Integrin-linked protein kinase	ILK	14	36.6	54.611	0	50.178	0.302179	5.35373	75	0.344639	0.281586	0.326111	0.317833	0.296136	0.246768
Q9H4L7;F8W9M2;D6RAY8	Q9H4L7	SWI/SNF-related matrix-associated actin-dependent regulator of chromatin subfamily A containing DEAD/H box 1	SMARCAD1	6	8.8	117.4	0	8.6766	0.302095	1.44325	11	0.282342	0.512985	0.306674	0.10638	NaN	NaN
Q00688;G3V5F2	Q00688	Peptidyl-prolyl cis-trans isomerase FKBP3	FKBP3	8	29.5	25.177	0	51.323	0.302	4.17508	23	0.359825	0.319797	0.331613	0.193248	0.33672	0.270795
Q8N806;E9PCJ7;H0YJM2;H0YJY4;H0YJA0;G3V3Q6;G3V2G3;G3V253;G3V336	Q8N806;E9PCJ7	Putative E3 ubiquitin-protein ligase UBR7	UBR7	7	20.7	47.998	0	47.413	0.301463	3.80001	13	0.356878	0.299546	0.277458	0.338766	0.234666	NaN
D6R9P3;D6RD18;D6RBZ0;Q99729	D6R9P3;D6RD18;D6RBZ0;Q99729	Heterogeneous nuclear ribonucleoprotein A/B	HNRNPAB	12	33.2	30.302	0	60.04	0.301355	5.49566	107	0.267624	0.30592	0.281666	0.359899	0.309579	0.283442
Q9BPX5	Q9BPX5	Actin-related protein 2/3 complex subunit 5-like protein	ARPC5L	3	46.4	16.941	0	20.833	0.301257	6.37509	14	0.326242	0.313611	0.281275	0.322494	0.281317	0.282603
Q04721;D2WEZ3;R4GN02;A0A096LNW5;A0A087X002;A0A0B4J2B3;A0A087WY62;Q7Z3S9	Q04721	Neurogenic locus notch homolog protein 2;Notch 2 extracellular truncation;Notch 2 intracellular domain	NOTCH2	11	6.5	265.4	0	32.879	0.301217	2.19247	20	0.233078	0.392048	0.261719	0.225453	0.582177	0.112826
P41252;A0A0A0MSX9;J3KR24;Q5TCD1;Q5TCC6;Q5TCC9	P41252;A0A0A0MSX9;J3KR24	Isoleucine--tRNA ligase, cytoplasmic	IARS	41	42.4	144.5	0	312.38	0.300705	5.23042	260	0.302914	0.330714	0.32431	0.316592	0.22917	0.300528
Q8WXX5	Q8WXX5	DnaJ homolog subfamily C member 9	DNAJC9	11	48.8	29.909	0	153.95	0.300138	5.33856	46	0.342361	0.281159	0.249243	0.305255	0.287511	0.335297
P62306;A0A0B4J254;F8W0W6	P62306;A0A0B4J254;F8W0W6	Small nuclear ribonucleoprotein F	SNRPF	5	48.8	9.7251	0	53.936	0.299803	2.29036	38	0.228136	0.26648	0.171037	0.205137	0.333608	0.59442
A0A0G2JIS2;A0A0G2JRR0;A2ABF8;A0A0G2JIR1;Q96KQ7;A0A0G2JRN8;A2ABF9;A0A0G2JK64	A0A0G2JIS2;A0A0G2JRR0;A2ABF8;A0A0G2JIR1;Q96KQ7;A0A0G2JRN8;A2ABF9;A0A0G2JK64	Histone-lysine N-methyltransferase EHMT2	EHMT2	4	6.2	129.03	0	61.445	0.299797	2.1469	12	0.358404	NaN	0.258661	0.390063	0.192061	NaN
Q96B49	Q96B49	Mitochondrial import receptor subunit TOM6 homolog	TOMM6	2	56.8	8.0019	0	71.808	0.299396	4.05116	11	0.259868	0.251969	0.320778	0.349079	0.315286	NaN
Q9H7P9;H7BXC7;E7ESZ3;C9J7S4;M0QZT7;C9JVL3;M0R348;M0R0V0;M0R391;M0R3J0;M0QX05	Q9H7P9;H7BXC7;E7ESZ3	Pleckstrin homology domain-containing family G member 2	PLEKHG2	25	29.4	147.97	0	223.48	0.299383	3.30166	103	0.20755	0.386681	0.173419	0.299132	0.394559	0.334957
Q10567;C9J1E7;H7C034	Q10567;C9J1E7	AP-1 complex subunit beta-1	AP1B1	14	37.9	104.64	0	61.788	0.299345	2.35317	57	0.483272	0.140592	0.40464	0.185755	0.171897	0.409912
Q96EK6;G3V4W4;G3V5E4	Q96EK6;G3V4W4;G3V5E4	Glucosamine 6-phosphate N-acetyltransferase	GNPNAT1	6	57.1	20.749	0	42.145	0.297669	3.01452	22	0.345876	0.282034	0.140685	0.45993	0.303937	0.253555
Q15042	Q15042	Rab3 GTPase-activating protein catalytic subunit	RAB3GAP1	14	21.2	110.52	0	49.861	0.297218	2.78457	27	0.301176	0.292483	0.257003	0.343859	0.47609	0.112698
P29992;K7EL62;O95837;A0A087WVZ3	P29992;K7EL62	Guanine nucleotide-binding protein subunit alpha-11	GNA11	7	35.9	42.123	0	51.697	0.29716	2.4674	32	0.0649901	0.361753	0.481752	0.337037	0.238309	0.299119
A9Z1X7;Q8IYB3;E9PCT1;M0R088;M0R1E7;M0QXG5	A9Z1X7;Q8IYB3;E9PCT1;M0R088	Serine/arginine repetitive matrix protein 1	SRRM1	7	10.3	103.39	0	75.647	0.296812	5.0876	76	0.30128	0.249243	0.334425	0.331478	0.31598	0.248466
Q8TDP1;H0YEF3;E9PN81;E9PKP0;H0YE52;H0YCP5	Q8TDP1;H0YEF3;E9PN81;E9PKP0;H0YE52;H0YCP5	Ribonuclease H2 subunit C	RNASEH2C	5	50.6	17.84	0	14.85	0.29668	0.757372	9	NaN	NaN	NaN	0.508654	0.0228376	0.358548
P60660;F8W1R7;J3KND3;G3V1V0;G3V1Y7;B7Z6Z4;F8VPF3;H0YI43	P60660;F8W1R7;J3KND3;G3V1V0;G3V1Y7;B7Z6Z4;F8VPF3	Myosin light polypeptide 6	MYL6	2	73.5	16.93	0	265.85	0.296429	7.03785	178	0.281119	0.297983	0.289065	0.300046	0.285326	0.325033
A0A0A0MTN0;Q13617;Q5T2B5;Q5T2B7	A0A0A0MTN0;Q13617;Q5T2B5	Cullin-2	CUL2	15	24.5	88.505	0	58.519	0.29609	2.31897	41	0.427939	0.306313	0.399768	0.378444	0.24238	0.0216925
Q9UIA9;E7ESC6;E5RIW1;H0YBE1	Q9UIA9;E7ESC6	Exportin-7	XPO7	7	9.9	123.91	0	27.312	0.295743	2.29216	14	0.372237	0.35714	0.231046	NaN	0.22255	NaN
O95757;E9PDE8;D6RJ96	O95757;E9PDE8;D6RJ96	Heat shock 70 kDa protein 4L	HSPA4L	20	41.2	94.511	0	124.67	0.294795	4.40168	35	0.209082	0.278723	0.37151	0.29581	0.291289	0.322357
Q9BXV9	Q9BXV9	Uncharacterized protein C14orf142	C14orf142	2	42	10.859	0	25.578	0.294791	1.68989	11	NaN	NaN	0.227498	0.282661	NaN	0.374215
Q8N1W1;D6RGZ3	Q8N1W1	Rho guanine nucleotide exchange factor 28	ARHGEF28	8	7.4	191.89	0	14.689	0.294199	1.99149	16	0.526073	0.130085	0.433493	0.198007	0.390079	0.0874565
E9PLY5	E9PLY5		MACF1	2	35.1	159.92	0	10.4	0.294011	0.925641	11	0.186165	NaN	0.077577	0.883107	0.162014	0.161192
E9PJK1;E9PRJ8;H0YDL9;H0YDJ9;E9PIF1;A6NMH8;P60033;E9PM31;H0YEE2	E9PJK1;E9PRJ8;H0YDL9;H0YDJ9;E9PIF1;A6NMH8;P60033	Tetraspanin;CD81 antigen	CD81	3	35.8	17.963	0	323.31	0.293881	3.93777	20	0.304737	0.277547	0.346674	0.204007	0.244981	0.385342
Q16222	Q16222	UDP-N-acetylhexosamine pyrophosphorylase;UDP-N-acetylgalactosamine pyrophosphorylase;UDP-N-acetylglucosamine pyrophosphorylase	UAP1	13	38.9	58.768	0	185.99	0.292845	5.3465	103	0.273716	0.261981	0.309899	0.259161	0.305502	0.346811
E7EPB3;P50914	E7EPB3;P50914	60S ribosomal protein L14	RPL14	4	36.3	14.558	0	28.477	0.292671	5.58585	51	0.315992	0.305383	0.262044	0.264833	0.272412	0.33536
Q8IV08;M0R3G9;M0R1F7	Q8IV08	Phospholipase D3	PLD3	7	22.4	54.705	0	23.949	0.292483	2.66109	22	0.134713	0.26134	0.510012	0.322219	0.286521	0.240092
O94973;A0A0G2JS82;E9PR62;A0A0G2JRF9;A0A0G2JQA4;A0A0G2JRS3;E9PQP4;E9PNC4;A0A0G2JS17;A0A0G2JQT9;H0YDE9;H0YEG0;M0R2D9;E9PPY8	O94973;A0A0G2JS82	AP-2 complex subunit alpha-2	AP2A2	10	46.3	103.96	0	323.31	0.292477	5.50353	170	0.30596	0.319547	0.289416	0.309938	0.298731	0.231271
Q9UM22;D6RIH7	Q9UM22	Mammalian ependymin-related protein 1	EPDR1	5	33.5	25.437	0	7.8635	0.291803	2.71322	13	0.383443	0.372538	0.144886	0.142265	0.408216	0.299471
P51116;I3L1Z2	P51116	Fragile X mental retardation syndrome-related protein 2	FXR2	11	25.7	74.222	0	156.56	0.291594	3.00726	32	0.324308	0.338961	0.120615	0.396897	0.213921	0.354862
Q9NQT5	Q9NQT5	Exosome complex component RRP40	EXOSC3	11	61.5	29.572	0	64.872	0.29081	3.46221	25	0.124946	0.31817	0.338589	0.340412	0.32186	0.30088
P30405;R4GN99;H0Y548	P30405	Peptidyl-prolyl cis-trans isomerase F, mitochondrial	PPIF	5	45.9	22.04	0	120.36	0.29047	1.17673	17	0.0640602	0.0397263	0.828368	0.187697	0.466813	0.156156
Q9NXC5	Q9NXC5	WD repeat-containing protein mio	MIOS	6	9.4	98.583	0	8.0033	0.290332	0.832386	8	NaN	0.103321	NaN	0.529252	NaN	0.238423
P04062;A0A0G2JNZ5;A0A0G2JLB3;A0A0G2JNZ0	P04062;A0A0G2JNZ5;A0A0G2JLB3;A0A0G2JNZ0	Glucosylceramidase	GBA	12	32.1	59.716	0	135.78	0.2902	3.23551	41	0.376413	0.367912	0.323591	0.248827	0.295617	0.128842
Q9HBR0;I3L0Q8;H0YF92;F5H3T4	Q9HBR0	Putative sodium-coupled neutral amino acid transporter 10	SLC38A10	6	7.5	119.76	0	14.389	0.290024	1.4293	9	0.182867	NaN	NaN	0.38007	NaN	0.307136
Q9Y2X0;U3KQB4;B9TWZ6;U3KQ43;K7EKS6;A0A0J9YYC6;A0A0J9YXE6;A0A0J9YXA0	Q9Y2X0;U3KQB4;B9TWZ6;U3KQ43;K7EKS6	Mediator of RNA polymerase II transcription subunit 16	MED16	5	7.5	96.792	0.00023063	6.8392	0.289522	0.813108	8	NaN	0.057264	NaN	0.502562	NaN	0.30874
E3W994;J3KR49;A0A0U1RQI6;E7ERI8;E7EW49;O75122	E3W994;J3KR49;A0A0U1RQI6;E7ERI8;E7EW49;O75122	CLIP-associating protein 2	CLASP2	4	8.3	138.86	0	18.653	0.289369	1.43767	13	0.339577	NaN	0.329571	0.466194	-0.0723463	0.383848
P49903;Q5T5U6;Q5T5U7	P49903;Q5T5U6	Selenide, water dikinase 1	SEPHS1	9	39.5	42.91	0	60.144	0.288704	3.74548	39	0.306603	0.253104	0.413488	0.294898	0.263034	0.201099
O43396;K7ER96;K7EML9;K7EPB7;K7EME7;K7EKG2	O43396;K7ER96;K7EML9	Thioredoxin-like protein 1	TXNL1	11	51.2	32.251	0	139.12	0.288521	4.99501	79	0.31894	0.334484	0.253833	0.28587	0.306567	0.231429
Q709C8	Q709C8	Vacuolar protein sorting-associated protein 13C	VPS13C	10	3.6	422.39	0	11.126	0.288515	0.265342	10	-0.285611	1.05025	NaN	NaN	0.100905	NaN
Q9UPU5;A0A0U1RQI9	Q9UPU5	Ubiquitin carboxyl-terminal hydrolase 24	USP24	23	13.3	294.36	0	92.049	0.288349	5.31729	36	0.228274	0.322953	0.294634	0.289891	0.317053	0.277289
F6QUN3;H0Y4B0;O43414	F6QUN3;H0Y4B0;O43414	ERI1 exoribonuclease 3	ERI3	2	17	19.686	0.00023436	7.5286	0.287358	1.96994	9	0.283159	0.237641	NaN	NaN	0.341272	NaN
O95816	O95816	BAG family molecular chaperone regulator 2	BAG2	9	50.7	23.772	0	295.66	0.286995	4.6895	63	0.2994	0.285597	0.282756	0.365699	0.256379	0.232141
Q9Y6G9;E9PHI6;C9JGM7;C9JLW1	Q9Y6G9;E9PHI6	Cytoplasmic dynein 1 light intermediate chain 1	DYNC1LI1	19	54.3	56.578	0	162.9	0.285167	2.64326	85	0.287658	0.226484	0.368254	0.451382	0.282919	0.094305
Q9NYJ1	Q9NYJ1	Cytochrome c oxidase assembly factor 4 homolog, mitochondrial	COA4	3	55.2	10.134	0	19.664	0.285008	0.969598	11	0.410506	0.732485	0.282118	-0.0189464	0.0188777	NaN
Q14764;H3BQK6;H3BRL2;H3BUK7;H3BNF6;H3BP76;H3BPZ2;H3BNF2;H3BUP3;H3BQE7;I3L155	Q14764	Major vault protein	MVP	38	57.9	99.326	0	323.31	0.284987	5.36323	313	0.31664	0.256117	0.285289	0.332456	0.265043	0.254378
Q2TAA2;H7C5G1;C9JE02;F8WF34;C9JDY4;C9J5J2	Q2TAA2;H7C5G1	Isoamyl acetate-hydrolyzing esterase 1 homolog	IAH1	6	39.1	27.598	0	47.186	0.284733	1.95763	22	0.183991	0.0135598	0.296108	0.289231	0.392295	0.533212
P49815;H3BMQ0;Q5HYF7;H3BQK4	P49815;H3BMQ0	Tuberin	TSC2	6	6	200.61	0	27.609	0.283804	1.0133	11	0.126758	NaN	0.268263	NaN	NaN	0.45639
P45973;F8VNY3	P45973	Chromobox protein homolog 5	CBX5	8	47.1	22.225	0	56.084	0.283748	5.31313	38	0.295791	0.297263	0.293287	0.250153	0.328189	0.237807
P62424;Q5T8U2;Q5T8U3	P62424;Q5T8U2;Q5T8U3	60S ribosomal protein L7a	RPL7A	21	59	29.995	0	323.31	0.282601	6.15802	222	0.285815	0.289904	0.28601	0.296183	0.23791	0.299782
P48059;A0A0J9YXC7;A0A0M3HER1;H0Y592;C9JF46;Q7Z4I7	P48059;A0A0J9YXC7;A0A0M3HER1	LIM and senescent cell antigen-like-containing domain protein 1	LIMS1	5	20.3	37.251	0	37.94	0.282563	2.49549	16	0.257299	0.193101	0.244627	0.454202	NaN	0.263583
Q9Y6D9;C9JP81;C9JKI7;C9JIR0;C9JTA2;C9JJ38;C9K086	Q9Y6D9;C9JP81	Mitotic spindle assembly checkpoint protein MAD1	MAD1L1	6	13	83.066	0	25.746	0.282218	1.3797	14	NaN	0.292524	0.165981	0.158708	0.51166	NaN
Q16401;F2Z3J2;Q4VXH0	Q16401	26S proteasome non-ATPase regulatory subunit 5	PSMD5	18	47.2	56.195	0	117.69	0.281751	3.5004	84	0.235189	0.351966	0.374423	0.22927	0.321713	0.177947
E7EN73;Q8IZA0;C9J519;B1AN15;H0Y4S8	E7EN73;Q8IZA0;C9J519	Dyslexia-associated protein KIAA0319-like protein	KIAA0319L	5	5.2	113.23	0	23.956	0.281126	2.48818	13	0.287842	0.108325	NaN	0.325454	0.325053	0.358958
Q9NRG9;F8VZ44;H3BU82;F8VUB6	Q9NRG9;F8VZ44;H3BU82	Aladin	AAAS	14	37.5	59.573	0	104.35	0.280115	5.8656	67	0.31522	0.285984	0.262835	0.247944	0.302394	0.266314
A0A1W2PQT3;A0A1W2PPH1;A0A1W2PQY8;P23368;A0A1W2PQH3;A0A1W2PR68;A0A1W2PQF8;A0A1W2PQ37;A0A1W2PRS2;A0A1W2PRY9;A0A1W2PQH4;A0A1W2PRH1;A0A1W2PPY2	A0A1W2PQT3;A0A1W2PPH1;A0A1W2PQY8;P23368;A0A1W2PQH3;A0A1W2PR68;A0A1W2PQF8;A0A1W2PQ37	NAD-dependent malic enzyme, mitochondrial	ME2	25	71.8	59.787	0	311.02	0.278807	5.42748	170	0.291328	0.281078	0.301663	0.309059	0.267055	0.222662
Q13151	Q13151	Heterogeneous nuclear ribonucleoprotein A0	HNRNPA0	9	35.7	30.84	0	157.22	0.277913	5.80665	79	0.230812	0.271135	0.29366	0.284244	0.307215	0.280413
O14657;H0Y7C8	O14657	Torsin-1B	TOR1B	7	25.3	37.978	0	18.392	0.277732	2.5005	27	NaN	0.197314	0.402247	0.355786	0.179339	0.253976
Q5JTZ9	Q5JTZ9	Alanine--tRNA ligase, mitochondrial	AARS2	8	12.5	107.34	0	33.451	0.277391	0.78422	21	0.0180569	0.83726	-0.0958318	0.243558	NaN	0.383913
Q9Y333	Q9Y333	U6 snRNA-associated Sm-like protein LSm2	LSM2	5	68.4	10.834	0	45.995	0.277098	6.88539	46	0.254895	0.263526	0.293577	0.274833	0.293648	0.282111
O75367;B4DJC3;D6RCF2	O75367;B4DJC3	Core histone macro-H2A.1;Histone H2A	H2AFY	12	54.6	39.617	0	228.02	0.276853	5.97196	172	0.256938	0.294963	0.289788	0.302544	0.240004	0.276881
Q16513;B1AL79;H0Y5V5;H0Y429	Q16513	Serine/threonine-protein kinase N2	PKN2	26	37.2	112.03	0	139.17	0.276849	3.65777	87	0.330203	0.217648	0.19585	0.321839	0.367539	0.228015
O43707;F5GXS2;H7C144;K7EP19;D6RH00	O43707;F5GXS2	Alpha-actinin-4	ACTN4	38	80.1	104.85	0	323.31	0.276816	7.12111	1882	0.273818	0.296298	0.285392	0.281901	0.26738	0.256105
P13498;H3BR52;H3BPX1;H3BNP7	P13498;H3BR52;H3BPX1;H3BNP7	Cytochrome b-245 light chain	CYBA	2	19.5	21.012	0	9.6014	0.276619	2.05262	8	NaN	0.284965	NaN	0.227627	0.317264	NaN
P43304;F5GYK7	P43304	Glycerol-3-phosphate dehydrogenase, mitochondrial	GPD2	28	49.1	80.852	0	199.79	0.276386	5.65051	76	0.285631	0.253284	0.298456	0.301232	0.288459	0.231252
Q15013	Q15013	MAD2L1-binding protein	MAD2L1BP	2	12.4	31.051	0	9.1683	0.275694	1.31101	9	NaN	0.400147	NaN	NaN	0.19349	0.233447
Q7Z3K3;H7C238;A6PW30;M0R2X2;E9PJY9;E9PIR8;H0YCT3	Q7Z3K3	Pogo transposable element with ZNF domain	POGZ	14	17.3	155.34	0	69.258	0.275154	0.932629	35	-0.117165	-0.220061	0.663477	0.452976	0.431202	0.440494
Q8IWZ8;B4DVK3;V9GZ08;K7ESM0;K7EM86;K7ELR6	Q8IWZ8;B4DVK3;V9GZ08	SURP and G-patch domain-containing protein 1	SUGP1	7	14.1	72.47	0	32.33	0.275048	0.940331	13	NaN	0.116279	-0.0536816	0.11232	0.560461	0.639862
Q9H9Q2;J3KQ34;A0A087X1P5;J3QT73;J3KQ41;J3KQV6;J3QT67;J3QT66;J3QT69;J3QT50;J3QT43;J3QT95	Q9H9Q2;J3KQ34;A0A087X1P5;J3QT73;J3KQ41	COP9 signalosome complex subunit 7b	COPS7B	6	27.7	29.622	0	78.823	0.275043	1.85642	14	0.480765	0.34715	0.209884	NaN	0.246845	0.0905719
Q86UE4;E5RJU9;H0YBJ8;H0YB56	Q86UE4;E5RJU9	Protein LYRIC	MTDH	14	37.6	63.836	0	174.97	0.274836	3.14152	43	0.246889	0.209136	0.251577	0.255285	0.228239	0.457892
Q969H8;M0QYN0;M0QXF7	Q969H8;M0QYN0;M0QXF7	Myeloid-derived growth factor	MYDGF	5	37	18.795	0	96.807	0.274614	2.19468	31	0.376783	0.144839	0.163025	0.112485	0.435354	0.4152
Q9Y6A4;H3BPA3	Q9Y6A4	Cilia- and flagella-associated protein 20	CFAP20	6	35.2	22.774	0	10.272	0.274379	1.21978	12	NaN	NaN	0.41475	0.190933	0.217453	NaN
B7Z7F3;Q9H6Z4;K7EIJ4;K7EMH9;K7ENJ2;K7EID7;K7ENB9;K7EPW1;K7ESQ0;K7EN31	B7Z7F3;Q9H6Z4;K7EIJ4	Ran-binding protein 3	RANBP3	8	23.7	52.894	0	52.642	0.274231	2.62851	41	0.141008	0.116261	0.325921	0.413675	0.329484	0.319036
Q09028;H0YF10;H0YCT5;H0YDK2;E9PNS6;H0YEU5;E9PNS2;E9PIC4;C9JPP3;E9PND5	Q09028	Histone-binding protein RBBP4	RBBP4	9	53.4	47.655	0	285.28	0.273191	5.25573	118	0.245714	0.31386	0.302163	0.230062	0.287799	0.259547
Q6PJG6;F8WDN5	Q6PJG6	BRCA1-associated ATM activator 1	BRAT1	15	27.3	88.118	0	56.051	0.272763	1.41206	21	0.275502	-0.0732336	NaN	0.430241	0.357611	0.373692
E9PPZ9;O43292;E9PLV6;E9PLG8;E9PM11;E9PQ31	E9PPZ9;O43292;E9PLV6	Glycosylphosphatidylinositol anchor attachment 1 protein	GPAA1	5	25.8	28.151	0	18.677	0.271162	1.31962	15	-0.108289	0.334357	NaN	0.405128	0.398295	0.32632
Q6IBS0;D6RG15;H7C5I2	Q6IBS0;D6RG15	Twinfilin-2	TWF2	7	48.1	39.548	0	147.18	0.271055	4.2064	56	0.315575	0.338073	0.214606	0.298778	0.211709	0.247587
P06756;H7BZG1	P06756	Integrin alpha-V;Integrin alpha-V heavy chain;Integrin alpha-V light chain	ITGAV	31	39	116.04	0	177.09	0.270762	3.24157	100	0.157194	0.222128	0.276884	0.341717	0.233633	0.393014
P35251;H0Y8U4;A0A1W2PP02	P35251	Replication factor C subunit 1	RFC1	7	8.3	128.25	0	22.369	0.270434	3.8851	20	0.206408	0.251431	0.219934	0.261387	0.307529	0.375918
Q9UHG3;F8W8W4;C9K055;C9JM55;C9JGT6	Q9UHG3;F8W8W4;C9K055	Prenylcysteine oxidase 1	PCYOX1	11	25.3	56.639	0	55.799	0.26997	1.37587	20	0.747443	0.117421	0.116044	0.297283	0.143065	0.198566
Q9NZ01;M0R3C3;M0QXM3;M0R329;B4DR74	Q9NZ01;M0R3C3	Very-long-chain enoyl-CoA reductase	TECR	9	24.7	36.034	0	60.907	0.269686	3.78577	81	0.199031	0.269884	0.378616	0.220013	0.307257	0.243316
I3L4I0;I3L1Y9;Q96CP2	I3L4I0;I3L1Y9;Q96CP2	FLYWCH family member 2	FLYWCH2	2	56	9.56	0	30.042	0.269538	1.0495	11	-0.00860676	-0.00170487	NaN	0.514723	0.551742	0.291537
Q15645;H0YAL2	Q15645	Pachytene checkpoint protein 2 homolog	TRIP13	13	32.2	48.55	0	43.762	0.269164	1.91918	32	0.188075	0.477112	0.460815	0.0438705	0.171269	0.273845
Q9UKG1	Q9UKG1	DCC-interacting protein 13-alpha	APPL1	3	5.6	79.663	0	12.022	0.269105	4.47261	13	0.251415	0.251551	0.290078	0.242359	0.310124	NaN
Q9BTC0	Q9BTC0	Death-inducer obliterator 1	DIDO1	15	12.4	243.87	0	76.635	0.269088	3.48715	34	0.308534	0.301833	0.373174	0.1556	0.246544	0.228843
P42766;F2Z388	P42766;F2Z388	60S ribosomal protein L35	RPL35	4	30.1	14.551	0	35.133	0.26835	2.13697	40	0.266534	0.517	0.365397	0.139713	0.197611	0.123844
P61106;X6RFL8	P61106;X6RFL8	Ras-related protein Rab-14	RAB14	12	74.4	23.897	0	189.48	0.267465	3.17278	63	0.277148	0.39739	0.300642	0.244939	0.257207	0.127462
Q5VYK3;J3KN16;R4GMY1;F6XAQ5;R4GMY3	Q5VYK3;J3KN16	Proteasome-associated protein ECM29 homolog	ECM29;KIAA0368	44	34.3	204.29	0	184.74	0.267085	3.57413	116	0.30006	0.279271	0.218615	0.383746	0.177561	0.243256
O43447;C9JQD4;H0YEL5;A6NM32	O43447;C9JQD4	Peptidyl-prolyl cis-trans isomerase H;Peptidyl-prolyl cis-trans isomerase	PPIH	9	69.5	19.208	0	120.49	0.266414	4.28645	43	0.221646	0.261781	0.203366	0.303461	0.266892	0.341341
Q7Z406;M0QY43;A1L2Z2	Q7Z406;M0QY43	Myosin-14	MYH14	7	7.1	227.87	0	13.591	0.265533	1.78317	26	0.349527	0.388782	-0.104179	0.336653	0.302394	0.320023
Q6QNY1;J3QRU7;A0A087X1N6	Q6QNY1;J3QRU7	Biogenesis of lysosome-related organelles complex 1 subunit 2	BLOC1S2	4	30.3	15.961	0	8.4918	0.265502	1.54631	11	0.336756	0.38596	0.25769	NaN	NaN	0.0816019
E7ERS3;Q86VM9;H3BRN6;H3BRH3	E7ERS3;Q86VM9	Zinc finger CCCH domain-containing protein 18	ZC3H18	4	7.1	108.94	0	19.516	0.263807	0.924466	14	-0.219997	0.466259	0.3287	0.209466	0.534606	NaN
Q8NC51	Q8NC51	Plasminogen activator inhibitor 1 RNA-binding protein	SERBP1	19	52	44.965	0	280.69	0.263657	5.25073	149	0.220355	0.243193	0.257124	0.308536	0.260867	0.291867
P47897;A0A1B0GVU9;B4DDN1;H7C0R3;A0A0U1RQT0;C9J165;A0A0U1RQM8;A0A0U1RRI9;A0A0U1RQE9;A0A0U1RQX5;A0A0U1RQU2;A0A0U1RQL2;A0A0U1RQQ5;A0A0U1RRC8;A0A1B0GTT3;A0A0U1RR66;A0A0U1RQX9;F2Z2V6;A0A0U1RQJ6;A0A0U1RQC3;A0A0U1RRJ7;A0A0U1RR79	P47897;A0A1B0GVU9;B4DDN1	Glutamine--tRNA ligase	QARS	33	53.4	87.798	0	323.31	0.263582	4.67662	222	0.280038	0.30917	0.273098	0.292041	0.23022	0.196925
P08621;M0QYR1;M0QX04	P08621	U1 small nuclear ribonucleoprotein 70 kDa	SNRNP70	11	37.1	51.556	0	58.16	0.263527	3.22283	91	0.344682	0.180708	0.182066	0.37963	0.221841	0.272238
Q9H5Q4	Q9H5Q4	Dimethyladenosine transferase 2, mitochondrial	TFB2M	10	34.1	45.348	0	23.568	0.263374	0.621695	18	1.23272	0.0910316	0.205919	0.0820727	-0.0577456	0.0262453
J3QRS3;P19105;O14950;J3KTJ1	J3QRS3;P19105;O14950	Myosin regulatory light chain 12A;Myosin regulatory light chain 12B	MYL12A;MYL12B	4	60.5	20.457	0	317.56	0.263296	6.26162	221	0.27536	0.2979	0.249082	0.260193	0.252328	0.244911
V9GZ56;Q9Y4Z0;M0QXB0;U3KQS7;U3KQK1	V9GZ56;Q9Y4Z0;M0QXB0	U6 snRNA-associated Sm-like protein LSm4	LSM4	5	15.1	25.733	0	17.681	0.263232	4.00857	29	0.192421	0.295743	0.308328	0.272831	0.191116	0.318952
P04150;D6RDA9;Q3MSN4	P04150	Glucocorticoid receptor	NR3C1	8	16.1	85.658	0	104.42	0.263039	3.08987	23	0.20786	0.433005	0.205236	0.195278	0.25642	0.280434
P20339	P20339	Ras-related protein Rab-5A	RAB5A	4	50.7	23.658	0	32.091	0.262764	0.548891	9	NaN	NaN	0.391559	NaN	0.49026	-0.0935271
P11908;A6NMS2;D3YTJ7	P11908	Ribose-phosphate pyrophosphokinase 2	PRPS2	3	41.8	34.769	0	8.4137	0.262742	1.91283	13	NaN	0.402864	0.152629	0.0880214	0.320299	0.349897
Q13740;F5GXJ9;H7C543	Q13740;F5GXJ9	CD166 antigen	ALCAM	9	23.7	65.102	0	32.027	0.262474	1.87106	21	0.482921	0.308942	0.212272	-0.0336755	0.345581	0.258802
P61158;B4DXW1;Q9P1U1;F8WDR7;A0A0A0MTI9;H7C4J1;C9IZN3;Q9C0K3;F8WEW2;F8WE84	P61158;B4DXW1	Actin-related protein 3	ACTR3	21	70.8	47.371	0	316.42	0.262379	6.35137	154	0.228962	0.256697	0.272873	0.286117	0.266445	0.263179
Q8N8S7;A0A0U1RRM6;A0A075B6E5;A0A0U1RQP7	Q8N8S7;A0A0U1RRM6	Protein enabled homolog	ENAH	10	26.9	66.509	0	137.4	0.262159	2.23386	19	NaN	0.0995894	0.390871	0.219186	0.299002	0.302146
P43155;B7ZBP5;A6PVN3;H0Y4Z7	P43155	Carnitine O-acetyltransferase	CRAT	7	14.1	70.857	0	21.468	0.262119	0.843839	15	NaN	0.342223	0.7263	-0.0073463	0.32925	-0.0798309
Q5M775;J3KSG2;J3KRN9;J3QQM0;J3KTI9;J3QRQ9;J3QS22	Q5M775;J3KSG2	Cytospin-B	SPECC1	10	13.3	118.58	0	60.511	0.260962	2.07014	26	0.223192	0.252766	0.476118	0.402022	0.0975928	0.114082
Q96MG7	Q96MG7	Melanoma-associated antigen G1	NDNL2	5	18.4	34.308	0	15.95	0.260654	3.00239	11	0.226801	0.303731	NaN	0.286199	NaN	0.225887
P55081	P55081	Microfibrillar-associated protein 1	MFAP1	4	9.8	51.958	0.00023397	7.3979	0.260352	0.724576	11	NaN	0.177584	-0.0603143	0.247724	NaN	0.676413
X6R5C5;X6R8A1;P10619;Q5JZH0	X6R5C5;X6R8A1;P10619	Carboxypeptidase;Lysosomal protective protein;Lysosomal protective protein 32 kDa chain;Lysosomal protective protein 20 kDa chain	CTSA	9	29.1	54.255	0	95.916	0.260293	4.4309	60	0.27005	0.206181	0.277294	0.338189	0.24398	0.226064
Q92643;B1AK81;A6NEM5	Q92643;B1AK81;A6NEM5	GPI-anchor transamidase	PIGK	5	20.3	45.251	0	19.449	0.25928	0.816296	12	0.731643	-0.078359	NaN	0.457887	0.106206	0.0790213
Q9BW91;H7C386;D6RAW2;D6R8Z6	Q9BW91;H7C386;D6RAW2	ADP-ribose pyrophosphatase, mitochondrial	NUDT9	7	31.1	39.125	0	42.936	0.258876	0.768069	13	0.155306	NaN	0.116869	0.504454	NaN	NaN
A0A0A0MRR3;Q7Z7C8;C9J7M8;B4DZU5	A0A0A0MRR3;Q7Z7C8;C9J7M8;B4DZU5	Transcription initiation factor TFIID subunit 8	TAF8	2	17.8	18.669	0	14.02	0.258694	0.871694	10	0.211974	NaN	0.460791	NaN	0.103317	NaN
Q6P179;D6RGW0;H0Y9X9;H0YAL8	Q6P179;D6RGW0	Endoplasmic reticulum aminopeptidase 2	ERAP2	17	20.4	110.46	0	62.094	0.258324	3.20504	74	0.29746	0.258536	0.237252	0.320784	0.105133	0.33078
Q9P2E9;A0A087WVV2;F8W7S5;A0A087WU26;A2A2S5;V9GY78	Q9P2E9;A0A087WVV2;F8W7S5	Ribosome-binding protein 1	RRBP1	33	31.8	152.45	0	323.31	0.258103	6.80331	167	0.261376	0.284069	0.25343	0.26319	0.24284	0.243715
P38117;M0QY67	P38117;M0QY67	Electron transfer flavoprotein subunit beta	ETFB	14	53.3	27.843	0	122.66	0.257918	6.12222	121	0.247865	0.245669	0.291568	0.231489	0.266424	0.264493
Q9Y3P9	Q9Y3P9	Rab GTPase-activating protein 1	RABGAP1	8	9.7	121.74	0	37.558	0.25783	3.91408	22	0.246948	0.326786	0.221294	0.280402	0.166369	0.305179
Q13442;F8WBW6	Q13442	28 kDa heat- and acid-stable phosphoprotein	PDAP1	6	32	20.63	0	61.148	0.257572	4.49261	29	0.230595	0.259497	0.267102	NaN	0.23252	0.298146
Q14376;Q5QPP3;Q5QPP4;Q5QPP1;Q5QPP9	Q14376;Q5QPP3;Q5QPP4;Q5QPP1	UDP-glucose 4-epimerase	GALE	12	61.8	38.281	0	131.56	0.257445	4.46123	61	0.313655	0.2824	0.265455	0.269386	0.231211	0.182563
O14976;D6RAW3;A0A087X1U9;D6RF16;D6RAQ7;D6RE78;H0Y8H5	O14976	Cyclin-G-associated kinase	GAK	8	10.4	143.19	0	49.384	0.257099	0.676471	8	0.305524	NaN	NaN	NaN	0.474164	-0.00839247
Q7LGA3;K7EP71	Q7LGA3;K7EP71	Heparan sulfate 2-O-sulfotransferase 1	HS2ST1	6	20.5	41.881	0	51.593	0.257074	3.07588	24	0.300722	0.341481	0.356341	0.199054	0.206825	0.138019
P04899;A0A1W2PRE1;A2A2R6;A0A1W2PQK2;A0A087WTB6;Q5JWD1;H0Y7E8;A0A1W2PRJ7;A0A087WZE5;A0A1W2PS82;P11488;P19087	P04899	Guanine nucleotide-binding protein G(i) subunit alpha-2	GNAI2	10	60.6	40.45	0	281.51	0.256685	4.1139	144	0.281261	0.329221	0.205295	0.187851	0.249734	0.286745
P78527;F5GX40;H0YG84	P78527	DNA-dependent protein kinase catalytic subunit	PRKDC	178	50.7	469.08	0	323.31	0.256293	6.57891	1186	0.272297	0.253543	0.27224	0.263413	0.228279	0.247986
Q10469	Q10469	Alpha-1,6-mannosyl-glycoprotein 2-beta-N-acetylglucosaminyltransferase	MGAT2	4	11.9	51.55	0	11.625	0.256042	1.2881	17	0.133884	0.4704	0.081079	0.262602	-0.0290871	0.617375
Q14444;G3V153;E9PLA9	Q14444;G3V153	Caprin-1	CAPRIN1	13	27.4	78.365	0	206.64	0.255743	2.14964	72	0.0874901	0.276797	0.319617	0.196207	0.493325	0.161022
P35610;B1APM4	P35610;B1APM4	Sterol O-acyltransferase 1	SOAT1	6	18	64.734	0	133.53	0.255711	3.17116	51	0.176197	0.25468	0.320525	0.340326	0.134674	0.307865
H0YI58;H0YI50;A0A087WU02;Q96RQ1;H0YHJ8	H0YI58;H0YI50;A0A087WU02;Q96RQ1	Endoplasmic reticulum-Golgi intermediate compartment protein 2	ERGIC2	3	33.1	18.339	0	17.338	0.25546	2.04708	15	0.294844	0.529112	0.118025	0.195026	0.262933	0.132823
P46734;J3KRV4;J3QR49;X6RB39;J3QL77;E9PMA8;E9PRZ0;P52564	P46734	Dual specificity mitogen-activated protein kinase kinase 3	MAP2K3	8	31.4	39.318	0	48.175	0.254589	2.96967	36	0.199956	0.134338	0.18437	0.339514	0.340673	0.328686
Q13153;B3KNX7;E9PM17;H0YCG5;E9PRP6;E9PMP2;E9PQW5;E9PKH9;H0YCM0;E9PJF8	Q13153;B3KNX7;E9PM17	Serine/threonine-protein kinase PAK 1;Non-specific serine/threonine protein kinase	PAK1	6	29.9	60.646	0	22.516	0.254557	2.99542	20	0.254434	0.297654	0.151934	0.334841	0.138538	0.34994
P62917;E9PKZ0;E9PKU4;G3V1A1;E9PP36	P62917;E9PKZ0;E9PKU4;G3V1A1	60S ribosomal protein L8	RPL8	12	48.6	28.024	0	315.93	0.254382	3.42742	168	0.301569	0.357333	0.280659	0.167484	0.240383	0.178862
Q92733;H0YE12;H0Y679	Q92733	Proline-rich protein PRCC	PRCC	5	15.3	52.417	0	41.529	0.253862	3.10863	17	0.342127	0.157206	0.317255	0.142265	0.31004	0.254277
P27695;G3V3M6;G3V5Q1;G3V3C7;A0A0C4DGK8;H7C4A8;G3V5M0;G3V359;G3V5D9;G3V3Y6	P27695;G3V3M6;G3V5Q1;G3V3C7;A0A0C4DGK8;H7C4A8;G3V5M0;G3V359	DNA-(apurinic or apyrimidinic site) lyase;DNA-(apurinic or apyrimidinic site) lyase, mitochondrial	APEX1	16	62.9	35.554	0	258.19	0.253787	5.15364	100	0.278348	0.281912	0.288197	0.216456	0.231846	0.225966
A0A0C4DGA6;Q14527;H7C5K0	A0A0C4DGA6;Q14527	Helicase-like transcription factor	HLTF	23	34.8	113.86	0	131.27	0.253743	3.27258	85	0.161767	0.362592	0.269159	0.167826	0.311067	0.250047
Q9BXS5;E7ENJ6;K7EJL1;K7EQX3;K7ENA7;K7EPJ8;K7EQ90;K7ER75;A0A087WZX7;Q9Y6Q5;K7EK69;K7ERH5;K7EL08;K7EPR4;K7EJJ1;K7EMG5	Q9BXS5;E7ENJ6;K7EJL1	AP-1 complex subunit mu-1	AP1M1	16	48.2	48.586	0	81.347	0.253314	2.58329	45	0.313446	0.251391	0.197866	0.437795	0.205792	0.11359
P08574	P08574	Cytochrome c1, heme protein, mitochondrial	CYC1	10	40	35.422	0	139.08	0.252764	4.39357	94	0.190505	0.307679	0.269914	0.272178	0.274045	0.20226
K7EM38	K7EM38		ACTG1	2	100	14.522	0	323.31	0.25244	5.32115	1089	0.220121	0.226484	0.249223	0.296972	0.24404	0.277799
O00203;Q13367;H0YBD0;F5GWU4;F5GYB0	O00203	AP-3 complex subunit beta-1	AP3B1	22	25.3	121.32	0	121.25	0.252271	4.64524	99	0.266978	0.282298	0.307176	0.201908	0.242201	0.213069
Q86TU7;Q6NXR6	Q86TU7;Q6NXR6	Histone-lysine N-methyltransferase setd3	SETD3	6	13.3	67.256	0	14.059	0.251163	1.32535	8	NaN	0.264329	NaN	0.342017	NaN	0.147143
Q9NZI8	Q9NZI8	Insulin-like growth factor 2 mRNA-binding protein 1	IGF2BP1	12	30.7	63.48	0	117.13	0.250962	4.25468	68	0.242356	0.313112	0.307365	0.192515	0.222392	0.228034
A0A0G2JNZ2;A0A0G2JPP5;Q14160;A0A0G2JMS7;H0YCG0	A0A0G2JNZ2;A0A0G2JPP5;Q14160;A0A0G2JMS7	Protein scribble homolog	SCRIB	19	19.8	174.91	0	96.701	0.249475	2.62686	42	0.233334	0.206875	0.0616219	0.318023	0.335398	0.341597
O95613;H7C2A3	O95613	Pericentrin	PCNT	7	2.9	378.03	0.00022957	6.7059	0.249448	0.9152	11	0.193246	NaN	0.565719	0.23268	0.00614645	NaN
Q15031;E9PHM2;C9JYR8;C9IZR7	Q15031;E9PHM2	Probable leucine--tRNA ligase, mitochondrial	LARS2	6	9.4	101.97	0	13.601	0.249347	1.08492	10	NaN	0.360464	NaN	0.103219	0.284359	NaN
Q9Y6J9;E9PP94	Q9Y6J9	TAF6-like RNA polymerase II p300/CBP-associated factor-associated factor 65 kDa subunit 6L	TAF6L	4	11.4	67.814	0	27.528	0.249242	1.52401	10	NaN	0.28876	NaN	0.406358	0.192351	0.109498
P61081;M0QYI6	P61081	NEDD8-conjugating enzyme Ubc12	UBE2M	4	25.7	20.9	0	19.08	0.249046	2.76324	17	0.293013	0.275602	0.250349	NaN	0.120756	0.305512
P18084;H7C5U2;V9GZ57;H7C4W1;V9GYZ1;V9GYD8;H7C580	P18084	Integrin beta-5	ITGB5	15	29.9	88.053	0	109.13	0.248975	4.4484	71	0.311259	0.291582	0.22631	0.215808	0.199706	0.249186
Q9Y450;B7Z524;H0YDX7;J3QT46;E9PHZ9;H0YES5;E9PS53;E9PJ90;E9PN23;G5E991;E9PMN1;E9PLR4	Q9Y450;B7Z524;H0YDX7;J3QT46	HBS1-like protein	HBS1L	12	23.7	75.472	0	129.6	0.248939	4.5442	55	0.280792	0.197486	0.231801	0.239723	0.228338	0.315491
Q8WUD1	Q8WUD1	Ras-related protein Rab-2B	RAB2B	3	56.9	24.214	0	25.483	0.248132	2.84844	11	NaN	0.311181	0.225044	0.240322	NaN	0.215979
P48651	P48651	Phosphatidylserine synthase 1	PTDSS1	6	16.3	55.527	0	21.721	0.247993	4.45616	16	0.243031	0.255438	0.213801	0.296577	0.185533	0.293579
Q2TAL8;C9JAL2;C9JIA8	Q2TAL8	Glutamine-rich protein 1	QRICH1	9	19.1	86.435	0	53.049	0.247842	2.46501	29	0.223584	0.265736	0.25337	0.456611	0.115163	0.172587
Q5JP53;P07437;Q5ST81;A6NNZ2	Q5JP53;P07437;Q5ST81	Tubulin beta chain	TUBB	5	75.6	47.766	0	323.31	0.247656	7.5537	917	0.247705	0.246483	0.242765	0.245559	0.236257	0.267165
Q8WWQ0	Q8WWQ0	PH-interacting protein	PHIP	8	6.4	206.69	0	16.637	0.247155	0.621126	13	0.671829	NaN	0.160735	NaN	-0.141881	0.297939
P26368;K7ENG2;K7ELP8	P26368;K7ENG2	Splicing factor U2AF 65 kDa subunit	U2AF2	15	48.2	53.5	0	296.22	0.246976	3.91841	140	0.30625	0.286412	0.257811	0.191511	0.27519	0.164678
Q96PZ0;E7EUH7	Q96PZ0;E7EUH7	Pseudouridylate synthase 7 homolog	PUS7	14	31.9	75.035	0	62.032	0.246779	2.68842	31	0.307143	0.357462	0.110519	0.330416	0.236098	0.139038
J3QRI7;J3QQQ9;J3QQV1;P61254;J3KTJ8;E5RIT6;J3QRC4;Q9UNX3;J3KSS0;E5RHH1;J3KS10	J3QRI7;J3QQQ9;J3QQV1;P61254;J3KTJ8;E5RIT6;J3QRC4;Q9UNX3;J3KSS0	60S ribosomal protein L26;60S ribosomal protein L26-like 1	RPL26;RPL26L1	8	54.2	12.63	0	27.797	0.246549	3.03542	57	0.354945	0.33044	0.187795	0.164073	0.280003	0.162039
A8MTY9;O14972;A8MY26	A8MTY9;O14972;A8MY26	Down syndrome critical region protein 3	DSCR3	6	34.1	27.958	0	28.679	0.246198	1.71642	15	0.419634	0.354444	0.0920691	0.325984	0.321016	-0.0359594
E9PHV5;P28290;E7EUL7;H7BZ26	E9PHV5;P28290;E7EUL7	Sperm-specific antigen 2	SSFA2	22	24.7	136.14	0	196.17	0.246154	3.18524	47	0.386181	0.154151	0.269587	0.247343	0.19019	0.229474
P34810;J3KRX0	P34810	Macrosialin	CD68	3	22	37.408	0	15.67	0.246075	1.69188	10	0.36144	0.259156	NaN	NaN	0.265348	0.0983542
Q86YN1	Q86YN1	Dolichyldiphosphatase 1	DOLPP1	2	13.4	27.03	0.00022753	6.3922	0.245744	1.2227	8	0.269888	NaN	0.340772	NaN	0.126573	NaN
O96019;H7C5S0;C9JQT2;O94805	O96019	Actin-like protein 6A	ACTL6A	15	51	47.46	0	207.26	0.245627	3.55773	45	0.118793	0.318045	0.2521	0.261589	0.259207	0.264028
Q68EM7;C9IZD3;I3L4P0;I3L3P1;I3L1S9;I3L4Y5;I3L460	Q68EM7	Rho GTPase-activating protein 17	ARHGAP17	11	29.9	95.436	0	63.171	0.245075	2.66337	37	0.215496	0.386244	0.101219	0.289375	0.310794	0.167322
Q9UBU6	Q9UBU6	Protein FAM8A1	FAM8A1	6	22.5	44.123	0	31.506	0.245026	1.10301	11	0.185326	0.390688	NaN	0.159066	NaN	NaN
O95295	O95295	SNARE-associated protein Snapin	SNAPIN	4	41.9	14.874	0	66.961	0.244937	1.70539	11	NaN	0.126996	0.326154	0.345018	0.18158	NaN
Q8N4Q1	Q8N4Q1	Mitochondrial intermembrane space import and assembly protein 40	CHCHD4	4	39.4	15.996	0	94.871	0.244928	2.80345	20	0.320469	0.308134	0.110958	0.335928	0.142151	0.25193
B0QYV1;A0A0G2JRA5;O43251;A0A0G2JRD1;S4R3K7	B0QYV1;A0A0G2JRA5;O43251;A0A0G2JRD1;S4R3K7	RNA binding protein fox-1 homolog;RNA binding protein fox-1 homolog 2	RBFOX2	2	21.3	37.865	0	16.224	0.244896	1.5654	13	0.52279	0.214753	0.183179	0.105344	NaN	0.198411
A8K878;P55145;H7C2D6	A8K878;P55145	Mesencephalic astrocyte-derived neurotrophic factor	MANF	9	42.2	21.143	0	54.377	0.244246	5.28353	40	0.241622	0.207319	0.265231	0.21471	0.253295	0.283299
Q5VV41;B0QZD4;B0QZD3	Q5VV41	Rho guanine nucleotide exchange factor 16	ARHGEF16	5	9.9	80.104	0	11.085	0.243895	1.54816	12	0.259326	0.265696	0.30085	-0.0234075	0.41701	NaN
Q01968	Q01968	Inositol polyphosphate 5-phosphatase OCRL-1	OCRL	12	20.4	104.2	0	28.25	0.243385	0.553152	19	-0.0159931	-0.32712	0.0289368	1.08166	0.501196	0.191628
P62330	P62330	ADP-ribosylation factor 6	ARF6	4	33.1	20.082	0	37.961	0.243182	3.3548	32	0.184906	0.163861	0.215548	0.230657	0.337062	0.327059
O43809;H3BND3;H3BV41	O43809;H3BND3	Cleavage and polyadenylation specificity factor subunit 5	NUDT21	11	63.9	26.227	0	123.05	0.242853	2.86027	96	0.317204	0.160997	0.390982	0.235998	0.172849	0.17909
Q96II8;E9PD99;H7C0J8	Q96II8	Leucine-rich repeat and calponin homology domain-containing protein 3	LRCH3	5	9.3	86.082	0	11.641	0.242554	2.40268	16	0.152655	0.203116	0.282242	0.100699	0.283248	0.433362
O75477;B0QZ43	O75477;B0QZ43	Erlin-1	ERLIN1	10	46.2	38.925	0	88.279	0.241219	5.636	63	0.265001	0.218679	0.275389	0.238148	0.214039	0.236061
Q9NUY8;C9IZ32;C9JAM5;E9PGE5	Q9NUY8;C9IZ32;C9JAM5	TBC1 domain family member 23	TBC1D23	4	8.9	78.321	0	23.17	0.240194	1.8301	12	0.306541	0.319276	NaN	0.113617	0.086535	0.375001
O15067;H0YGH1;J3QSG0;J3QSH6;J3KTQ5;J3KTL4	O15067	Phosphoribosylformylglycinamidine synthase	PFAS	19	24	144.73	0	161.56	0.239977	3.21774	87	0.346835	0.248031	0.18741	0.313817	0.187859	0.155912
A0A024RAC6;Q14241	A0A024RAC6;Q14241	Transcription elongation factor B polypeptide 3	TCEB3	4	7.4	87.229	0.0002337	7.3478	0.239898	1.62678	10	0.312863	0.0950808	0.208555	NaN	0.343093	NaN
O14908;K7EM11;K7ELJ2;Q8TF64	O14908;K7EM11	PDZ domain-containing protein GIPC1	GIPC1	9	39.6	36.049	0	87.185	0.239587	1.14607	18	NaN	NaN	0.41216	0.34491	0.0219795	0.1793
P84103;A0A087X2D0	P84103;A0A087X2D0	Serine/arginine-rich splicing factor 3	SRSF3	7	45.7	19.329	0	118.49	0.239383	3.44542	74	0.185574	0.322618	0.299559	0.275855	0.195617	0.157075
Q8NBN7;G8JLA1;K7EQB5;K7ERV1	Q8NBN7;G8JLA1	Retinol dehydrogenase 13	RDH13	6	27.5	35.932	0	58.508	0.238205	2.45175	26	0.204473	0.0734505	0.351952	0.160897	0.279326	0.359131
Q96HQ2	Q96HQ2	CDKN2AIP N-terminal-like protein	CDKN2AIPNL	2	27.6	13.196	0	51.233	0.237819	0.824644	9	0.242079	0.415969	NaN	0.0554097	NaN	NaN
Q9UBB5;X6RBL6;J3KSA7	Q9UBB5;X6RBL6	Methyl-CpG-binding domain protein 2	MBD2	4	13.6	43.254	0	12.109	0.237672	1.15141	10	0.129637	0.35952	0.223859	NaN	NaN	NaN
Q06124;A0A1W2PPU4;A0A0U1RRI0;H0YF12	Q06124;A0A1W2PPU4	Tyrosine-protein phosphatase non-receptor type 11	PTPN11	12	30.8	68.436	0	33.164	0.236892	1.58547	24	0.174567	0.18633	0.31353	NaN	0.0535981	0.456436
A0A0C4DFX9;Q9H3P2;C9JHL4;F8W954;F8WF98;H7C2M8;H7C0W2;H7C3C2	A0A0C4DFX9;Q9H3P2;C9JHL4	Negative elongation factor A	NELFA	2	16.7	58.499	0	38.822	0.235915	4.89716	40	0.251575	0.230697	0.204729	0.226678	0.206416	0.295395
H3BR00;Q9UBD8;H3BNK7;O95086;A0A0D9SFH9;A0A1B0GW34;A0A1B0GV71;B4DFF3;A0A0A0MRC7;A0A1B0GWD3;A0A024QZB8;Q13286;Q2TA70	H3BR00;Q9UBD8;H3BNK7;O95086;A0A0D9SFH9;A0A1B0GW34;A0A1B0GV71;B4DFF3;A0A0A0MRC7;A0A1B0GWD3;A0A024QZB8;Q13286;Q2TA70	Battenin	CLN3	2	24.5	16.41	0	21.441	0.235738	3.22081	21	0.126356	0.249462	0.160792	0.31021	0.29842	0.269192
Q96RE7;K7ELC5	Q96RE7;K7ELC5	Nucleus accumbens-associated protein 1	NACC1	4	9.9	57.258	0	13.868	0.235174	0.644624	9	0.0925798	0.0845088	0.0635647	0.700043	NaN	NaN
P59998;F8WCF6;F8WDD7;A0A0A6YYG9;H7C0A3;F8WE39;F8WDW3;R4GN08	P59998;F8WCF6;F8WDD7;A0A0A6YYG9;H7C0A3	Actin-related protein 2/3 complex subunit 4	ARPC4;ARPC4-TTLL3	8	47.6	19.667	0	57.223	0.234888	3.42314	50	0.190811	0.199079	0.232973	0.195916	0.220954	0.369597
Q15125;C9J719;C9JJ78	Q15125;C9J719;C9JJ78	3-beta-hydroxysteroid-Delta(8),Delta(7)-isomerase	EBP	3	16.5	26.352	0	56.038	0.234508	4.49201	25	0.232131	0.243866	0.201537	0.310692	0.214196	0.204625
Q53GA4	Q53GA4	Pleckstrin homology-like domain family A member 2	PHLDA2	4	40.8	17.092	0	28.789	0.23425	1.16607	13	NaN	NaN	0.149943	0.173492	0.129213	0.484353
H0Y621;H0Y5K5;Q9Y282;A0A1W2PPS8;A6PVJ2;A0A0C4DH46;H0Y802;H0Y6Z0	H0Y621;H0Y5K5;Q9Y282	Endoplasmic reticulum-Golgi intermediate compartment protein 3	ERGIC3	7	22.1	36.851	0	38.63	0.234184	3.42573	15	0.24071	0.242718	0.153193	NaN	0.261697	0.272604
Q9NRL2;A0A087WWN7	Q9NRL2	Bromodomain adjacent to zinc finger domain protein 1A	BAZ1A	13	11.6	178.7	0	99.064	0.234127	0.569221	26	0.704786	NaN	0.486222	-0.36076	0.27427	0.0661165
Q9GZP8	Q9GZP8	Immortalization up-regulated protein	IMUP	2	25.5	10.897	0	53.908	0.234049	5.02723	14	0.268978	0.276432	0.231443	0.207007	0.217689	0.202744
P03928	P03928	ATP synthase protein 8	MT-ATP8	2	35.3	7.9916	0	11.249	0.233639	2.85537	14	0.203487	0.168966	0.332039	0.194736	0.268967	NaN
E7ET49;Q8NCG7	E7ET49;Q8NCG7	Sn1-specific diacylglycerol lipase beta	DAGLB	5	10.8	68.951	0	36.884	0.233583	2.57034	16	0.297089	NaN	0.316813	0.213182	0.222806	0.118023
O15381;C9JP83;C9J6P7;E9PH71;E7EWK7	O15381	Nuclear valosin-containing protein-like	NVL	6	10.6	95.05	0	19.692	0.233395	1.30107	9	0.323321	NaN	0.135883	0.240981	NaN	NaN
A0A0D9SFB3;A0A0D9SG12;A0A0D9SF53;O00571;O15523;A0A0J9YVQ7;C9J081;A0A087WVZ1;C9J8G5;B4DLA0;A0A0J9YYH6;D6RCM4;Q9NQI0;A0A087WX09;H0Y960	A0A0D9SFB3;A0A0D9SG12;A0A0D9SF53;O00571;O15523	ATP-dependent RNA helicase DDX3X;ATP-dependent RNA helicase DDX3Y	DDX3X;DDX3Y	26	50.2	70.839	0	323.31	0.233075	5.19312	188	0.216354	0.254919	0.261557	0.190875	0.216589	0.258157
P22234;E9PBS1;D6RF62	P22234;E9PBS1;D6RF62	Multifunctional protein ADE2;Phosphoribosylaminoimidazole-succinocarboxamide synthase;Phosphoribosylaminoimidazole carboxylase	PAICS	23	60.2	47.079	0	323.31	0.232818	5.51925	150	0.231127	0.232013	0.231086	0.230339	0.275517	0.196828
Q13148;A0A087WX29;B1AKP7;G3V162;A0A087X260;A0A087WYY0;A0A1W2PNU8;K7EJM5;K7EN94;K7EJ99;A0A0A0MSV7;A0A087WXQ5;A0A087WV68;A0A087WYE7;A0A087WZC9;A0A087WW61;A0A087WX67;A0A087WXV3;A0A087WTZ4;K7EL26;A0A087WZM1	Q13148;A0A087WX29;B1AKP7;G3V162;A0A087X260;A0A087WYY0;A0A1W2PNU8;K7EJM5;K7EN94	TAR DNA-binding protein 43	TARDBP	7	32.9	44.739	0	249.08	0.232652	4.76137	69	0.262301	0.215432	0.273302	0.248968	0.218377	0.177529
P60866;G3XAN0;E5RIP1;E5RJX2	P60866;G3XAN0	40S ribosomal protein S20	RPS20	5	40.3	13.373	0	60.067	0.231966	4.65964	64	0.245535	0.228403	0.246953	0.262379	0.249252	0.159273
F6T1Q0;Q6L8Q7	F6T1Q0;Q6L8Q7	2,5-phosphodiesterase 12	PDE12	10	36.7	52.175	0	39.876	0.231728	1.20613	22	NaN	0.479535	-0.0199192	0.291772	0.332331	0.0749196
H7C0G7;Q9H9Q4;C9JWV4;G5E9Q8	H7C0G7;Q9H9Q4;C9JWV4;G5E9Q8	Non-homologous end-joining factor 1	NHEJ1	2	14.3	24.751	0	13.736	0.231724	1.52356	10	0.156315	0.241393	NaN	NaN	0.297464	NaN
Q96C86	Q96C86	m7GpppX diphosphatase	DCPS	9	36.8	38.608	0	63.235	0.231319	3.67584	68	0.253474	0.253643	0.137742	0.257161	0.301436	0.184456
Q9Y3D8;A0A087WVD7;A0A087WY94;D6RDH4	Q9Y3D8;A0A087WVD7	Adenylate kinase isoenzyme 6	AK6;TAF9	6	46.5	20.061	0	45.786	0.231301	2.3252	32	0.0644987	0.202866	0.139809	0.295789	0.305293	0.379549
Q9BY89;A0A1B0GVJ7	Q9BY89	Uncharacterized protein KIAA1671	KIAA1671	10	9.1	196.71	0	54.77	0.230606	1.44905	25	0.0511558	0.232406	0.248118	0.170713	0.60066	0.0805869
Q15126	Q15126	Phosphomevalonate kinase	PMVK	7	53.6	21.995	0	61.345	0.23025	2.15387	33	0.195915	0.373015	0.270097	0.0470957	0.136289	0.359087
Q8WU90;H7C466;F8WB26	Q8WU90	Zinc finger CCCH domain-containing protein 15	ZC3H15	9	31.7	48.602	0	93.829	0.229831	3.48616	44	0.311467	0.227541	0.223602	0.280156	0.212433	0.123789
Q8NCC3;B4DPU0;H3BMU8	Q8NCC3;B4DPU0;H3BMU8	Group XV phospholipase A2	PLA2G15	4	11.7	46.657	0.00023381	7.3654	0.229803	3.60347	11	NaN	0.212387	0.202548	0.193596	0.296011	0.244472
Q15014;A0A0A0MT59;Q5JXX2;Q5JXX1;Q5JXX6	Q15014;A0A0A0MT59;Q5JXX2;Q5JXX1	Mortality factor 4-like protein 2	MORF4L2	4	26.7	32.307	0	18.505	0.22938	2.55339	18	0.193495	0.284843	0.406971	0.137537	0.21547	0.137963
P11388;J3KTB7	P11388	DNA topoisomerase 2-alpha	TOP2A	43	43.1	174.38	0	323.31	0.228762	3.85994	304	0.187559	0.176752	0.288239	0.303315	0.212355	0.204353
Q9UJW0;H9KVE0;E5RI97;E5RK21;E5RGG1	Q9UJW0	Dynactin subunit 4	DCTN4	12	37.8	52.337	0	60.164	0.228357	3.17232	42	0.174946	0.245927	0.121498	0.339792	0.258763	0.229218
F8W930;Q9Y6M1	F8W930;Q9Y6M1	Insulin-like growth factor 2 mRNA-binding protein 2	IGF2BP2	16	36.7	66.785	0	185.43	0.22819	5.28972	79	0.229316	0.232307	0.248178	0.174559	0.245983	0.2388
Q9NRP0;A0A087WUD3	Q9NRP0;A0A087WUD3	Oligosaccharyltransferase complex subunit OSTC	OSTC	2	12.8	16.829	0	25.175	0.228169	5.42061	17	0.227842	0.24252	0.271791	0.215887	0.203592	0.207382
O43399;A0A087WZ51;A0A087WYR3	O43399;A0A087WZ51;A0A087WYR3	Tumor protein D54	TPD52L2	12	63.6	22.237	0	223.08	0.227904	3.14537	66	0.260089	0.354444	0.232397	0.215141	0.149816	0.155537
Q08379;A0A1W2PQY5;B7ZC06;A0A087WYC0;H0Y7B8	Q08379	Golgin subfamily A member 2	GOLGA2	14	21.2	113.08	0	57.724	0.227797	2.86629	31	0.36349	0.206818	0.291816	0.207105	0.179569	0.117986
O95777;F2Z2Y6;C9JIZ0;C9JNV3	O95777;F2Z2Y6;C9JIZ0;C9JNV3	U6 snRNA-associated Sm-like protein LSm8	LSM8	4	71.9	10.403	0	103.88	0.227309	4.91109	56	0.250617	0.201596	0.26576	0.236018	0.177561	0.232299
O00291;C9JMG5	O00291	Huntingtin-interacting protein 1	HIP1	8	9.3	116.22	0	39.048	0.22636	1.2784	12	NaN	NaN	NaN	0.29171	0.268397	0.118973
Q59GN2;P62891	Q59GN2;P62891	Putative 60S ribosomal protein L39-like 5;60S ribosomal protein L39	RPL39P5;RPL39	2	19.6	6.3225	0	7.9898	0.22574	4.51808	17	0.204512	0.186102	0.213174	0.204494	0.259248	0.286909
P67809;H0Y449;C9J5V9	P67809;H0Y449	Nuclease-sensitive element-binding protein 1	YBX1	11	68.5	35.924	0	323.31	0.225732	3.47878	164	0.190352	0.160062	0.247435	0.283442	0.163754	0.309345
Q86Y56;H0Y650;E9PGY2;H7C3B1	Q86Y56;H0Y650	Dynein assembly factor 5, axonemal	DNAAF5	23	40.1	93.52	0	127.67	0.225723	3.24355	76	0.240928	0.161165	0.312375	0.305756	0.156297	0.177814
Q9Y6X9;Q86VD1;H7C3M1;H7C1V1	Q9Y6X9	MORC family CW-type zinc finger protein 2	MORC2	16	17.9	117.82	0	43.422	0.225535	1.74227	22	0.15189	0.0672519	0.478661	0.149292	0.366667	0.139446
Q9BY44;F8WAE5;C9IZE1;H7C5R5;H7C5Q3;F8WF18;F8WAT3	Q9BY44;F8WAE5	Eukaryotic translation initiation factor 2A;Eukaryotic translation initiation factor 2A, N-terminally processed	EIF2A	22	56.8	64.989	0	179.85	0.22526	2.37721	112	0.356062	0.330251	0.195133	0.204397	0.21936	0.046356
P46063;F8WA66;F8WD97;F5H2L2;F5H4P4;F5H3W0;F5GYB7	P46063	ATP-dependent DNA helicase Q1	RECQL	25	53.9	73.457	0	308.67	0.224823	5.23742	128	0.194205	0.261941	0.240386	0.196497	0.213549	0.24236
K7EM09;K7EPR0;K7ELQ9;Q6UW68	K7EM09;K7EPR0;K7ELQ9;Q6UW68	Transmembrane protein 205	TMEM205	2	25	13.389	0	27.893	0.224592	2.15373	19	0.221529	0.177433	0.00706945	0.257928	0.339219	0.344373
Q96I51;A0A087WT38	Q96I51	Williams-Beuren syndrome chromosomal region 16 protein	WBSCR16	7	23.3	49.996	0	46.981	0.224441	1.84819	9	0.248562	NaN	NaN	0.170504	NaN	0.254257
Q15691	Q15691	Microtubule-associated protein RP/EB family member 1	MAPRE1	14	74.6	29.999	0	199.57	0.224408	4.18634	98	0.300102	0.213066	0.208828	0.247142	0.210516	0.166793
B7ZC38;Q9NR46;B7ZC39	B7ZC38;Q9NR46;B7ZC39	Endophilin-B2	SH3GLB2	4	13.2	44.361	0	19.564	0.224049	1.81838	17	0.072363	0.396686	0.348568	0.0657152	0.333779	0.127186
P51003;G3XAH6;A0A0C4DGK1;G3V3I9;G3V2A0;H0YJ00;Q9NRJ5;G3V457;H7C3W0;H0YJL4;F8WAT4	P51003;G3XAH6;A0A0C4DGK1	Poly(A) polymerase alpha	PAPOLA	11	23.4	82.842	0	39.747	0.223552	0.791669	17	0.0437693	NaN	-0.0125781	0.451659	0.411359	NaN
P21399	P21399	Cytoplasmic aconitate hydratase	ACO1	16	30.7	98.398	0	84.149	0.222884	2.32491	63	0.319066	0.108703	0.272649	0.0904114	0.363642	0.182831
O60921;H7C272;C9JA95;C9JCK8	O60921;H7C272;C9JA95;C9JCK8	Checkpoint protein HUS1	HUS1	2	12.1	31.691	0	9.2705	0.22273	2.02891	13	0.129693	0.312074	0.173667	0.046642	0.258722	0.415582
P28482;B3KR49;H0YDH9	P28482	Mitogen-activated protein kinase 1	MAPK1	9	41.9	41.389	0	63.087	0.22263	2.57749	52	0.331511	0.196719	0.223128	0.342702	0.142281	0.0994358
P61160;A0A1B0GWD0;A0A1B0GWH0	P61160	Actin-related protein 2	ACTR2	5	43.7	44.76	0	193.5	0.220958	3.39644	131	0.286736	0.121454	0.195017	0.285149	0.249835	0.187558
Q9NXB9	Q9NXB9	Elongation of very long chain fatty acids protein 2	ELOVL2	2	12.8	34.584	0	45.998	0.220916	2.3408	20	0.213238	0.107369	0.392091	0.312181	0.128086	0.17253
Q96QC0	Q96QC0	Serine/threonine-protein phosphatase 1 regulatory subunit 10	PPP1R10	9	11.1	99.057	0	29.965	0.220887	4.74102	39	0.264255	0.186102	0.177086	0.247824	0.23016	0.219895
P55957;B2ZP78	P55957	BH3-interacting domain death agonist;BH3-interacting domain death agonist p15;BH3-interacting domain death agonist p13;BH3-interacting domain death agonist p11	BID	6	49.7	21.994	0	193.71	0.220763	4.44871	51	0.236098	0.171224	0.225242	0.285849	0.196701	0.209463
A0A087WV57;A0A087WYS3;H7C4X9;A0A087WVZ6;Q9ULU4;Q5TH12	A0A087WV57;A0A087WYS3;H7C4X9;A0A087WVZ6;Q9ULU4	Protein kinase C-binding protein 1	ZMYND8	8	15.1	85.629	0	26.259	0.220365	1.47544	23	0.341426	0.285148	0.437564	-0.0938261	0.217984	0.133894
Q16537;Q15173	Q16537	Serine/threonine-protein phosphatase 2A 56 kDa regulatory subunit epsilon isoform	PPP2R5E	8	15.4	54.699	0	17.696	0.219865	2.29111	17	0.0897738	0.150378	0.141449	0.27784	0.263257	0.396489
Q96QU8;I3L0S8;H3BR41;H3BPG8	Q96QU8	Exportin-6	XPO6	6	7.2	128.88	0.00023513	7.5977	0.219044	1.61672	12	NaN	NaN	0.1734	0.305693	0.0942701	0.30281
O95994;B5MC07;C9J3E2;H7C3Z9;H7C040;B5MC62;Q8TD06	O95994;B5MC07;C9J3E2	Anterior gradient protein 2 homolog	AGR2	10	60.6	19.979	0	205.72	0.218995	5.92418	112	0.226565	0.199713	0.22021	0.253431	0.206806	0.207246
Q92576;E7EVH3;D6R9X2;E9PE34;A0A1B0GX99;E7ER40;D6RBF0;H0Y8L0	Q92576	PHD finger protein 3	PHF3	11	8.2	229.48	0	45.619	0.218426	0.779866	20	0.231166	-0.0499657	0.361655	NaN	0.617048	-0.0677713
Q32MZ4;C9JTC6	Q32MZ4	Leucine-rich repeat flightless-interacting protein 1	LRRFIP1	15	30.6	89.252	0	166.53	0.218337	4.98376	59	0.238966	0.255678	0.239766	0.189853	0.201434	0.184322
Q3ZCM7;A0A075B736;Q5SQY0	Q3ZCM7;A0A075B736;Q5SQY0	Tubulin beta-8 chain	TUBB8	3	28.4	49.775	0	321	0.218279	5.96641	99	0.242892	0.236932	0.21653	0.216201	0.204857	0.192263
P26038	P26038	Moesin	MSN	25	67.4	67.819	0	323.31	0.218244	5.4276	527	0.228648	0.23109	0.249464	0.203599	0.217571	0.17909
P22033	P22033	Methylmalonyl-CoA mutase, mitochondrial	MUT	9	14.1	83.134	0	19.371	0.217878	1.80488	15	0.192881	0.184694	0.118557	0.320932	0.0369307	0.453275
A0A0C4DG89;Q7L014;D6RJA6;H0Y9U3	A0A0C4DG89;Q7L014	Probable ATP-dependent RNA helicase DDX46	DDX46	36	38.5	117.46	0	323.31	0.217868	5.2553	165	0.205788	0.265877	0.228845	0.196245	0.196682	0.213771
A0A0A0MRJ3;Q8NEY1;H0Y6F6	A0A0A0MRJ3;Q8NEY1	Neuron navigator 1	NAV1	5	5.8	197.4	0	22.611	0.217771	2.22882	14	0.241126	0.35849	0.14554	0.13053	NaN	0.213166
O15126;A0A087WXB0;A0A087WTX8;A0A087WZA6;A0A087WU14	O15126;A0A087WXB0;A0A087WTX8;A0A087WZA6	Secretory carrier-associated membrane protein 1	SCAMP1	6	29.9	37.92	0	77.876	0.216785	3.65114	44	0.290158	0.209793	0.258074	0.214769	0.20295	0.124963
Q9Y6K5;F8VS35;F8VWK9;H0YHL3	Q9Y6K5	2-5-oligoadenylate synthase 3	OAS3	20	26.5	121.17	0	130.03	0.215599	3.06024	75	0.144212	0.148282	0.274468	0.298093	0.277216	0.151324
Q7Z3J2;E7EWW0;F5H7K1;C9J7I2;H3BV68;H3BVG8;I3L1U5;H3BNX2;H0YFG6;H3BTI5;H3BUS7;F6S1J4	Q7Z3J2;E7EWW0;F5H7K1;C9J7I2;H3BV68;H3BVG8	UPF0505 protein C16orf62	C16orf62	14	22	109.56	0	29.865	0.215427	4.17253	22	0.217777	0.206412	0.22542	0.221331	0.143009	0.278615
S4R3H4;E7EQT4;Q9UKV3;G3V3B0;A0A087WYN3;G3V3T3	S4R3H4;E7EQT4;Q9UKV3;G3V3B0	Apoptotic chromatin condensation inducer in the nucleus	ACIN1	19	20.4	145.44	0	309.68	0.214963	4.18774	112	0.176804	0.275157	0.223839	0.215534	0.241821	0.156625
A0A0A0MRK1;Q5T3I0;E9PAV9;F8W895;E9PPY4;F2Z3C6	A0A0A0MRK1;Q5T3I0;E9PAV9;F8W895;E9PPY4;F2Z3C6	G patch domain-containing protein 4	GPATCH4	6	21.9	42.054	0	22.286	0.214859	2.23045	10	0.146587	NaN	0.225025	0.195355	0.292468	NaN
Q9UBF2	Q9UBF2	Coatomer subunit gamma-2	COPG2	16	34.9	97.621	0	157.55	0.214139	1.26043	32	0.365974	-0.203599	0.300225	0.248165	0.334119	0.239953
P61978;S4R457;S4R359	P61978	Heterogeneous nuclear ribonucleoprotein K	HNRNPK	5	56.4	50.976	0	323.31	0.214084	5.45482	351	0.251256	0.220295	0.185639	0.209505	0.192988	0.224824
P62380;Q7Z6U1;Q7Z6U2	P62380;Q7Z6U1;Q7Z6U2	TATA box-binding protein-like protein 1	TBPL1	2	15.1	20.886	0	63.924	0.213649	0.373194	8	NaN	-0.127044	NaN	0.159368	NaN	0.608621
Q9UID3;E9PJ36;H0YEE1;E9PRV0;E9PKX7;E9PMB6;H0YDX9;E9PQD5;E9PQN6	Q9UID3	Vacuolar protein sorting-associated protein 51 homolog	VPS51	10	19.3	86.041	0	32.319	0.212948	1.78934	31	0.243071	0.284639	0.386996	-0.0534903	0.214019	0.202454
Q9NUQ7;H0YA18;D6RGX2;H0Y9B0;D6RB53;D6RA67	Q9NUQ7;H0YA18;D6RGX2	Ufm1-specific protease 2	UFSP2	8	29	53.261	0	41.402	0.212402	2.75443	26	0.152039	0.320403	0.264398	0.0938866	0.174049	0.269638
Q13162;H7C3T4;A6NG45;A6NJJ0	Q13162;H7C3T4	Peroxiredoxin-4	PRDX4	9	55.7	30.54	0	100.87	0.212188	3.95212	103	0.224388	0.277121	0.156846	0.18539	0.254423	0.174961
Q68E01;A0A096LNW8;H0Y8Z1	Q68E01	Integrator complex subunit 3	INTS3	14	21.7	118.07	0	79.075	0.211995	1.50932	30	0.0952659	0.519204	0.0833886	0.110459	0.32298	0.14067
Q8N0U8	Q8N0U8	Vitamin K epoxide reductase complex subunit 1-like protein 1	VKORC1L1	3	17	19.835	0	9.2177	0.211596	3.77409	17	0.20817	0.194861	0.253612	0.165096	NaN	0.23624
E9PMG1;Q96D71;H0YDT0;H0YE89;H0YCR2;F2Z3L2	E9PMG1;Q96D71;H0YDT0	RalBP1-associated Eps domain-containing protein 1	REPS1	4	8.5	80.435	0	17.797	0.211173	1.5063	14	0.36185	NaN	0.286402	0.202121	0.229467	-0.0239729
O60884;I3L320;A0A087WT48	O60884	DnaJ homolog subfamily A member 2	DNAJA2	8	26.2	45.745	0	39.395	0.210636	3.26009	31	0.10765	0.202982	0.210138	0.180577	0.270108	0.292362
Q7Z2K6;E7ER77;A0A0C4DGF0	Q7Z2K6;E7ER77	Endoplasmic reticulum metallopeptidase 1	ERMP1	13	21.5	100.23	0	62.325	0.210197	3.58102	50	0.17328	0.263446	0.175844	0.155186	0.197786	0.295643
Q13526;K7EN45;K7EMU7	Q13526;K7EN45;K7EMU7	Peptidyl-prolyl cis-trans isomerase NIMA-interacting 1	PIN1	6	57.7	18.243	0	112.01	0.209851	2.40361	23	0.259668	0.0929745	0.268915	0.188775	0.0990941	0.349683
Q8NEW0;H0Y362	Q8NEW0;H0Y362	Zinc transporter 7	SLC30A7	2	8.2	41.625	0	17.227	0.208354	1.50395	14	0.457723	0.14109	0.184658	0.0951311	NaN	0.163169
Q16626	Q16626	Male-enhanced antigen 1	MEA1	2	16.2	19.904	0	16.217	0.2082	1.64406	9	NaN	NaN	NaN	0.153588	0.206903	0.264109
Q5T8U5;O15260	Q5T8U5;O15260	Surfeit locus protein 4	SURF4	3	39.8	21.127	0	116.74	0.207657	3.14631	83	0.139122	0.30241	0.206699	0.229032	0.11925	0.249426
Q8NEZ5;H3BRE0;H3BTH6;H3BTR7;H3BVA4;H3BUC1	Q8NEZ5;H3BRE0	F-box only protein 22	FBXO22	5	17.6	44.508	0	14.012	0.207332	2.28437	13	0.243329	NaN	0.201789	0.0923911	0.320003	0.179148
Q15024	Q15024	Exosome complex component RRP42	EXOSC7	6	27.1	31.821	0	31.959	0.206858	2.93464	27	0.199821	0.217609	0.147749	0.326789	0.241421	0.107756
Q7L2J0	Q7L2J0	7SK snRNA methylphosphate capping enzyme	MEPCE	7	17	74.354	0	31.339	0.206764	1.01833	17	0.581134	0.0588484	0.170561	0.101007	NaN	0.122267
Q15717;M0QZR9;M0R055;B1APY9;B1APY8;A0A0R4J2E6;P26378	Q15717;M0QZR9	ELAV-like protein 1	ELAVL1	13	50.3	36.091	0	190.49	0.206455	5.79952	117	0.207434	0.173391	0.200079	0.2173	0.231766	0.208763
Q9BQ52;G5E9D5;E7ES68;H7C2I4;V9GYS7;V9GZ72;J3QRS2;V9GYU5;J3QL08;J3QLK4	Q9BQ52;G5E9D5;E7ES68	Zinc phosphodiesterase ELAC protein 2	ELAC2	26	44.8	92.218	0	132.8	0.206121	1.86253	91	0.145381	0.23705	0.454845	0.213241	0.0975747	0.0886374
P61006	P61006	Ras-related protein Rab-8A	RAB8A	3	28.5	23.668	0	79.688	0.205934	4.29401	25	0.273838	0.191019	0.223997	0.184488	0.201803	0.160458
Q6P2E9;I3L2F4;I3L0V0;I3L3M2	Q6P2E9	Enhancer of mRNA-decapping protein 4	EDC4	19	21.3	151.66	0	150.6	0.205697	1.67941	64	0.217465	0.133127	0.0518243	0.370408	0.061211	0.400149
P40222	P40222	Alpha-taxilin	TXLNA	10	34.6	61.89	0	227.06	0.205609	2.3976	26	0.11352	0.208131	0.203775	0.396275	0.169577	0.142378
Q6XZF7;A0A1C7CYY6;A0A1B0GTX1	Q6XZF7;A0A1C7CYY6;A0A1B0GTX1	Dynamin-binding protein	DNMBP	11	9.3	177.35	0	27.62	0.205334	2.3445	30	0.378701	0.195053	0.139175	0.105689	0.141573	0.271811
P21281;H0YC04;C9JL73;P15313;E5RGH6;H0YAT8;C9J5E3;C9JNS9	P21281	V-type proton ATPase subunit B, brain isoform	ATP6V1B2	11	32.5	56.5	0	54.822	0.205171	3.33548	34	0.16111	0.143176	0.155056	0.226678	0.246363	0.298642
Q99436;Q5TBG5	Q99436	Proteasome subunit beta type-7	PSMB7	12	63.9	29.965	0	96.398	0.205073	2.4239	54	0.201267	0.337038	0.110026	0.0837724	0.290566	0.207771
F5H365;Q15436;G3V4V1;G3V1W4;G3V3G5;G3V2R6;G3V5X8;G3V4Q2;G3V5K1	F5H365;Q15436	Protein transport protein Sec23A	SEC23A	15	35.6	82.968	0	164.29	0.203356	3.61656	105	0.151872	0.205081	0.258337	0.265726	0.204857	0.134263
H3BV80;H3BMM9;H3BTC0;Q15287;H3BPG5;H3BMS0	H3BV80;H3BMM9;H3BTC0;Q15287;H3BPG5;H3BMS0	RNA-binding protein with serine-rich domain 1	RNPS1	5	33.6	24.561	0	54.994	0.203198	2.72478	48	0.182029	0.209928	0.211704	0.356045	0.131636	0.127848
M0R0N4;X6R390;M0QYZ2;P53680;M0R1S0;M0QZ21	M0R0N4;X6R390;M0QYZ2;P53680	AP-2 complex subunit sigma	AP2S1	4	19.4	17.303	0	9.5163	0.203171	3.4318	20	0.205111	0.16038	0.306758	0.188197	0.219281	0.139297
Q8NBQ5;D6RCD0	Q8NBQ5;D6RCD0	Estradiol 17-beta-dehydrogenase 11	HSD17B11	10	42.7	32.935	0	58.643	0.202743	4.19718	30	0.171446	0.173806	0.194688	0.169249	0.253033	0.254237
Q29RF7;H0Y9L9;H0Y9L6;H0Y9X6	Q29RF7	Sister chromatid cohesion protein PDS5 homolog A	PDS5A	28	31.9	150.83	0	282.8	0.202644	3.64117	128	0.217816	0.202962	0.18316	0.11779	0.214274	0.279861
O00299	O00299	Chloride intracellular channel protein 1	CLIC1	19	81.7	26.922	0	323.31	0.202072	4.89153	237	0.201537	0.159988	0.228052	0.184737	0.197747	0.24037
Q86W42	Q86W42	THO complex subunit 6 homolog	THOC6	7	30.5	37.535	0	38.092	0.202023	1.63034	41	0.432868	0.196394	0.0480252	0.337528	0.074102	0.12322
Q9BPW8;H7C2U6;C9JDV8;F8WCR5	Q9BPW8;H7C2U6	Protein NipSnap homolog 1	NIPSNAP1	6	35.2	33.31	0	21.476	0.201044	4.66611	22	0.210498	0.244956	0.201362	0.150191	0.182807	0.216448
Q5BKZ1;A0A0A0MRN4;E2QRN4	Q5BKZ1;A0A0A0MRN4	DBIRD complex subunit ZNF326	ZNF326	6	13.2	65.653	0	66.126	0.200608	3.49659	24	0.231383	0.265756	0.165356	0.241899	0.183843	0.115413
Q9GZN8;H7BYU9	Q9GZN8;H7BYU9	UPF0687 protein C20orf27	C20orf27	3	20.7	19.291	0.00022558	6.1549	0.200279	0.57434	12	0.0554561	NaN	NaN	0.462232	0.0831482	NaN
J3QK89;Q8IWX8	J3QK89;Q8IWX8	Calcium homeostasis endoplasmic reticulum protein	CHERP	15	25.8	104.93	0	78.729	0.200181	1.08365	27	0.549627	0.0918511	0.283476	0.00356866	0.32129	-0.0487262
Q9H814	Q9H814	Phosphorylated adapter RNA export protein	PHAX	5	12.2	44.402	0	26.431	0.200169	1.97353	26	0.130409	0.408003	0.196082	0.16849	0.0443166	0.253715
R4GMX3;Q5T8Z4;P35226;Q5T8Z6;Q5T8Z2;A0A087X259;J3KT13	R4GMX3;Q5T8Z4;P35226	Polycomb complex protein BMI-1	COMMD3-BMI1;BMI1	3	20.7	53.293	0	78.178	0.199765	0.428583	14	0.642801	0.277648	0.657409	0.145886	-0.714283	0.189131
Q13547;Q5TEE2;E5RFI6;E5RJ04;E5RGV4;E5RHE7;E5RH52;E5RG37;E5RFP9;H3BM24;E5RK19;E7ESJ6	Q13547;Q5TEE2	Histone deacetylase 1	HDAC1	6	29	55.102	0	107.99	0.199297	2.24175	47	0.174227	0.271538	0.27795	0.260941	0.211396	-0.000269383
O94776	O94776	Metastasis-associated protein MTA2	MTA2	17	37.9	75.022	0	95.575	0.198761	2.5574	80	0.205053	0.144118	0.282612	0.31109	0.0703362	0.179357
O15173;U3KQM0;D3DNX8	O15173	Membrane-associated progesterone receptor component 2	PGRMC2	8	39.5	23.818	0	69.932	0.1986	2.95668	48	0.200843	0.300576	0.12784	0.222553	0.104461	0.235328
P63010;A0A087X253;A0A087WU93;A0A087WZQ6;A0A087WYD1;K7EN71;K7ERB2;K7EJX1;K7EJ01;A0A087WXS3;K7EKZ5	P63010;A0A087X253;A0A087WU93;A0A087WZQ6;A0A087WYD1	AP-2 complex subunit beta	AP2B1	20	49.5	104.55	0	323.31	0.19843	5.45066	276	0.173034	0.177584	0.220288	0.221548	0.186186	0.211937
Q7Z4V5;M0R0J3;A0A087WX58;K7EPS6;A0A024R216;Q9Y3E1;A0A087WT54	Q7Z4V5;M0R0J3	Hepatoma-derived growth factor-related protein 2	HDGFRP2	6	14.3	74.316	0	83.517	0.198424	2.80692	31	0.186108	0.19739	0.13644	0.351383	0.15545	0.163773
Q8TF74;J3KSA3;A8MWR2	Q8TF74	WAS/WASL-interacting protein family member 2	WIPF2	6	22.3	46.288	0	55.643	0.198081	2.54903	25	0.191443	0.182643	0.0366703	0.290243	0.226123	0.261362
A0A087WXM6;J3QQT2;J3KRX5;A0A0A6YYL6;P18621;J3QLC8;A0A0A0MRF8;J3KRB3;A0A087WWH0;J3QS96;A0A087WY81;J3KSJ0	A0A087WXM6;J3QQT2;J3KRX5;A0A0A6YYL6;P18621;J3QLC8;A0A0A0MRF8;J3KRB3;A0A087WWH0;J3QS96	60S ribosomal protein L17	RPL17;RPL17-C18orf32	9	51.5	19.586	0	93.474	0.198036	2.69153	162	0.122898	0.212542	0.185812	0.108163	0.337766	0.221032
Q86YS6	Q86YS6	Ras-related protein Rab-43	RAB43	2	11.8	23.339	0	9.6627	0.19766	2.86823	13	NaN	0.148115	0.208828	0.285479	0.193471	0.152409
Q00535	Q00535	Cyclin-dependent-like kinase 5	CDK5	9	43.2	33.304	0	20.386	0.197574	2.96993	39	0.199551	0.0875977	0.250993	0.161898	0.294104	0.191301
Q9HA77;H0YFF0;F5H579	Q9HA77	Probable cysteine--tRNA ligase, mitochondrial	CARS2	6	12.6	62.223	0	26.064	0.196312	1.99761	26	0.0192467	0.369208	0.180934	0.282435	0.153194	0.172853
Q8N4Q0	Q8N4Q0	Zinc-binding alcohol dehydrogenase domain-containing protein 2	ZADH2	5	19.6	40.14	0	50.932	0.196179	2.58758	20	0.233827	0.132687	0.263972	0.134938	0.0977916	0.313858
B1AK87;B1AK88	B1AK87;B1AK88		CAPZB	6	69.2	29.295	0	323.31	0.195616	3.53024	206	0.231304	0.188653	0.168374	0.240322	0.104334	0.240708
E7EQ69;Q9GZZ1;C9J5D1;A0A087WWJ2;C9JZU6;B0AZT5;F8WCK0;C9J5J3;A0A0D9SF32	E7EQ69;Q9GZZ1;C9J5D1;A0A087WWJ2	N-alpha-acetyltransferase 50	NAA50	11	59.5	19.311	0	57.93	0.19556	2.4656	46	0.253654	0.246403	0.322258	0.146877	0.114779	0.0893894
Q9UJZ1;A0A087WYB4;F2Z2I8	Q9UJZ1;A0A087WYB4	Stomatin-like protein 2, mitochondrial	STOML2	16	61.8	38.534	0	323.31	0.195478	5.92967	101	0.201808	0.192948	0.195443	0.224466	0.172563	0.185642
Q15291	Q15291	Retinoblastoma-binding protein 5	RBBP5	7	20.8	59.152	0	30.932	0.195396	1.24882	17	0.0598041	0.155175	0.127415	0.111718	0.585165	0.1331
E7EU96;P68400;Q8NEV1;V9GYA2;V9GY80;A0A087WY74	E7EU96;P68400;Q8NEV1	Casein kinase II subunit alpha;Casein kinase II subunit alpha 3	CSNK2A1;CSNK2A3	13	47	45.31	0	216.74	0.195265	5.40199	96	0.163212	0.207165	0.187852	0.218813	0.178976	0.215568
O95340	O95340	Bifunctional 3-phosphoadenosine 5-phosphosulfate synthase 2;Sulfate adenylyltransferase;Adenylyl-sulfate kinase	PAPSS2	8	19.7	69.5	0	66.161	0.194879	2.06437	35	0.122003	0.361689	0.187544	0.251962	0.218731	0.0273428
P62753;A2A3R5;A2A3R7	P62753;A2A3R5	40S ribosomal protein S6	RPS6	8	34.5	28.68	0	85.158	0.19468	4.92687	79	0.165582	0.199463	0.181931	0.177039	0.200113	0.243954
O60869	O60869	Endothelial differentiation-related factor 1	EDF1	2	18.2	16.368	0	16.534	0.194625	3.97017	14	0.17434	0.227522	0.21769	0.192862	0.23578	0.119558
P48449;A0A0G2JQD0;C9J315;A0A0G2JS81	P48449;A0A0G2JQD0	Lanosterol synthase	LSS	17	26.9	83.308	0	51.333	0.194419	1.74662	50	0.0906132	0.163411	-0.00893556	0.343709	0.264718	0.313
Q92900	Q92900	Regulator of nonsense transcripts 1	UPF1	38	46.1	124.34	0	317.92	0.194213	5.24576	145	0.183228	0.237582	0.200701	0.18232	0.192138	0.169309
Q5GLZ8;H0Y6K7	Q5GLZ8	Probable E3 ubiquitin-protein ligase HERC4	HERC4	25	32.4	118.56	0	94.947	0.194031	2.76684	58	0.240155	0.195876	0.209122	0.30319	0.132617	0.0832238
Q14011;K7ENX8;K7ELV6;K7EJV5;K7ELT6;K7EJV1;K7EMY9;K7EPM4;K7ER40;K7EQR7;D6W5Y5;K7EQX4;K7ENN6;K7EIF7;K7EQL0	Q14011;K7ENX8;K7ELV6;K7EJV5;K7ELT6;K7EJV1;K7EMY9;K7EPM4;K7ER40;K7EQR7;D6W5Y5	Cold-inducible RNA-binding protein	CIRBP	5	38.4	18.648	0	68.852	0.193962	1.71947	9	0.122862	NaN	0.127896	0.228518	NaN	0.296573
C9JYN0;A0A0U1RQT9;H7C4J8	C9JYN0		SYPL1	2	19.6	24.784	0	58.63	0.193778	1.25756	20	0.319129	0.191878	NaN	0.315792	0.219163	-0.0770729
Q8WUA2	Q8WUA2	Peptidyl-prolyl cis-trans isomerase-like 4	PPIL4	6	16.7	57.224	0	11.093	0.193548	0.407354	10	0.53004	NaN	NaN	-0.077686	NaN	0.12829
P12270;Q5SWX9	P12270	Nucleoprotein TPR	TPR	54	31.1	267.29	0	323.31	0.193434	4.18621	197	0.176121	0.240049	0.232695	0.205584	0.160446	0.145708
P17612;Q15136;K7ERP6	P17612;Q15136	cAMP-dependent protein kinase catalytic subunit alpha	PRKACA;KIN27	3	28.2	40.589	0	11.229	0.192666	0.947138	11	NaN	0.443178	0.0891158	0.0642839	0.174087	NaN
Q5VV89;O14880;Q5VV87	Q5VV89;O14880;Q5VV87	Microsomal glutathione S-transferase 3	MGST3	6	47.6	18.416	0	93.33	0.192291	3.02427	51	0.134657	0.255898	0.219264	0.244899	0.214411	0.0846154
P18031;B4DSN5	P18031;B4DSN5	Tyrosine-protein phosphatase non-receptor type 1;Tyrosine-protein phosphatase non-receptor type	PTPN1	16	47.6	49.966	0	150.15	0.192237	4.60469	54	0.160397	0.228031	0.227438	0.188216	0.154134	0.195208
Q5JRX3;A0A0A0MRX9;B1APQ0;H0Y7L7;H0Y4F7;B1APQ1	Q5JRX3;A0A0A0MRX9	Presequence protease, mitochondrial	PITRM1	24	35.4	117.41	0	212.7	0.192203	3.7999	115	0.24071	0.177811	0.114194	0.175722	0.222333	0.222446
O75608;A0A087X1K9;E5RGR0;B4DP64;E5RJ48	O75608;A0A087X1K9;E5RGR0;B4DP64	Acyl-protein thioesterase 1	LYPLA1	6	45.7	24.669	0	59.795	0.192006	3.24761	24	0.176974	0.184904	0.0926641	0.266884	0.188033	0.242579
P23497;E9PHV6;C9JBL0	P23497;E9PHV6;C9JBL0	Nuclear autoantigen Sp-100	SP100	5	12.1	100.42	0	17.64	0.191979	1.96418	13	0.210343	0.279656	NaN	0.13177	0.146146	NaN
Q9NZW5;B8ZZG1;C9J4Q3;C9JGI8;R4GNA8;B4DZ84;D3DX48;A0A0D9SFF8;D3DX49;A0A0C4DH75;Q14168	Q9NZW5;B8ZZG1	MAGUK p55 subfamily member 6	MPP6	9	23.5	61.116	0	20.925	0.191919	1.75941	17	0.408033	0.17575	0.240166	0.01513	0.0952625	0.217172
B3KTM8;H0YLJ3;Q9UBU8;H0YMJ0;H0YM21;H0YLV1;H0YMT8;H0YNE0;H0YNX3	B3KTM8;H0YLJ3;Q9UBU8;H0YMJ0	Mortality factor 4-like protein 1	MORF4L1	7	37.1	40.028	0	25.185	0.191908	0.969617	23	0.125422	0.131257	-0.178836	0.484535	0.427334	0.161738
P61353;K7ELC7;K7EQQ9;K7ERY7	P61353;K7ELC7;K7EQQ9	60S ribosomal protein L27	RPL27	7	45.6	15.798	0	68.668	0.191542	5.09723	141	0.180412	0.163598	0.230193	0.184411	0.21349	0.177148
Q9GZY8;A0A0A0MS29;C9JHF5;H7C433;C9JU19;E9PQX8;E9PPW6	Q9GZY8;A0A0A0MS29;C9JHF5	Mitochondrial fission factor	MFF	8	39.8	38.464	0	34.99	0.190938	2.37034	16	0.351281	0.204657	0.141076	0.116398	0.0977193	0.234496
I3L0H8;Q9NUU7;F6QDS0;I3L352;H3BQK0;Q9UMR2;H3BMQ5;H3BN59;H3BTB3;H3BP36;H3BP50;J3QRH0;H3BSL8;H0YD26;A0A1B0GV69;E9PR46;J3QL17;Q9UHL0	I3L0H8;Q9NUU7;F6QDS0;I3L352;H3BQK0;Q9UMR2	ATP-dependent RNA helicase DDX19A;ATP-dependent RNA helicase DDX19B	DDX19A;DDX19B	10	30	50.519	0	59.684	0.19082	1.82665	38	0.118302	0.125864	0.0550886	0.16574	0.408643	0.271283
Q7KZF4;H7C597	Q7KZF4	Staphylococcal nuclease domain-containing protein 1	SND1	39	56.7	102	0	323.31	0.189938	5.62314	338	0.215516	0.193694	0.168488	0.20426	0.191328	0.16634
Q96I24	Q96I24	Far upstream element-binding protein 3	FUBP3	22	55.4	61.64	0	149.87	0.18992	2.30434	79	0.203429	0.198119	0.128987	0.352008	0.0594317	0.197542
Q86Y07;E9PBU1;E7ERS5	Q86Y07	Serine/threonine-protein kinase VRK2	VRK2	6	17.5	58.14	0	22.644	0.189791	3.21974	15	0.177183	NaN	0.163953	0.221666	0.246023	0.140132
A0A0A0MTS7;Q8WZ42;A0A0A0MRA3;H7C1P9	A0A0A0MTS7;Q8WZ42;A0A0A0MRA3	Titin	TTN	14	0.6	3994.6	0.00022237	5.6565	0.189728	0.751202	14	0.21612	NaN	0.556885	0.194427	-0.17433	0.155537
O43318;Q9UG54	O43318;Q9UG54	Mitogen-activated protein kinase kinase kinase 7	MAP3K7;DKFZp586F0420	2	4.6	67.195	0.00041736	3.6773	0.189718	0.703874	9	0.324876	NaN	NaN	NaN	-0.00512724	0.249406
Q96N67;A0A1B0GUE9;A0A1B0GWE0;A0A0U1RQJ5;A0A0U1RRC1;A0A1B0GVW2;A0A0C4DGY6;A0A0U1RQT6;A0A0U1RQG7	Q96N67	Dedicator of cytokinesis protein 7	DOCK7	27	21	242.56	0	97.689	0.189702	1.41059	68	0.276965	-0.0429699	0.0943061	0.190856	0.450975	0.168079
Q12929;F5H0R8;F5GYM8;F5H3Q6;F5H1B5;H0YFG1;F5H2B8	Q12929	Epidermal growth factor receptor kinase substrate 8	EPS8	14	29.4	91.88	0	112.46	0.189537	0.832619	26	0.288928	0.187377	-0.178657	0.508317	0.408777	-0.0775197
Q9Y3C4	Q9Y3C4	EKC/KEOPS complex subunit TPRKB	TPRKB	3	23.4	19.661	0.00082884	3.445	0.189054	3.54772	13	0.218773	0.179382	0.168488	0.2173	0.102156	0.248226
P68036;A0A1B0GUS4	P68036	Ubiquitin-conjugating enzyme E2 L3	UBE2L3	7	63.6	17.861	0	76.699	0.18826	2.26818	74	0.170068	0.305011	0.0148742	0.221903	0.17445	0.243256
O75083;D6RD66	O75083	WD repeat-containing protein 1	WDR1	24	57.4	66.193	0	323.31	0.188077	3.86495	135	0.149581	0.137903	0.208906	0.252586	0.212785	0.166699
Q92783;A6NMU3;C9J1E5	Q92783;A6NMU3	Signal transducing adapter molecule 1	STAM	6	18.3	59.179	0	35.1	0.187889	1.67842	17	0.232407	0.21687	-0.0394191	0.179716	0.149909	0.387851
P18754;C9JW69;C9JRH2;C9JMJ4;C9J3R0;C9JQZ4	P18754;C9JW69;C9JRH2;C9JMJ4;C9J3R0;C9JQZ4	Regulator of chromosome condensation	RCC1	18	68.6	44.969	0	296.56	0.186941	3.23571	141	0.218304	0.250098	0.198118	0.227588	0.10606	0.12148
Q9UHD8;K7EL40;K7EK18;K7ER52;K7EIE4;K7EQD7;K7EJ51;K7ER14;K7ELJ9;K7EJZ2;K7ENL0;K7EJL9;K7EIR4;K7EKN4;K7EN52;K7ENQ5;K7EJV0;K7EPY1;K7ERG1;K7EQ08;K7ER34	Q9UHD8	Septin-9	SEPT9	31	61.6	65.401	0	323.31	0.18646	4.14426	200	0.151219	0.208865	0.232496	0.183682	0.132876	0.209619
Q96ER3;E9PMD2;J3KND1;E9PRZ1;H0YCN7;H0YEK5;H0YDM3;E9PL53	Q96ER3;E9PMD2;J3KND1;E9PRZ1;H0YCN7;H0YEK5	Protein SAAL1	SAAL1	5	15	53.557	0	18.029	0.186282	1.39131	11	0.129472	NaN	NaN	0.260294	NaN	0.169081
P25325;B1AH49	P25325;B1AH49	3-mercaptopyruvate sulfurtransferase;Sulfurtransferase	MPST	6	33.3	33.178	0	32.916	0.185025	1.04758	13	0.0536962	0.251292	0.409215	-0.0575376	NaN	0.268462
Q8NFH5;C9IYQ7;F8WCF5;F8WEL4;C9JIY9;C9JWU7	Q8NFH5	Nucleoporin NUP53	NUP35	8	31	34.773	0	67.084	0.185012	1.37684	30	0.148911	0.479838	0.0716997	0.0590303	0.280454	0.0701402
Q9NX14	Q9NX14	NADH dehydrogenase [ubiquinone] 1 beta subcomplex subunit 11, mitochondrial	NDUFB11	3	30.7	17.316	0	17.026	0.184739	0.54375	12	-0.380174	0.153072	0.302059	0.392256	0.456482	NaN
A0A0A0MT33;Q9UPN6	A0A0A0MT33;Q9UPN6	Protein SCAF8	SCAF8	4	6	148.86	0	18.98	0.18458	1.02526	16	-0.00960709	0.278033	0.004777	-0.0203794	0.459406	0.395248
P18615;A0A0A0MT02;A0A0A0MSN9;A0A0G2JI50;E9PD43;A2ABK4;E7ENC7;E7EWR7	P18615;A0A0A0MT02;A0A0A0MSN9;A0A0G2JI50;E9PD43	Negative elongation factor E	NELFE	11	41.1	43.239	0	107.52	0.183859	1.08921	21	-0.0268539	0.182491	0.0780589	0.570324	0.20743	0.0917016
Q15637;F8WEV5;C9J792	Q15637	Splicing factor 1	SF1	11	28	68.329	0	149.25	0.183727	2.12751	109	0.19384	0.14312	0.199826	0.24152	0.00781024	0.316245
Q9NXG2;H3BNW0	Q9NXG2	THUMP domain-containing protein 1	THUMPD1	9	39.9	39.315	0	42.73	0.18363	0.886848	15	-0.0118221	0.0907288	0.263322	0.0292822	0.0776816	0.652587
Q9Y5A9;S4R3J8;S4R3V3	Q9Y5A9	YTH domain-containing family protein 2	YTHDF2	9	26.3	62.333	0	78.578	0.183566	2.49173	26	0.187483	0.315691	0.189472	0.051553	0.154472	0.202725
O95163;F5H2T0;H0YDF3	O95163;F5H2T0	Elongator complex protein 1	IKBKAP	13	13.6	150.25	0	42.655	0.183428	1.71045	18	0.331047	0.196221	0.271893	0.0255119	0.258399	0.0174948
P62277;J3KMX5;E9PS50	P62277;J3KMX5	40S ribosomal protein S13	RPS13	11	53.6	17.222	0	110.43	0.183255	5.11198	102	0.186108	0.201154	0.202509	0.144242	0.165269	0.200247
Q9H2M9;F8WDJ2;H7C4Y9	Q9H2M9	Rab3 GTPase-activating protein non-catalytic subunit	RAB3GAP2	26	23.3	155.98	0	81.157	0.182832	2.23349	41	0.183076	0.177036	0.273139	0.0845782	0.0682089	0.310952
Q96A35;X6RJ73	Q96A35	39S ribosomal protein L24, mitochondrial	MRPL24	7	30.6	24.915	0	21.645	0.182538	0.920751	23	0.330519	-0.113581	-0.134076	0.303169	0.381844	0.327355
O00401	O00401	Neural Wiskott-Aldrich syndrome protein	WASL	5	11.9	54.826	0	8.9969	0.182406	0.989423	11	NaN	0.0305924	NaN	0.141948	0.154867	0.402217
P55735;A8MXL6;E7ERC8	P55735;A8MXL6	Protein SEC13 homolog	SEC13	10	53.1	35.54	0	210.81	0.182079	2.25155	27	0.173716	0.199501	0.118539	0.127612	0.364556	0.108554
Q96B36;M0R2V8;H9KV91	Q96B36;M0R2V8;H9KV91	Proline-rich AKT1 substrate 1	AKT1S1	4	17.2	27.383	0	13.555	0.181425	3.33109	18	0.193342	0.259537	0.219382	0.17454	0.122851	0.1189
O14617;A0A087WYN6;K7ELX8	O14617	AP-3 complex subunit delta-1	AP3D1	15	18.6	130.16	0	102.27	0.181046	3.13935	42	0.211392	0.174523	0.227102	0.0670064	0.17999	0.226261
P18859;A8MUH2	P18859;A8MUH2	ATP synthase-coupling factor 6, mitochondrial	ATP5J	4	44.4	12.587	0	141.92	0.180838	2.92378	29	0.146049	0.273943	0.246131	0.0935081	0.166312	0.159085
Q658Y4;E7ER68;G3V120	Q658Y4;E7ER68	Protein FAM91A1	FAM91A1	6	9.7	93.908	0	59.02	0.180062	0.887417	15	0.263872	NaN	0.271791	0.20574	0.346354	-0.187447
P35637;H3BPE7	P35637;H3BPE7	RNA-binding protein FUS	FUS	8	22.8	53.425	0	108.49	0.180045	4.40806	135	0.212519	0.15743	0.166779	0.227311	0.144876	0.171354
E7EVJ5;Q96F07;H7C229;E7EW33;A0A087WVE1;A0A087WTQ3;A0A087WWZ1;A0A087WV63;A0A0G2JRF5;A0A087WWY5;A0A087WZL7	E7EVJ5;Q96F07;H7C229;E7EW33	Cytoplasmic FMR1-interacting protein 2	CYFIP2	5	15.6	142.58	0	8.8279	0.179776	0.934574	8	NaN	0.0813381	0.149455	0.308536	NaN	NaN
Q6UX04;D6REK3	Q6UX04;D6REK3	Peptidyl-prolyl cis-trans isomerase CWC27 homolog	CWC27	9	38.6	53.846	0	72.489	0.179752	1.14584	14	0.286511	-0.0612459	0.37046	0.124957	0.178077	NaN
Q9NRY5;E7ESJ7;E5RGF9;E5RHI8;E5RFK2;E5RHP2	Q9NRY5;E7ESJ7;E5RGF9	Protein FAM114A2	FAM114A2	6	19.8	55.468	0	65.052	0.178196	1.66652	17	0.0768155	0.0790927	0.335769	NaN	0.22723	0.172075
E9PIE3;Q969G5	E9PIE3;Q969G5	Protein kinase C delta-binding protein	PRKCDBP	7	19.5	31.088	0	96.328	0.177952	3.48394	26	0.101481	0.184694	0.138226	0.188486	0.230101	0.224726
Q13426	Q13426	DNA repair protein XRCC4	XRCC4	3	12.8	38.286	0	34.453	0.177668	2.68122	13	0.159966	0.0880953	NaN	0.198725	0.216157	0.225395
P42765;A0A0B4J2A4;K7EME0;K7EJ68;K7EJB1;K7ER88	P42765;A0A0B4J2A4;K7EME0	3-ketoacyl-CoA thiolase, mitochondrial	ACAA2	22	83.1	41.924	0	323.31	0.177594	4.28388	177	0.219632	0.199809	0.182699	0.12284	0.15626	0.184322
Q9NYY8	Q9NYY8	FAST kinase domain-containing protein 2	FASTKD2	15	27.7	81.462	0	64.819	0.176717	1.9603	52	0.239263	0.235828	0.26696	-0.0182126	0.110559	0.225906
O60934;A0A0C4DG07;A0A087X1V5;E5RGR7;E2QRP0;E5RGN7;E5RGU1	O60934;A0A0C4DG07	Nibrin	NBN	11	22.3	84.958	0	47.316	0.176696	0.5543	10	0.275117	-0.0622713	NaN	0.317244	NaN	NaN
Q92620;H3BQT9;H3BV01;J3KTG2;J3KRT1	Q92620	Pre-mRNA-splicing factor ATP-dependent RNA helicase PRP16	DHX38	8	9.4	140.5	0	30.324	0.175998	1.77552	22	0.204144	0.385392	0.108695	0.0212713	0.141666	0.194823
B1AMU7;Q9Y3B2;R4GMQ7;B1AMU3;B1AMU4;R4GNH9	B1AMU7;Q9Y3B2;R4GMQ7;B1AMU3;B1AMU4;R4GNH9	Exosome complex component CSL4	EXOSC1	5	40	17.789	0	25.81	0.175995	2.64735	15	0.231087	0.178284	0.217631	0.257807	0.0713122	0.0998507
D6R938;E9PBG7;E9PF82;Q13557;H0Y9J2;H0Y9C2;Q9UQM7;D6RHX9;E9PBE8;E7EQE4	D6R938;E9PBG7;E9PF82;Q13557;H0Y9J2;H0Y9C2	Calcium/calmodulin-dependent protein kinase type II subunit delta	CAMK2D	5	24.9	56.298	0	177.76	0.175977	3.68704	38	0.237324	0.174995	0.166266	0.114733	0.146857	0.215686
Q9Y5U2;A6NCC9;E9PME3;C9JHT9;C9JJV1;E9PL88;C9JDU0	Q9Y5U2;A6NCC9;E9PME3;C9JHT9;C9JJV1	Protein TSSC4	TSSC4	3	10.6	34.325	0	10.556	0.175804	3.54935	15	0.169784	0.176015	0.218103	0.143029	0.239266	0.108627
P61009	P61009	Signal peptidase complex subunit 3	SPCS3	2	12.8	20.313	0	10.488	0.175751	0.280795	8	NaN	0.634755	NaN	NaN	-0.0500794	-0.0574231
Q13907;C9JD53;C9JKM8	Q13907;C9JD53;C9JKM8	Isopentenyl-diphosphate Delta-isomerase 1	IDI1	4	28.6	26.319	0	20.669	0.175632	1.21184	17	-0.0470673	0.0630179	0.235041	0.28758	0.0725554	0.442666
Q4G0J3;H0YA82;D6R9Z6;D6RFF0;D6RF49;D6RAF3	Q4G0J3;H0YA82	La-related protein 7	LARP7	6	17	66.898	0	64.696	0.175596	1.55473	18	0.416047	0.13805	0.0336204	0.254176	0.144876	0.066804
Q9H1I8;B1AH59	Q9H1I8;B1AH59	Activating signal cointegrator 1 complex subunit 2	ASCC2	7	13.5	86.359	0	40.55	0.175104	3.24064	27	0.173148	0.122947	0.176493	0.117259	0.190633	0.270146
Q99575;E5RK39	Q99575	Ribonucleases P/MRP protein subunit POP1	POP1	21	31.3	114.71	0	161.18	0.174711	3.46048	80	0.157213	0.236912	0.126031	0.18347	0.119011	0.225631
C9J9K3;P08865;A0A0C4DG17;F8WD59	C9J9K3;P08865;A0A0C4DG17;F8WD59	40S ribosomal protein SA	RPSA	19	78.3	29.404	0	323.31	0.174383	4.11376	220	0.231619	0.158923	0.204574	0.137221	0.165345	0.148616
P13804;H0YLU7;H0YK49;H0YNX6;H0YL12;H0YKF0;H0YL83;H0YM12;J3KN60	P13804;H0YLU7;H0YK49;H0YNX6;H0YL12;H0YKF0	Electron transfer flavoprotein subunit alpha, mitochondrial	ETFA	14	63.1	35.079	0	149.93	0.174246	5.40654	114	0.193284	0.148097	0.160282	0.195259	0.185782	0.162774
Q9BY32	Q9BY32	Inosine triphosphate pyrophosphatase	ITPA	7	62.9	21.445	0	77.548	0.174119	4.07198	23	0.19528	0.215141	0.185466	0.150079	0.186359	0.112389
Q12824;G5E975;B5MCL5;C9JTA6;A0A0G2JSE9;A0A0U1RQQ2;A0A0U1RRB8	Q12824;G5E975;B5MCL5	SWI/SNF-related matrix-associated actin-dependent regulator of chromatin subfamily B member 1	SMARCB1	8	34.5	44.141	0	135.38	0.174019	2.28507	26	0.217387	0.220997	0.309501	0.0874291	0.126056	0.0827424
Q86W56	Q86W56	Poly(ADP-ribose) glycohydrolase	PARG	4	7.3	111.11	0	8.1766	0.173994	1.74357	11	0.130152	0.225291	0.246913	NaN	0.0936209	NaN
Q96GX9;S4R3D6	Q96GX9;S4R3D6	Methylthioribulose-1-phosphate dehydratase	APIP	4	23.1	27.125	0	14.969	0.173896	1.3788	6	0.238175	NaN	0.111012	0.172501	NaN	NaN
P60983;G3V4P8;G3V3X4	P60983;G3V4P8	Glia maturation factor beta	GMFB	4	40.1	16.713	0	66.083	0.173877	1.42958	16	NaN	0.205236	0.069533	0.0266815	0.228021	0.339913
P11766;H0YAG8;D6RFE4;D6R9G2;D6RAY0	P11766;H0YAG8	Alcohol dehydrogenase class-3	ADH5	11	50	39.724	0	100.27	0.173613	1.99594	46	0.165074	0.253902	-0.0106489	0.297096	0.161069	0.175189
Q03169;H0YLC0;H0YKR7;H0YKI8;H0YL88;H0YKY9;H0YM45	Q03169	Tumor necrosis factor alpha-induced protein 2	TNFAIP2	15	31.5	72.66	0	60.432	0.171847	3.07441	45	0.176083	0.142769	0.18437	0.0917429	0.164568	0.271547
H0YDU8;P53041;A8MU39	H0YDU8;P53041	Serine/threonine-protein phosphatase;Serine/threonine-protein phosphatase 5	PPP5C	7	20.6	55.096	0	76.995	0.171716	0.843359	15	0.2574	-0.118612	0.415742	0.267636	NaN	0.0364123
Q8WVY7	Q8WVY7	Ubiquitin-like domain-containing CTD phosphatase 1	UBLCP1	8	29.2	36.804	0	32.546	0.171218	2.39468	35	0.189892	0.274246	0.116392	0.0530769	0.143755	0.249947
O75937;S4R3J5	O75937	DnaJ homolog subfamily C member 8	DNAJC8	7	43.1	29.841	0	80.805	0.171121	1.74365	26	0.205556	0.249084	0.268854	0.267108	0.0339004	0.00222367
Q14966;A0A096LPK8;A0A096LNS4;C9JWN0	Q14966	Zinc finger protein 638	ZNF638	11	8.3	220.62	0	38.457	0.170893	0.773954	24	0.254214	NaN	0.342122	0.35691	0.0903794	-0.189161
J3KQJ1;Q8NBJ7;C9JL30;A8MXB9;C9J660;E9PBT8;H7C3B2;F8WA42;J3QT17;F8WEX5;E9PG02;F8WEV7;F8WES7	J3KQJ1;Q8NBJ7;C9JL30;A8MXB9;C9J660;E9PBT8;H7C3B2;F8WA42;J3QT17	Sulfatase-modifying factor 2	SUMF2	6	26.2	35.922	0	35.722	0.170375	2.69791	31	0.161241	0.170358	0.138673	0.160123	0.0896241	0.302229
A0A0X1KG71;Q8WX92	A0A0X1KG71;Q8WX92	Negative elongation factor B	NELFB	11	27.5	70.038	0	57.573	0.170088	1.46047	27	0.0446861	0.202173	-0.0337141	0.239484	0.195385	0.372514
Q96JP5;A0A0A6YYC7	Q96JP5;A0A0A6YYC7	E3 ubiquitin-protein ligase ZFP91	ZFP91;ZFP91-CNTF	3	14.4	63.444	0	12.402	0.169665	0.626914	10	0.369351	NaN	NaN	0.0396799	0.099963	NaN
O15145;C9JZD1;F8VR50	O15145	Actin-related protein 2/3 complex subunit 3	ARPC3	7	49.4	20.546	0	99.467	0.16931	4.04944	71	0.151573	0.148894	0.125551	0.221528	0.164758	0.203558
Q6P2C8	Q6P2C8	Mediator of RNA polymerase II transcription subunit 27	MED27	4	20.6	35.431	0	21.415	0.169153	1.05283	11	0.0716927	0.258136	NaN	0.177632	NaN	NaN
O96007	O96007	Molybdopterin synthase catalytic subunit	MOCS2	2	20.2	20.944	0.00021791	5.0464	0.168921	2.4502	12	0.24317	0.179799	NaN	0.102929	0.208952	0.109752
O75152;E9PQ61;E9PBY7;A0A1W2PPR9;A0A1B0GTU1;A0A1B0GUI2	O75152;E9PQ61;E9PBY7	Zinc finger CCCH domain-containing protein 11A	ZC3H11A	12	21.4	89.13	0	44.426	0.168824	0.779228	23	-0.163667	0.352136	0.155395	-0.111008	0.337745	0.442346
Q9H074;D6REB4;D6R9H8	Q9H074;D6REB4	Polyadenylate-binding protein-interacting protein 1	PAIP1	7	26.7	53.524	0	36.354	0.168741	1.1274	20	0.129381	0.0199213	0.205295	0.502562	0.167488	-0.0122032
Q5TGZ0;A0A087WU07;R4GNA1;R4GMY4	Q5TGZ0;A0A087WU07;R4GNA1	MICOS complex subunit MIC10	MINOS1;MINOS1-NBL1	3	71.8	8.8081	0	30.376	0.168552	1.63287	14	0.283506	0.325654	0.131004	0.20393	0.0829871	-0.0157709
Q6ZRP7;H0Y430	Q6ZRP7	Sulfhydryl oxidase 2	QSOX2	14	28.2	77.528	0	90.584	0.168549	2.50671	47	0.21246	0.138547	0.0492321	0.235203	0.125724	0.250127
Q8IWE2	Q8IWE2	Protein NOXP20	FAM114A1	10	24	60.741	0	105.46	0.168191	3.56991	42	0.157381	0.215743	0.202392	0.184987	0.160276	0.0883689
P56385	P56385	ATP synthase subunit e, mitochondrial	ATP5I	5	62.3	7.9331	0	17.07	0.168138	1.94299	43	0.0841602	0.240444	0.142382	0.240222	0.28683	0.0147881
P05386	P05386	60S acidic ribosomal protein P1	RPLP1	5	95.6	11.514	0	300.71	0.167791	2.19588	92	0.286879	0.053545	0.208906	0.240621	0.0955333	0.12126
A6NGW1;O95070;E9PS11;E9PIZ0;C9JST7	A6NGW1;O95070;E9PS11;E9PIZ0;C9JST7	Protein YIF1A	YIF1A	2	14.1	26.377	0	18.765	0.167188	1.9894	11	0.237541	0.191363	NaN	0.118762	0.121086	NaN
Q9Y266;A0A0A0MSU9;A0A0A0MSS4	Q9Y266;A0A0A0MSU9	Nuclear migration protein nudC	NUDC	15	54.4	38.242	0	168.14	0.167161	3.97423	116	0.146086	0.18382	0.102708	0.204572	0.175613	0.190168
O43395	O43395	U4/U6 small nuclear ribonucleoprotein Prp3	PRPF3	15	28.7	77.528	0	63.766	0.167131	0.932877	20	0.0417817	0.0135429	0.12135	0.598872	0.114944	0.112298
E9PDF6;O43795;E7EQD9;H7C2Y7;C9JYW1;C9JUP5;A0A0U1RRI3;C9K0I9	E9PDF6;O43795	Unconventional myosin-Ib	MYO1B	26	30.6	128.48	0	208.86	0.166592	3.32988	140	0.244124	0.136138	0.143559	0.203696	0.104334	0.1677
A0A1W2PPR6;A0A1W2PNP0;Q969N2;A0A1W2PP57;A0A1W2PPC3;A0A1W2PPS0;A0A1W2PQN1;F6W983;A0A1W2PRZ8;A0A1W2PP53;A0A1W2PQY1;A0A1W2PPQ7;A0A1W2PSC5;A0A1W2PQ52;A0A1W2PP13;A0A1W2PR92;A0A1W2PPK4;H7C2Y2;A0A1W2PRH2;A0A1W2PR73;A0A1W2PRG1;A0A1W2PNW9;A0A1W2PQ29;A0A1W2PPI8;A0A1W2PRV7;A0A1W2PP91;A0A1W2PR22;B7Z7C5;A0A1W2PP03;A0A1W2PNZ5;A0A1W2PNS2;A0A1W2PP98;A0A1W2PQL3;A0A1W2PRH8;A0A1W2PPU8	A0A1W2PPR6;A0A1W2PNP0;Q969N2;A0A1W2PP57;A0A1W2PPC3;A0A1W2PPS0;A0A1W2PQN1;F6W983;A0A1W2PRZ8;A0A1W2PP53;A0A1W2PQY1;A0A1W2PPQ7;A0A1W2PSC5;A0A1W2PQ52;A0A1W2PP13;A0A1W2PR92	GPI transamidase component PIG-T	PIGT	8	18.8	60.355	0	41.16	0.166073	1.89233	32	0.288579	0.226093	0.0644663	0.00672178	0.192486	0.218092
P0CG38;P0CG39	P0CG38;P0CG39	POTE ankyrin domain family member I;POTE ankyrin domain family member J	POTEI;POTEJ	2	9.9	121.28	0	32.553	0.166068	1.14651	22	0.310343	0.245927	0.255972	NaN	0.0731419	-0.0550431
A0A0U1RQK7;A0A0A0MSA7;O43432;B1AN91;B1AN92	A0A0U1RQK7;A0A0A0MSA7;O43432	Eukaryotic translation initiation factor 4 gamma 3	EIF4G3	15	14.1	195.27	0	49.748	0.165706	2.74676	38	0.139288	0.0471891	0.197361	0.178702	0.187263	0.244432
O14936;Q5JS74;Q5JS79;Q5JS72	O14936;Q5JS74	Peripheral plasma membrane protein CASK	CASK	3	3.1	105.12	0.0012282	3.0557	0.16563	0.541681	10	-0.0328854	NaN	0.3664	NaN	NaN	0.163377
Q9H7B4;A8MXR1;B0QZ88	Q9H7B4	Histone-lysine N-methyltransferase SMYD3	SMYD3	3	7.7	49.097	0	7.9397	0.165304	1.91492	11	NaN	0.0995536	NaN	0.14669	0.169862	0.245111
F8W9X7;Q567U6	F8W9X7;Q567U6	Coiled-coil domain-containing protein 93	CCDC93	4	6.7	73.041	0	10.665	0.164304	0.960959	8	NaN	0.257156	0.0538944	0.18186	NaN	NaN
Q8WYP5	Q8WYP5	Protein ELYS	AHCTF1	12	7.9	252.5	0	37.327	0.163931	1.84358	21	0.0781433	0.232779	0.277027	0.0859223	NaN	0.145782
Q13045;J3QLR6;K7EQZ7	Q13045	Protein flightless-1 homolog	FLII	17	35.1	144.75	0	259.11	0.163878	5.25798	129	0.165093	0.180803	0.129541	0.152574	0.176052	0.179205
F8VRH0	F8VRH0		PCBP2	4	55.5	32.035	0	117.56	0.163732	1.93971	17	0.206117	0.197832	NaN	0.19731	0.201628	0.0157748
P50613;D6REC6;D6R9G1;D6RAD4	P50613;D6REC6;D6R9G1;D6RAD4	Cyclin-dependent kinase 7	CDK7	5	20.8	39.038	0	23.685	0.163462	1.83692	29	0.181991	0.196317	0.100494	0.208548	0.307612	-0.0141881
Q9Y5Q8;Q5T7U1;Q5T7U0;H7BY84;Q5T7U4	Q9Y5Q8;Q5T7U1;Q5T7U0;H7BY84	General transcription factor 3C polypeptide 5	GTF3C5	7	17	59.57	0	41.725	0.163267	1.78275	24	0.140878	0.066341	0.158299	0.381786	0.144035	0.0882616
P42166	P42166	Lamina-associated polypeptide 2, isoform alpha;Thymopoietin;Thymopentin	TMPO	16	61.1	75.491	0	307.98	0.162994	3.68616	117	0.171257	0.133787	0.202626	0.214161	0.151147	0.104983
O00194;K7ES41;H3BUD9;H3BS49;H3BVH7;H3BN55;P51159;H3BU81;K7EJ38	O00194	Ras-related protein Rab-27B	RAB27B	6	38.1	24.608	0	42.47	0.162868	1.21829	10	0.119723	NaN	0.246833	0.122049	NaN	NaN
Q16540;A6NJD9;A8MVT4;A8MYK1;H7C2P7	Q16540;A6NJD9;A8MVT4;A8MYK1;H7C2P7	39S ribosomal protein L23, mitochondrial	MRPL23	6	35.9	17.781	0	29.765	0.161947	1.84042	16	0.154166	0.0962424	0.292562	0.195084	NaN	0.0716785
Q96I25;Q5W011;Q5W010;Q5W012;H0Y6J6	Q96I25;Q5W011;Q5W010	Splicing factor 45	RBM17	9	24.2	44.961	0	47.511	0.161845	2.76846	18	0.0925262	0.141182	0.164976	NaN	0.192254	0.218288
Q15121;B1AKZ5	Q15121;B1AKZ5	Astrocytic phosphoprotein PEA-15	PEA15	6	62.3	15.04	0	49.684	0.161827	0.602348	33	0.688145	-0.114091	0.0378504	0.359682	0.0420533	-0.0426756
E9PR30;P62861	E9PR30;P62861	40S ribosomal protein S30	FAU	3	12.2	10.905	0	11.385	0.16148	4.71805	42	0.16722	0.188025	0.165583	0.119698	0.182404	0.14595
Q8IWB7;C9JJ54	Q8IWB7	WD repeat and FYVE domain-containing protein 1	WDFY1	7	25.6	46.323	0	52.924	0.161394	3.12922	24	0.124745	0.188253	0.153381	0.236317	0.183747	0.0819226
O43143	O43143	Pre-mRNA-splicing factor ATP-dependent RNA helicase DHX15	DHX15	30	44.4	90.932	0	193.87	0.161369	6.12136	238	0.169822	0.14793	0.167367	0.144242	0.178077	0.160778
Q9BYN8	Q9BYN8	28S ribosomal protein S26, mitochondrial	MRPS26	4	19	24.211	0	16.01	0.161321	0.938217	10	NaN	0.0858394	0.318858	0.244198	-0.00361124	NaN
Q9Y281;F8WDN3;G3V2U0	Q9Y281	Cofilin-2	CFL2	5	63.9	18.736	0	58.563	0.161124	3.2896	25	0.177088	0.19379	0.192773	0.189468	0.147774	0.0658521
O15511;B1ALC0	O15511;B1ALC0	Actin-related protein 2/3 complex subunit 5	ARPC5	5	57.6	16.32	0	51.625	0.160575	2.05585	28	0.14234	0.110652	0.0352139	0.140439	0.229645	0.305159
Q13423;E9PCX7;D6RAI5;D6RHU2;D6RCR6;H0Y8P5	Q13423;E9PCX7	NAD(P) transhydrogenase, mitochondrial	NNT	28	35.7	113.89	0	257.63	0.160471	3.91011	183	0.19653	0.210644	0.152554	0.153306	0.136605	0.11319
Q9BXP2;C9JBD8;C9JMQ7;C9J0I5	Q9BXP2	Solute carrier family 12 member 9	SLC12A9	6	8.8	96.109	0	13.049	0.159877	2.07229	12	NaN	0.169079	0.195327	0.190701	0.0844016	NaN
Q05086;A0A1B0GVL3;A0A0D9SG77;A0A0D9SGI3;A0A0D9SG63;A0A0D9SF91;S4R306;A0A0D9SES7;A0A0D9SFU3;A0A1B0GTB3;A0A0D9SGJ0;A0A0D9SG54	Q05086;A0A1B0GVL3;A0A0D9SG77	Ubiquitin-protein ligase E3A	UBE3A	15	25.8	100.69	0	95.894	0.159535	2.11182	36	0.144564	0.117403	0.0840696	0.0729821	0.301811	0.236379
F5H5P2;P12694;F5GXU9;H0YH31	F5H5P2;P12694;F5GXU9	2-oxoisovalerate dehydrogenase subunit alpha, mitochondrial	BCKDHA	6	19.6	54.202	0	37.249	0.159094	1.41486	8	0.129289	0.223318	NaN	NaN	0.124674	NaN
H9KV28;A0A140T8Z0;A0A0G2JH68;O60610;B4E2I7;E5RJ79	H9KV28;A0A140T8Z0;A0A0G2JH68;O60610	Protein diaphanous homolog 1	DIAPH1	27	32.1	136.85	0	194.29	0.158979	2.71088	87	0.218988	0.177962	0.0952994	0.0711353	0.155243	0.235249
C9IYK6;C9JTE9;Q9UHQ4;C9JP06;F8WDG1;C9JGJ9;B7Z2L0;H0Y7N8;F8WB99;H7C5E2	C9IYK6;C9JTE9;Q9UHQ4;C9JP06;F8WDG1;C9JGJ9;B7Z2L0;H0Y7N8;F8WB99;H7C5E2	B-cell receptor-associated protein 29	BCAP29	2	12.8	22.933	0.0028323	2.6774	0.158932	2.87108	15	0.228864	0.139929	0.119273	0.234746	0.08433	0.146453
Q8N5K1;I3L1N9;D6RCF4	Q8N5K1;I3L1N9;D6RCF4	CDGSH iron-sulfur domain-containing protein 2	CISD2	6	42.2	15.278	0	36.341	0.15844	3.09298	55	0.2494	0.134393	0.110702	0.173873	0.105242	0.177034
Q8WUF5;K7EN03;K7EPP1	Q8WUF5	RelA-associated inhibitor	PPP1R13L	11	21.1	89.09	0	21.805	0.158377	1.13914	18	0.0185667	0.0747181	0.190648	0.284285	-0.0333366	0.41538
J3KPG5;F8VU39;Q9UIF9;H0YHQ7;A0A0C4DGI9	J3KPG5;F8VU39;Q9UIF9	Bromodomain adjacent to zinc finger domain protein 2A	BAZ2A	3	2.5	208.07	0.00022381	5.9078	0.158137	0.619454	10	NaN	NaN	0.181567	0.0988168	-0.0845876	0.436753
P45877	P45877	Peptidyl-prolyl cis-trans isomerase C	PPIC	3	14.6	22.763	0	10.267	0.157517	1.77503	25	0.227193	0.0811435	0.256336	0.28069	0.0725021	0.0272398
O60826	O60826	Coiled-coil domain-containing protein 22	CCDC22	16	37.3	70.755	0	57.884	0.157335	1.8699	32	0.100024	0.0175324	0.157883	0.282168	0.114999	0.271405
P26196;Q8IV96	P26196	Probable ATP-dependent RNA helicase DDX6	DDX6	18	53.8	54.416	0	142.84	0.157014	3.69453	72	0.150251	0.147874	0.210315	0.193673	0.0990759	0.140893
P46736;X6RJS7;A0A087WZR3;H9KVA9;A0A0D9SF50;A0A0A0MS96	P46736;X6RJS7;A0A087WZR3;H9KVA9;A0A0D9SF50	Lys-63-specific deubiquitinase BRCC36	BRCC3	6	22.2	36.072	0	12.627	0.155839	1.36063	13	0.272074	-0.0304814	0.227201	0.110714	NaN	0.199687
O75569;F8WEG8;G5E9Q4;C9JMM3	O75569;F8WEG8;G5E9Q4;C9JMM3	Interferon-inducible double-stranded RNA-dependent protein kinase activator A	PRKRA	8	39	34.404	0	37.388	0.155459	2.61296	30	0.224368	0.0788101	0.21441	0.204961	0.0805731	0.129633
O75792;A0A1W2PP97	O75792	Ribonuclease H2 subunit A	RNASEH2A	5	22.4	33.395	0	17.117	0.155289	0.957071	9	NaN	NaN	0.000422865	0.336503	0.131691	0.15254
Q9H8V3;C9J1C4;C9J0L6;C9JDV9;C9JTI2;C9JDB4;C9JB41;H7C3G1;H7C103	Q9H8V3;C9J1C4	Protein ECT2	ECT2	6	10.3	103.5	0	33.208	0.155239	0.532348	12	NaN	0.2799	-0.204292	0.331032	NaN	0.214318
Q9UBP6;H0YIH0;H0YHU4	Q9UBP6;H0YIH0	tRNA (guanine-N(7)-)-methyltransferase	METTL1	8	35.5	31.471	0	30.968	0.153976	2.18287	36	0.126539	0.178492	0.010234	0.169098	0.171478	0.268016
A8MQB8;G3V0J0;Q06787;A0A087WXI3;Q8IXW7;A0A087WY29;A0A087WWR6;A0A087X1M7;A0A087WWU4	A8MQB8;G3V0J0;Q06787;A0A087WXI3;Q8IXW7	Fragile X mental retardation protein 1	FMR1	2	28	65.821	0	72	0.153833	2.27664	45	0.152897	0.0945271	0.182315	0.245279	0.0303758	0.217603
Q9Y2L1;G3V1J5;F2Z2C0	Q9Y2L1;G3V1J5	Exosome complex exonuclease RRP44	DIS3	13	18.1	109	0	36.779	0.152529	1.06382	24	0.309386	0.40262	0.18741	0.0173338	-0.00743198	0.00585315
E7ETK0;A0A087WUS0;P62847	E7ETK0;A0A087WUS0;P62847	40S ribosomal protein S24	RPS24	6	36.6	15.197	0	33.837	0.152292	2.63927	80	0.203603	0.163093	0.1163	0.201694	0.191907	0.0371549
Q9NPD3;E9PI41;E9PPI9	Q9NPD3;E9PI41	Exosome complex component RRP41	EXOSC4	6	29.8	26.383	0	14.11	0.152006	2.95223	15	0.181325	0.217687	0.118061	0.145363	0.186301	0.0632995
P00491;G3V5M2;G3V2H3;G3V393	P00491;G3V5M2	Purine nucleoside phosphorylase	PNP	18	76.8	32.118	0	155.9	0.151854	3.89534	158	0.159985	0.184523	0.100802	0.126874	0.14566	0.193282
P62266;D6RD47;D6RDJ2;D6RIX0;D6R9I7	P62266;D6RD47	40S ribosomal protein S23	RPS23	6	49.7	15.807	0	96.306	0.151697	2.33438	67	0.137663	0.0557509	0.145503	0.26463	0.0940717	0.212561
O00139;D6R9M0;Q8N4N8	O00139	Kinesin-like protein KIF2A	KIF2A	11	18.6	79.954	0	44.835	0.151244	1.72096	27	0.0446689	0.301441	0.190012	0.0302478	0.106679	0.234417
O60684;Q5TFJ7;O15131;S4R3E5	O60684;Q5TFJ7;O15131	Importin subunit alpha-7;Importin subunit alpha-6	KPNA6;KPNA5	11	46.8	60.029	0	228.53	0.151212	2.12285	88	0.221881	0.100181	0.200759	0.19919	0.186051	-0.000791028
Q6P161	Q6P161	39S ribosomal protein L54, mitochondrial	MRPL54	3	48.6	15.819	0	37.649	0.151025	2.21085	11	NaN	0.174146	0.189028	0.0371471	0.177026	0.177776
P62081;B5MCP9	P62081;B5MCP9	40S ribosomal protein S7	RPS7	14	65.5	22.127	0	214.81	0.150741	4.22433	115	0.148427	0.179344	0.182718	0.146316	0.147213	0.100428
P62136;E9PMD7;F5H1L6;F5H037	P62136;E9PMD7	Serine/threonine-protein phosphatase PP1-alpha catalytic subunit;Serine/threonine-protein phosphatase	PPP1CA	7	79.4	37.512	0	292.04	0.150476	3.97685	173	0.20341	0.163392	0.148593	0.131529	0.103335	0.152596
E9PNW4;E9PR17;P13987;H0YET2	E9PNW4;E9PR17;P13987;H0YET2	CD59 glycoprotein	CD59	5	30.6	11.985	0	56.647	0.150476	3.49676	48	0.149953	0.198983	0.169952	0.0752938	0.140101	0.16857
Q9Y2V2;H3BSW7;H3BUY4;H3BPY5;H3BNU9;H3BTK3;I3L3X8	Q9Y2V2;H3BSW7;H3BUY4;H3BPY5;H3BNU9	Calcium-regulated heat stable protein 1	CARHSP1	5	66.7	15.892	0	57.356	0.150195	3.94919	62	0.130409	0.172882	0.136124	0.145923	0.110778	0.205052
Q15437;Q5QPE2;Q5QPE1	Q15437;Q5QPE2	Protein transport protein Sec23B	SEC23B	18	44.3	86.478	0	323.31	0.149425	4.32128	111	0.186299	0.143693	0.178425	0.127612	0.146221	0.114301
P55060	P55060	Exportin-2	CSE1L	43	59.2	110.42	0	323.31	0.149047	4.08627	298	0.123648	0.133989	0.108877	0.186062	0.163527	0.178176
P03915	P03915	NADH-ubiquinone oxidoreductase chain 5	MT-ND5	5	13.3	67.026	0	52.531	0.149024	0.483225	10	NaN	NaN	NaN	-0.0185128	0.372627	0.0929579
Q13428	Q13428	Treacle protein	TCOF1	2	21.7	152.1	0	143.59	0.148996	1.79298	101	0.310551	0.133824	0.0727132	0.178167	0.184322	0.014397
P32119;A6NIW5	P32119;A6NIW5	Peroxiredoxin-2	PRDX2	6	27.8	21.892	0	23.963	0.147905	1.41427	25	0.171541	0.338369	0.159715	0.183701	-0.06013	0.0942332
P40121;E7ENU9;B8ZZL6;H7C0X8	P40121;E7ENU9	Macrophage-capping protein	CAPG	12	48.3	38.498	0	272.44	0.147695	2.67823	137	0.127711	0.132283	0.121406	0.0643722	0.235462	0.204935
Q9HCE1;Q5JR04	Q9HCE1;Q5JR04	Putative helicase MOV-10	MOV10	19	27.5	113.67	0	78.841	0.147689	1.4102	45	-0.0313758	0.19356	0.300725	0.0298167	0.132043	0.261362
X6RAL5;O00422;U3KPY7;H7BZW6;U3KQ12	X6RAL5;O00422;U3KPY7;H7BZW6	Histone deacetylase complex subunit SAP18	SAP18	4	31.4	19.526	0	25.939	0.14733	1.33829	19	0.0876505	0.232779	0.0128594	0.236496	0.324778	-0.0105832
Q12907;D6RBV2;D6RIU4;D6RDX1;D6RBH1	Q12907;D6RBV2;D6RIU4;D6RDX1	Vesicular integral-membrane protein VIP36	LMAN2	15	59.6	40.228	0	157.52	0.146975	3.83869	91	0.197049	0.126265	0.141468	0.105762	0.130803	0.180501
Q15427;Q5SZ64	Q15427;Q5SZ64	Splicing factor 3B subunit 4	SF3B4	4	17.5	44.385	0	39.884	0.146861	1.57733	30	0.174908	0.130964	-0.0397646	0.309373	0.105806	0.19988
Q6PGP7;D6RCE2	Q6PGP7;D6RCE2	Tetratricopeptide repeat protein 37	TTC37	16	15.3	175.48	0	65.53	0.146783	2.49543	45	0.122606	0.194	0.222832	0.129495	0.179301	0.0324643
P62280;M0QZC5;M0R1H5;M0R1H6	P62280;M0QZC5	40S ribosomal protein S11	RPS11	11	50.6	18.431	0	64.477	0.146528	3.58684	123	0.187025	0.180348	0.103289	0.120745	0.109738	0.178024
X6R5Z6;Q5JTJ3	X6R5Z6;Q5JTJ3	Cytochrome c oxidase assembly factor 6 homolog	COA6	5	27.7	18.006	0	51.134	0.146516	1.33858	14	0.252834	0.171713	0.0412571	NaN	0.12026	NaN
P13995;B9A062;B8ZZU9	P13995;B9A062	Bifunctional methylenetetrahydrofolate dehydrogenase/cyclohydrolase, mitochondrial;NAD-dependent methylenetetrahydrofolate dehydrogenase;Methenyltetrahydrofolate cyclohydrolase	MTHFD2	12	50.9	37.895	0	195.22	0.146254	2.09493	75	0.146885	0.147356	0.0890259	0.308431	0.101267	0.0845619
Q5T447	Q5T447	E3 ubiquitin-protein ligase HECTD3	HECTD3	2	3.1	97.112	0.0004199	3.8418	0.14598	1.13719	10	0.0346662	0.210664	0.0769525	NaN	0.261636	NaN
Q15904;A0A0C4DGX8;A6QRJ1;A6NLC6;H7C2Y8;H7C0T7;F2Z3L8	Q15904;A0A0C4DGX8	V-type proton ATPase subunit S1	ATP6AP1	11	27.4	52.025	0	69.49	0.145947	3.67067	55	0.109749	0.173976	0.173343	0.190123	0.104152	0.124339
O00159;F5H6E2;I3L501	O00159;F5H6E2	Unconventional myosin-Ic	MYO1C	33	49.6	121.68	0	323.31	0.145916	4.6271	301	0.118429	0.145616	0.125127	0.164187	0.181637	0.140503
O43172	O43172	U4/U6 small nuclear ribonucleoprotein Prp4	PRPF4	16	45.4	58.449	0	69.582	0.145878	2.74077	67	0.0913281	0.234805	0.131559	0.162371	0.180411	0.0747955
Q9NUJ1	Q9NUJ1	Mycophenolic acid acyl-glucuronide esterase, mitochondrial	ABHD10	14	57.5	33.932	0	75.927	0.145714	2.27994	57	0.0250225	0.247932	0.13897	0.107544	0.183785	0.171032
E7EM64;Q7L5N1;H7C3T0	E7EM64;Q7L5N1	COP9 signalosome complex subunit 6	COPS6	11	50.3	36.064	0	55.348	0.145688	2.54586	45	0.162405	0.114322	0.0878032	0.0772885	0.182385	0.249927
P50748;E7ES84;F5H5V0;J3KQF2	P50748;E7ES84	Kinetochore-associated protein 1	KNTC1	14	8.6	250.75	0	22.565	0.145626	1.39967	23	0.206446	0.2547	0.0743326	0.233275	0.190017	-0.085014
Q8NBZ7;C9JCB7;C9JE50;C9JW33;C9JFU6	Q8NBZ7;C9JCB7;C9JE50;C9JW33	UDP-glucuronic acid decarboxylase 1	UXS1	8	33.6	47.576	0	111.2	0.144838	1.02407	39	0.307537	0.349023	-0.130218	0.0798215	0.124066	0.138797
Q9NYU2;H7BZG0	Q9NYU2	UDP-glucose:glycoprotein glucosyltransferase 1	UGGT1	44	42.6	177.19	0	323.31	0.14454	3.56065	217	0.126209	0.177414	0.084231	0.148187	0.136494	0.194707
Q9P2R3;K7EPT2;I3L1Z9	Q9P2R3	Rabankyrin-5	ANKFY1	15	18.7	128.4	0	60.289	0.144454	2.21845	29	0.251096	0.158867	0.0980301	0.204494	0.119984	0.0342559
Q96PU8;H0YG47;F5GXS8;F5GYM3;H0YGD6;F5H5U6;F5H8C8;H0YFB7;F5GYT7	Q96PU8;H0YG47	Protein quaking	QKI	11	38.7	37.67	0	54.407	0.144272	1.0676	60	0.00281313	0.237306	0.219264	-0.0809157	0.369961	0.117201
Q9BQ67;M0QX71	Q9BQ67;M0QX71	Glutamate-rich WD repeat-containing protein 1	GRWD1	8	26.7	49.419	0	55.161	0.144184	1.62085	26	0.0912745	0.228893	-0.0470837	0.253129	0.193162	0.145727
Q06587	Q06587	E3 ubiquitin-protein ligase RING1	RING1	3	16.7	42.429	0	25.539	0.143931	1.58629	26	0.100059	0.146819	0.0407352	0.0930936	0.12059	0.362286
O43291;K7EM91;K7EKQ0;K7EKC8;K7ES27;K7ESI5	O43291;K7EM91;K7EKQ0	Kunitz-type protease inhibitor 2	SPINT2	3	20.6	28.228	0	36.771	0.143751	1.15377	11	0.100725	0.106379	NaN	NaN	0.224148	NaN
P01111;G3V4K2;G3V5T7	P01111	GTPase NRas	NRAS	2	52.9	21.229	0	50.156	0.142788	3.32067	23	0.110401	0.127051	0.140014	0.21473	0.0953167	0.169214
Q8TC12;G3V2G6;G3V234;H0YIZ8;H0YJ46	Q8TC12;G3V2G6;G3V234;H0YIZ8;H0YJ46	Retinol dehydrogenase 11	RDH11	5	36.2	35.386	0	83.04	0.142756	2.62099	48	0.175193	0.0713755	0.115348	0.14654	0.102573	0.24551
Q9UGP8;A6PVC9	Q9UGP8	Translocation protein SEC63 homolog	SEC63	26	41.3	87.996	0	225	0.142605	4.37651	172	0.158486	0.131092	0.183794	0.132584	0.142225	0.107447
Q05397;H0YBP1;E7ESA6;H0YB16;H0YBZ1;E9PEI4;B4DWJ1;E5RHD8;E5RI03;E5RGA6;H0YB99;E5RH08;E5RG86;E5RIK4;E5RG54;H0YAS0;E5RH48;E5RH01;E5RG66;E5RI72;E5RFW9;E5RJP0;H0YB33;E5RJQ2;E5RG80;Q14289	Q05397;H0YBP1;E7ESA6;H0YB16;H0YBZ1;E9PEI4	Focal adhesion kinase 1	PTK2	14	18.3	119.23	0	69.95	0.142238	0.635264	40	-0.211589	0.378788	0.232019	0.0685822	-0.0600165	0.445644
P53597	P53597	Succinyl-CoA ligase [ADP/GDP-forming] subunit alpha, mitochondrial	SUCLG1	7	30.1	36.249	0	147.31	0.141678	5.43633	120	0.15355	0.167575	0.137277	0.129458	0.126185	0.13602
H0Y8X4;O43598	H0Y8X4;O43598	2-deoxynucleoside 5-phosphate N-hydrolase 1	DNPH1	4	21	25.868	0	14.598	0.141432	2.13931	17	0.0537832	0.183668	0.249002	0.164414	0.0427145	0.155012
Q8N163;H0YB24;G3V119;E5RFJ3;H0YC69;E5RGU7;H0YC58;E5RHJ4;A0A087X2B6;E5RHH8	Q8N163	Cell cycle and apoptosis regulator protein 2	CCAR2	15	26.9	102.9	0	99.49	0.14068	3.08166	52	0.105808	0.113653	0.102998	0.20426	0.11661	0.20075
H0YDR3;Q8N5M4;E9PKV8	H0YDR3;Q8N5M4;E9PKV8	Tetratricopeptide repeat protein 9C	TTC9C	4	66.7	8.1571	0	15.954	0.140668	1.24699	11	0.256798	0.0716919	0.17466	NaN	NaN	0.0595229
Q96JM3;S4R3K0	Q96JM3	Chromosome alignment-maintaining phosphoprotein 1	CHAMP1	6	9	89.098	0	12.101	0.140234	1.26977	14	0.333137	0.195398	0.108184	0.0145667	0.222294	-0.032178
Q9NXR7;F8W733;C9J2G0;A0A075B7D2	Q9NXR7;F8W733	BRCA1-A complex subunit BRE	BRE	7	29	43.551	0	44.152	0.140028	1.72446	24	0.18607	0.0435649	0.123468	0.202607	0.0105139	0.273947
O95900	O95900	Probable tRNA pseudouridine synthase 2	TRUB2	4	13.3	36.694	0.0002265	6.2778	0.139603	0.63594	7	NaN	0.281586	0.140107	-0.00288567	NaN	NaN
Q08211	Q08211	ATP-dependent RNA helicase A	DHX9	51	52.1	140.96	0	323.31	0.139589	6.01568	481	0.143044	0.133475	0.144213	0.157162	0.121454	0.138185
O94915;F2Z2S2;D6RJI4;H0Y9X0;A0A286YEZ9;A0A2C9F2R7;D6R9B9	O94915;F2Z2S2	Protein furry homolog-like	FRYL	26	12.5	339.59	0	66.248	0.139169	0.84159	40	-0.0571333	0.282868	0.286567	0.17639	-0.153685	0.30001
A0A0C4DFM1;Q92544;F8WCN2;F2Z2L1	A0A0C4DFM1;Q92544	Transmembrane 9 superfamily member 4	TM9SF4	13	27.8	72.54	0	123.13	0.138863	2.62029	59	0.14733	0.100916	0.217828	0.0633835	0.198173	0.105545
Q9BX68	Q9BX68	Histidine triad nucleotide-binding protein 2, mitochondrial	HINT2	3	31.3	17.162	0	34.972	0.138776	1.41467	25	0.111289	0.109587	0.135474	0.0381701	0.376614	0.0615242
Q6PKG0;A0A0B4J210;E5RH50;H0YC33;H0YBW1;H0YC73;E5RHK4;H0YAN4;Q659C4;H0YBR8;H0YAX9;H0YBM7	Q6PKG0;A0A0B4J210;E5RH50	La-related protein 1	LARP1	23	29.4	123.51	0	105.77	0.138698	2.84961	79	0.114664	0.140537	0.0647139	0.124957	0.224918	0.162397
A6NNI4;G8JLH6;P21926	A6NNI4;G8JLH6;P21926	Tetraspanin;CD9 antigen	CD9	3	22	17.764	0	54.415	0.138577	3.39855	30	0.152879	0.19379	0.139455	0.157031	0.112731	0.0755758
Q16643;D6R9W4;D6RFI1;D6R9Q9;D6RCR4	Q16643;D6R9W4	Drebrin	DBN1	22	51.5	71.428	0	323.31	0.138374	2.68205	103	0.0921863	0.0971186	0.156111	0.191936	0.21602	0.0768713
O75351;K7EL71;K7EKZ3	O75351	Vacuolar protein sorting-associated protein 4B	VPS4B	9	34	49.301	0	44.384	0.138072	2.91769	47	0.193725	0.143933	0.119898	0.148692	0.047299	0.174885
Q07065	Q07065	Cytoskeleton-associated protein 4	CKAP4	28	54	66.022	0	323.31	0.138063	6.08158	170	0.138217	0.148875	0.147412	0.1454	0.121656	0.126818
O14656	O14656	Torsin-1A	TOR1A	8	25.6	37.808	0	13.255	0.137213	0.417947	10	-0.0990294	NaN	NaN	0.317328	NaN	0.19334
P82663;E7EPW2	P82663;E7EPW2	28S ribosomal protein S25, mitochondrial	MRPS25	8	56.1	20.116	0	67.003	0.136734	2.47133	35	0.104184	0.12353	0.15293	0.118927	0.254121	0.0667158
Q9Y305;H7C5Q2;C9J7L8	Q9Y305;H7C5Q2	Acyl-coenzyme A thioesterase 9, mitochondrial	ACOT9	17	43.7	49.901	0	90.923	0.136359	3.13575	88	0.0572532	0.18751	0.131263	0.163222	0.157936	0.120967
P00505	P00505	Aspartate aminotransferase, mitochondrial	GOT2	9	31.4	47.517	0	32.672	0.135645	0.871615	42	0.211722	-0.0031908	0.426339	0.235441	-0.0215498	-0.0348917
B1AKJ5;O43847;G3V1R5;F5H7V1;H0Y5G9	B1AKJ5;O43847;G3V1R5;F5H7V1	Nardilysin	NRD1	19	17.8	139.41	0	53.383	0.135585	2.38232	58	0.185841	0.227248	0.16437	0.0947703	0.0830407	0.0582429
P46776;E9PLL6;E9PJD9;E9PLX7	P46776;E9PLL6;E9PJD9	60S ribosomal protein L27a	RPL27A	8	38.5	16.561	0	51.029	0.135385	3.84997	45	0.157269	0.16416	0.161548	0.0825019	0.124895	0.121938
Q5JPE7;J3KN36;P69849;A0A087WTD5;H3BPS9;I3L1G6	Q5JPE7;J3KN36;P69849	Nodal modulator 2;Nodal modulator 3	NOMO2;NOMO3	4	51.6	139.44	0	323.31	0.135186	3.79756	271	0.118229	0.193886	0.149005	0.117846	0.102482	0.12967
Q7Z2Z2	Q7Z2Z2	Elongation factor Tu GTP-binding domain-containing protein 1	EFTUD1	8	8.1	125.43	0	24.494	0.134756	2.72206	25	0.181705	0.161521	0.0711666	0.205	0.104261	0.0848833
Q9UKV8	Q9UKV8	Protein argonaute-2	AGO2	9	22.8	97.207	0	48.855	0.134743	2.69684	25	0.131934	0.132998	0.10968	0.219855	0.163092	0.0509003
F8W038;Q8IXM2;H0YIS7;F8W1H0	F8W038;Q8IXM2;H0YIS7;F8W1H0	Chromatin complexes subunit BAP18	C17orf49;BAP18;RNASEK-C17orf49	7	56.1	16.29	0	20.816	0.134234	0.173644	8	0.671081	-0.0589359	NaN	-0.209443	NaN	NaN
E9PF10;O75694;D6RA13	E9PF10;O75694	Nuclear pore complex protein Nup155	NUP155	28	30.7	148.09	0	231.24	0.13419	3.59702	147	0.148892	0.105929	0.120817	0.142302	0.193239	0.0939636
J3KR72;P49848;C9JIS2;E5RHA1;C9J088;C9JFL8;C9JTY6;E5RKA5;F8WEJ7;C9J7C4	J3KR72;P49848	Transcription initiation factor TFIID subunit 6	TAF6	5	11.6	78.948	0	28.923	0.133928	1.47055	22	0.040763	0.214986	0.0843386	0.0581858	0.327447	0.0778482
H3BPK3;H3BPQ4;Q16775;H3BQW8	H3BPK3;H3BPQ4;Q16775;H3BQW8	Hydroxyacylglutathione hydrolase, mitochondrial	HAGH	5	24.7	26.305	0	18.431	0.13374	0.243492	12	-0.162048	0.682189	0.245028	NaN	NaN	-0.230209
Q9NPI6;A0A087WXD0;A0A087WVE6;A0A087WT55	Q9NPI6	mRNA-decapping enzyme 1A	DCP1A	4	10.7	63.309	0	34.333	0.133458	1.50208	18	0.013494	0.261119	0.131893	-0.00900912	0.183593	0.21966
A0A024R4E5;Q00341;H0Y394;H7C0A4;C9JIZ1;C9J5E5;C9JZI8;C9JHZ8;C9JES8;C9JHS7;H7BZC3;C9JT62;C9JK79;H7C2D1;C9JBS3;C9JEJ8;C9JHN6;C9JMQ6;C9JQ82;C9JHS9;C9J739	A0A024R4E5;Q00341;H0Y394	Vigilin	HDLBP	39	41.5	141.44	0	323.31	0.133377	3.70028	208	0.102111	0.142345	0.0949201	0.153156	0.122851	0.184877
Q9Y5S2;H0YLY0	Q9Y5S2	Serine/threonine-protein kinase MRCK beta	CDC42BPB	10	9.7	194.31	0	40.051	0.133308	0.485756	20	-0.257815	0.244678	0.319744	-0.158048	0.540664	0.110625
Q9BZK7;A0A0D9SF63;A0A1B0GVH3;A0A1B0GUU2;F8W9D8;C9IYU9;O60907;C9JLJ1;C9JCK0;C9JBN1;A0A0D9SF25;Q9BQ87;C9JCW4;C9JTW8;A0A0D9SFI2;C9JY82;C9JEC9;C9J3H2;C9J903;A0A0D9SEW5;A0A0D9SFS8;C9J7E1	Q9BZK7;A0A0D9SF63	F-box-like/WD repeat-containing protein TBL1XR1	TBL1XR1	14	43.8	55.594	0	125.32	0.133272	2.22003	42	0.0887029	0.128695	0.140554	0.0439751	0.140008	0.257694
O14907;A0A087X282	O14907;A0A087X282	Tax1-binding protein 3	TAX1BP3	4	46	13.735	0	19.786	0.133243	1.97518	14	0.118593	0.15231	0.179555	0.0263202	0.189438	NaN
P0DP25;P0DP24;P0DP23;H0Y7A7;E7ETZ0;E7EMB3;Q96HY3;G3V361;G3V226;M0QZ52;F8WBR5;G3V479;P27482;C9J7T9;P02585	P0DP25;P0DP24;P0DP23;H0Y7A7;E7ETZ0;E7EMB3;Q96HY3;G3V361		CALM2;CALM1	13	92.6	16.837	0	323.31	0.133194	4.98141	268	0.124598	0.162587	0.117566	0.133344	0.146259	0.114811
Q9P2J5;A0A087WXY1	Q9P2J5	Leucine--tRNA ligase, cytoplasmic	LARS	35	37.2	134.46	0	221.73	0.132981	2.82143	162	0.0900059	0.234431	0.129301	0.121296	0.100198	0.122652
B5MCR8;Q6NXT4;C9JZR9	B5MCR8;Q6NXT4	Zinc transporter 6	SLC30A6	5	21.7	42.509	0	10.917	0.132913	0.736491	12	0.347561	0.301977	NaN	-0.0208789	0.0959486	-0.0600414
P14324;A0A087WVN4;A0A087X1D8;A0A087WTP2;A0A087X090	P14324;A0A087WVN4;A0A087X1D8	Farnesyl pyrophosphate synthase	FDPS	9	27.4	48.275	0	39.036	0.132752	1.47307	30	0.139898	0.347788	0.0607573	0.131048	0.0484168	0.0686035
Q93074;Q7Z3Z5;H7C191;F8WAE6;Q86YW9	Q93074;Q7Z3Z5	Mediator of RNA polymerase II transcription subunit 12	MED12;TNRC11	12	7.5	243.08	0	25.176	0.132561	0.408944	12	NaN	NaN	NaN	-0.0809476	0.137887	0.340744
A0A0A0MSI8;O00471;F8W9B8	A0A0A0MSI8;O00471;F8W9B8	Exocyst complex component 5	EXOC5	7	11.3	82.118	0	18.16	0.132209	0.404306	17	-0.217791	0.253384	-0.0433304	-0.188028	0.306379	0.682641
A0A0B4J2F8;F6S314;E2QRJ6;P52435;D6RAG0;E7EP90;A0A0B4J1Z8;A6NFM0;E7EWC6;Q9H1A7;Q9GZM3;F8WF84;H0Y980	A0A0B4J2F8;F6S314;E2QRJ6;P52435;D6RAG0;E7EP90;A0A0B4J1Z8;A6NFM0;E7EWC6;Q9H1A7;Q9GZM3	DNA-directed RNA polymerase II subunit RPB11-a;DNA-directed RNA polymerase II subunit RPB11-b2;DNA-directed RNA polymerase II subunit RPB11-b1	POLR2J3;POLR2J;POLR2J2	3	37.4	13.074	0	10.196	0.132109	0.559692	8	0.141859	NaN	0.280988	NaN	NaN	-0.0265203
Q9HAU5	Q9HAU5	Regulator of nonsense transcripts 2	UPF2	7	6.4	147.81	0	24.894	0.131916	3.30251	21	NaN	0.169624	0.120321	0.129107	0.0934767	0.147049
P46778;M0R181;G3V1B3;M0R3I5	P46778;M0R181;G3V1B3	60S ribosomal protein L21	RPL21	8	39.4	18.565	0	90.677	0.131396	3.54373	109	0.123373	0.104112	0.122013	0.197078	0.0986055	0.143196
Q92769	Q92769	Histone deacetylase 2	HDAC2	6	28.7	55.364	0	104.58	0.131241	3.54537	73	0.116463	0.186482	0.0954079	0.0969005	0.156712	0.135483
P11586;F5H2F4;V9GYY3	P11586;F5H2F4	C-1-tetrahydrofolate synthase, cytoplasmic;Methylenetetrahydrofolate dehydrogenase;Methenyltetrahydrofolate cyclohydrolase;Formyltetrahydrofolate synthetase;C-1-tetrahydrofolate synthase, cytoplasmic, N-terminally processed	MTHFD1	32	55.1	101.56	0	317.11	0.131139	2.06832	159	0.173602	0.0156715	0.0762391	0.113124	0.214588	0.19361
P30530;M0R0W6	P30530;M0R0W6	Tyrosine-protein kinase receptor UFO;Receptor protein-tyrosine kinase	AXL	8	13	98.336	0	29.047	0.131001	0.954924	16	0.248662	0.118292	0.182258	NaN	-0.0252072	NaN
A0A0U1RRM4;P26599;A6NLN1;A0A0D9SF20;K7EKJ7;K7EK45;K7ES59;A0A087WU68;K7ELW5;A0A087WUW5	A0A0U1RRM4;P26599;A6NLN1	Polypyrimidine tract-binding protein 1	PTBP1	19	59.2	62.463	0	323.31	0.130894	3.93609	512	0.136021	0.111465	0.130726	0.141724	0.0888691	0.176558
Q13505;A0A0C4DFQ1	Q13505;A0A0C4DFQ1	Metaxin-1	MTX1	6	18.7	51.462	0	57.669	0.13084	3.16272	32	0.0878467	0.185379	0.173286	0.0906453	0.14538	0.102505
P04792;F8WE04;C9J3N8	P04792;F8WE04	Heat shock protein beta-1	HSPB1	15	80	22.782	0	323.31	0.130198	3.23757	157	0.185535	0.15883	0.0841056	0.0819654	0.143233	0.127517
Q5TFE4;Q5QPD0;H0YDA5	Q5TFE4;Q5QPD0	5-nucleotidase domain-containing protein 1	NT5DC1	11	43.5	51.844	0	126.54	0.130156	2.15186	66	0.141156	0.0717269	0.180934	0.104272	0.239565	0.0432824
P15121;E9PCX2;E9PEF9;C9JRZ8	P15121;E9PCX2	Aldose reductase	AKR1B1	10	44.3	35.853	0	32.583	0.130063	1.08333	39	0.0253982	0.198522	-0.0280694	0.0407394	0.173668	0.370119
P62879;C9JXA5;C9JIS1;E7EP32;C9JZN1;C9JD14	P62879;C9JXA5;C9JIS1;E7EP32;C9JZN1	Guanine nucleotide-binding protein G(I)/G(S)/G(T) subunit beta-2	GNB2	7	66.5	37.331	0	323.31	0.129971	4.76889	104	0.132541	0.142732	0.113261	0.162125	0.11264	0.116525
J3KPS2;Q6ZRV2	J3KPS2;Q6ZRV2	Protein FAM83H	FAM83H	5	8.6	96.337	0	11.277	0.129801	0.554383	9	NaN	0.105821	0.293162	-0.00957975	NaN	NaN
Q7Z460;F8WA11;H0Y5T1;C9J151;C9JP76;H7C5M8	Q7Z460;F8WA11;H0Y5T1	CLIP-associating protein 1	CLASP1	20	23	169.45	0	137.16	0.129682	3.61623	67	0.155474	0.133475	0.1298	0.145998	0.150435	0.0629126
D6REX3;O94979;D6RHZ5;H7BXG7;H0YAB3;H0Y8V7;H0Y9K1;H0Y9T9;H0Y8W8;D6RE64;D6RCQ9;D6RBT0;D6RHE8;H0YAF5	D6REX3;O94979;D6RHZ5;H7BXG7;H0YAB3	Protein transport protein Sec31A	SEC31A	24	24.9	136.22	0	176.89	0.129404	2.6775	77	0.0724688	0.156628	0.213546	0.0712595	0.144259	0.11826
Q9UKX7;B0QY21	Q9UKX7	Nuclear pore complex protein Nup50	NUP50	9	32.7	50.144	0	58.918	0.129344	1.74029	22	0.168502	NaN	0.0763639	0.156541	0.215706	0.0296091
Q15102;M0R389;M0R1K3;M0QXS6;M0R323;M0QZT2	Q15102;M0R389;M0R1K3	Platelet-activating factor acetylhydrolase IB subunit gamma	PAFAH1B3	7	43.3	25.734	0	90.407	0.12908	2.02604	57	0.190294	0.251312	0.0782196	0.0425651	0.103353	0.108736
Q9H3P7	Q9H3P7	Golgi resident protein GCP60	ACBD3	14	44.5	60.593	0	185.29	0.129013	2.05322	82	0.0844093	0.115934	0.0657755	0.0635599	0.198968	0.24543
A0A024RCR6;A0A0G2JK23;P46379;A0A0G2JL47;X6REW1;A0A0G2JJM1;F6S6P2;F6UR09;F6U1F2;F6XTU0;H0Y710;A0A0G2JJR8;A0A1B0GX79;F6WML8;F6VEM6;F6X9W3;F6U341;H0Y4L1;F6TC96;H0Y7K4;H0Y759;A0A0G2JJ92;A0A0G2JIB3;A0A0G2JIA9	A0A024RCR6;A0A0G2JK23;P46379;A0A0G2JL47	Large proline-rich protein BAG6	BAT3;BAG6	23	34.9	118.7	0	175.54	0.128988	2.11706	108	0.209974	0.216287	0.117126	0.0614784	0.129416	0.0396443
P05067;E9PG40;A0A0A0MRG2;H7C0V9;H7C2L2	P05067;E9PG40;A0A0A0MRG2;H7C0V9	Amyloid beta A4 protein;N-APP;Soluble APP-alpha;Soluble APP-beta;C99;Beta-amyloid protein 42;Beta-amyloid protein 40;C83;P3(42);P3(40);C80;Gamma-secretase C-terminal fragment 59;Gamma-secretase C-terminal fragment 57;Gamma-secretase C-terminal fragment 50;C31	APP	13	27.1	86.942	0	99.927	0.128153	2.85772	48	0.0970415	0.138805	0.0637945	0.210795	0.129878	0.128602
Q9Y4D7;H0YAB2	Q9Y4D7	Plexin-D1	PLXND1	6	6.1	212	0	28.026	0.127398	1.07287	14	0.115118	0.128494	0.28109	0.244178	0.129268	-0.13376
Q86UV5;A0A0A0MRS6;E9PJH5;E9PJ93	Q86UV5	Ubiquitin carboxyl-terminal hydrolase 48	USP48	9	12.9	119.03	0	35.974	0.127273	0.411801	11	0.0759486	-0.193032	0.22151	NaN	NaN	0.404666
F5GWX5;A0A0C4DGG9;Q14839;F5H6N4;F6T542	F5GWX5;A0A0C4DGG9;Q14839	Chromodomain-helicase-DNA-binding protein 4	CHD4	29	33.2	217.1	0	323.31	0.126772	2.9213	151	0.144305	0.0888955	0.167709	0.190586	0.0867143	0.0824215
P32321;D6RBJ9;D6R9S0;D6RBN2;D6RAR9;D6RC36;D6RAD7	P32321;D6RBJ9;D6R9S0;D6RBN2	Deoxycytidylate deaminase	DCTD	6	45.5	20.016	0	19.425	0.12668	1.44372	16	NaN	0.21076	0.0129618	0.068104	0.116298	0.225277
Q96PY5;C9IZY8	Q96PY5;C9IZY8	Formin-like protein 2	FMNL2	3	6.4	123.32	0	20.495	0.126662	1.42909	22	0.157756	0.313673	-0.0134999	0.0730353	0.145212	0.0837946
A0A2C9F2P4;A0A286YFF7;P50897;Q5T0S4;A0A286YFE3;A0A286YFL8;E9PK48;E9PIA8;A0A286YFL6;E9PSE5	A0A2C9F2P4;A0A286YFF7;P50897;Q5T0S4;A0A286YFE3;A0A286YFL8	Palmitoyl-protein thioesterase 1	PPT1	7	25.2	34.136	0	70.626	0.125801	2.39172	75	0.213277	0.0276403	0.0973063	0.127206	0.138594	0.150782
Q8IX12;A0A0C4DGG8;F5H1H2;F5H2E6;F5H3E1;H0YFJ7	Q8IX12;A0A0C4DGG8;F5H1H2;F5H2E6	Cell division cycle and apoptosis regulator protein 1	CCAR1	15	16.9	132.82	0	66.921	0.125697	2.27782	53	0.158991	0.0496104	0.0563366	0.220701	0.149366	0.119174
E7ESY4;Q13330;H0Y4T7;F8W9Y9;H7C3F3	E7ESY4;Q13330;H0Y4T7	Metastasis-associated protein MTA1	MTA1	5	13.1	79.372	0	8.2551	0.125686	0.31404	10	NaN	NaN	-0.0346555	0.383547	-0.242284	0.396134
Q96L91;A0A0A0MR70;A0A0A0MR80;A0A0A0MR72	Q96L91	E1A-binding protein p400	EP400	14	7.8	343.48	0	42.13	0.125656	0.522376	19	-0.34256	0.431763	0.206231	0.220997	0.0034848	0.234021
P61964;V9GZ59;V9GYQ5	P61964	WD repeat-containing protein 5	WDR5	8	44.6	36.588	0	35.008	0.12559	2.39912	33	0.181344	0.139874	0.208809	0.0682456	0.0610347	0.0942332
A0A087WXN4;Q96CB8;E9PGI3;D6R9Y5;A0A1B0GX90;C9JDP3;C9J0M6	A0A087WXN4;Q96CB8;E9PGI3	Integrator complex subunit 12	INTS12	3	12.2	46.666	0	16.639	0.125315	0.341357	13	-0.145579	0.528268	0.141878	-0.0233077	NaN	NaN
Q5JSH3;H7BY83	Q5JSH3;H7BY83	WD repeat-containing protein 44	WDR44	15	22.8	101.37	0	63.002	0.125093	1.29439	34	0.00668481	0.153555	0.0699945	0.0148057	0.320277	0.18524
Q9UBM7;H0YE57;E9PM00;E9PJ54	Q9UBM7;H0YE57;E9PM00	7-dehydrocholesterol reductase	DHCR7	4	11.6	54.489	0	49.051	0.123893	1.40153	30	0.152412	0.0863543	0.275839	-0.0337579	0.202056	0.060453
Q9NW68;E9PS77;E9PQA7;F8W6C6;E9PNA9	Q9NW68;E9PS77;E9PQA7	BSD domain-containing protein 1	BSDC1	6	24.4	47.163	0	34.553	0.123844	0.355658	11	0.23857	NaN	NaN	-0.135312	0.268275	NaN
Q00765;B7Z332;B7Z510;H0Y8J8;E2QRG8	Q00765	Receptor expression-enhancing protein 5	REEP5	5	15.3	21.493	0	11.058	0.123677	0.646328	21	0.00776407	0.384125	0.0559674	-0.218937	0.224957	0.288183
C9JE98;C9J0Q5;C9JFD3;Q9Y618;C9J7T7;C9JQE8;H7C1Y3;H0YGK8;C9J330;H7C184;C9JNV9;H7C1J7	C9JE98;C9J0Q5;C9JFD3;Q9Y618;C9J7T7;C9JQE8	Nuclear receptor corepressor 2	NCOR2	13	9.6	268.04	0	66.867	0.123586	0.521713	17	0.413721	-0.0807014	0.210256	0.24106	-0.299828	0.25701
A4D1E9;C9J8R7;C9JNI1;C9JEQ8	A4D1E9;C9J8R7;C9JNI1	GTP-binding protein 10	GTPBP10	9	31.3	42.932	0	22.828	0.123517	0.840073	20	0.133681	0.161839	0.413533	0.147158	-0.0308744	-0.0842361
P26373;J3QSB4;H3BTH3;H3BUK8;J3KS98	P26373;J3QSB4	60S ribosomal protein L13	RPL13	11	41.2	24.261	0	136.98	0.123368	2.56223	94	0.196318	0.144931	0.124112	0.107235	0.138482	0.0291281
P30085;Q5T0D2	P30085;Q5T0D2	UMP-CMP kinase	CMPK1	10	56.6	22.222	0	69.712	0.123342	4.10996	85	0.112757	0.142991	0.0981749	0.091941	0.142374	0.15181
D6RIY6;Q06265;D6R905;H0Y9L5;D6RA17;D6RAP4	D6RIY6;Q06265;D6R905;H0Y9L5;D6RA17	Exosome complex component RRP45	EXOSC9	4	10.9	46.977	0	13.015	0.123246	2.72009	10	0.110781	0.0991773	0.153513	0.129514	NaN	NaN
J3QL05;J3KP15;Q01130	J3QL05;J3KP15;Q01130	Serine/arginine-rich splicing factor 2	SRSF2	2	36.9	15.156	0	109.6	0.122932	2.03162	58	0.217036	0.132082	0.102326	-0.00531124	0.141349	0.15011
Q4VXZ8;Q9NUI1;A0A0J9YWI0;A0A0J9YY83;G3V0I9;A0A0J9YXZ6;H7C078	Q4VXZ8;Q9NUI1;A0A0J9YWI0;A0A0J9YY83	Peroxisomal 2,4-dienoyl-CoA reductase	DECR2	11	50.4	29.484	0	52.94	0.122702	0.763224	33	-0.159767	0.29193	0.272894	0.269916	0.0970866	-0.0358444
P62937;F8WE65;C9J5S7;E5RIZ5;P0DN26;A0A0H2UH34;A0A0B4J2A2;A0A075B767;A0A075B759;Q9Y536;F5H284;P0DN37	P62937;F8WE65;C9J5S7	Peptidyl-prolyl cis-trans isomerase A;Peptidyl-prolyl cis-trans isomerase A, N-terminally processed;Peptidyl-prolyl cis-trans isomerase	PPIA	13	71.5	18.012	0	309.85	0.122668	4.45324	373	0.138568	0.146708	0.111761	0.0891171	0.113371	0.136482
P14866;M0QXS5;M0R1W6;M0QYL7;B4DVF8	P14866;M0QXS5	Heterogeneous nuclear ribonucleoprotein L	HNRNPL	18	79.8	64.132	0	323.31	0.122563	3.90866	373	0.084018	0.154095	0.130856	0.141575	0.0921793	0.132657
Q96DZ1	Q96DZ1	Endoplasmic reticulum lectin 1	ERLEC1	6	18.6	54.858	0	15.251	0.122319	2.02554	15	0.226997	0.0693737	0.182507	0.144037	0.0521258	0.058874
O15235	O15235	28S ribosomal protein S12, mitochondrial	MRPS12	4	33.3	15.173	0	15.621	0.122202	0.675574	29	-0.192202	0.135054	-0.0124105	0.236695	0.14901	0.417064
Q5THK1;C9J9V0	Q5THK1;C9J9V0	Protein PRR14L	PRR14L	2	1.2	237.3	0.00021422	4.4792	0.121974	0.3713	9	NaN	NaN	0.359288	-0.0515846	0.0582173	NaN
Q03252	Q03252	Lamin-B2	LMNB2	21	41.5	69.948	0	137.47	0.121201	4.2084	97	0.134197	0.0849877	0.153343	0.129735	0.103662	0.121278
H3BLV0;B1AP13;H7BY55;P08174;B1AP15	H3BLV0;B1AP13;H7BY55;P08174;B1AP15	Complement decay-accelerating factor	CD55	5	23	35.695	0	16.298	0.120843	0.441525	8	NaN	NaN	-0.021653	0.0630658	NaN	0.321116
Q12962;A0A087WWP5	Q12962;A0A087WWP5	Transcription initiation factor TFIID subunit 10	TAF10	3	27.1	21.711	0	49.028	0.120687	1.03328	14	0.100869	0.0933491	NaN	0.260759	NaN	0.0277717
Q6NZI2	Q6NZI2	Polymerase I and transcript release factor	PTRF	14	35.6	43.476	0	323.31	0.119896	4.59846	158	0.11381	0.156349	0.119971	0.106489	0.122999	0.0997605
P41240;H3BUM9;H3BN15;H3BU69	P41240	Tyrosine-protein kinase CSK	CSK	9	25.6	50.704	0	27.251	0.119835	1.42542	31	0.181534	0.266581	0.0712199	0.0828597	-0.0363053	0.15312
Q9P0J1;E5RIV4	Q9P0J1	[Pyruvate dehydrogenase [acetyl-transferring]]-phosphatase 1, mitochondrial	PDP1	6	14	61.053	0	13.697	0.119108	0.837689	14	0.11619	NaN	-0.103345	0.0968463	0.186378	0.299471
P18124;A8MUD9;C9JZ88;C9JIJ5	P18124;A8MUD9	60S ribosomal protein L7	RPL7	18	55.6	29.225	0	138.49	0.118682	2.40543	187	0.0921148	0.0791987	0.164995	0.199345	0.044665	0.131771
P04920;C9J722;C9J035;C9J9M9;H7C1Z2;E9PCP1;F8WD49;P48751;C9JVC2	P04920	Anion exchange protein 2	SLC4A2	11	11.3	137.01	0	15.156	0.11851	0.587322	12	-0.0560362	0.000501782	0.26322	NaN	NaN	0.266354
Q8WXA9	Q8WXA9	Splicing regulatory glutamine/lysine-rich protein 1	SREK1	5	17.3	59.38	0	50.598	0.118392	0.880218	15	0.282465	0.0752466	0.225677	-0.0736627	0.0822355	NaN
E9PIF4;Q99519	E9PIF4;Q99519	Sialidase-1	NEU1	5	22.1	29	0	11.146	0.118351	0.416579	10	-0.0949664	0.234332	NaN	NaN	NaN	0.215686
P49257	P49257	Protein ERGIC-53	LMAN1	14	47.1	57.548	0	190.84	0.118319	1.8989	81	0.128793	0.0685316	0.209356	0.00872585	0.194766	0.0997424
E9PRU3;P30291;E9PQ51;H0YEJ2	E9PRU3;P30291;E9PQ51	Wee1-like protein kinase	WEE1	3	18.2	24.037	0.00021664	4.8295	0.118161	0.269316	10	NaN	NaN	-0.110255	NaN	0.427288	0.0374485
Q8NFF5;Q5T196;Q5T191;Q5T190	Q8NFF5;Q5T196	FAD synthase;Molybdenum cofactor biosynthesis protein-like region;FAD synthase region	FLAD1	9	22	65.265	0	22.521	0.11756	0.766898	16	0.170898	0.17209	0.0805066	0.361916	0.111453	-0.191506
Q13472;K7ELI7;K7EMT6;H7C4B0;H0Y6W0;O95985	Q13472	DNA topoisomerase 3-alpha	TOP3A	6	8.7	112.37	0	21.221	0.117441	0.342045	12	0.0391588	0.079234	0.61732	-0.265043	0.116536	NaN
Q8N1G2;H0Y4T0	Q8N1G2	Cap-specific mRNA (nucleoside-2-O-)-methyltransferase 1	CMTR1	7	10.2	95.32	0	19.296	0.117033	2.77879	23	0.0963417	0.0441856	0.170086	0.101569	0.161504	0.12851
Q14240;E7EQG2;J3KSN7	Q14240;E7EQG2	Eukaryotic initiation factor 4A-II;Eukaryotic initiation factor 4A-II, N-terminally processed	EIF4A2	9	59.7	46.402	0	50.208	0.116814	1.82162	33	0.101661	0.0790398	0.137723	0.0120265	0.251001	0.11943
Q8WZA1	Q8WZA1	Protein O-linked-mannose beta-1,2-N-acetylglucosaminyltransferase 1	POMGNT1	6	13.9	75.251	0	17.014	0.11681	0.201594	9	0.486113	NaN	0.0923395	-0.228023	NaN	NaN
P05388;F8VWS0;F8VU65;F8VW21;F8VPE8;G3V210;Q8NHW5;F8VZS0;F8VQY6;F8VRK7;F8VWV4;F8VS58;F8W1K8	P05388;F8VWS0;F8VU65;F8VW21;F8VPE8;G3V210;Q8NHW5;F8VZS0	60S acidic ribosomal protein P0;60S acidic ribosomal protein P0-like	RPLP0;RPLP0P6	17	60.3	34.273	0	315.76	0.116792	4.01819	237	0.0949612	0.100611	0.125182	0.161974	0.097882	0.120143
Q9NXV6;J3KNE1;D6RGD2	Q9NXV6	CDKN2A-interacting protein	CDKN2AIP	8	24	61.124	0	97.311	0.116723	1.99451	28	0.125312	0.188501	0.0788803	0.14124	0.172068	-0.00566189
Q12906;K7EKJ9;K7EQR9;K7ER69;K7EJ09;K7EM82;K7ERM6;K7ENK6;K7EKY0;K7EPG3;K7EQ75;K7ELV3	Q12906	Interleukin enhancer-binding factor 3	ILF3	33	52.8	95.337	0	323.31	0.116518	3.44104	319	0.133019	0.173617	0.113279	0.0952213	0.105824	0.0781502
O75746;F8W9J0;H0YFB2;B4DGK6	O75746	Calcium-binding mitochondrial carrier protein Aralar1	SLC25A12	13	32.7	74.761	0	77.214	0.116479	2.28016	48	0.120397	0.223904	0.0814726	0.0508529	0.134897	0.0873491
Q8N3C0;E5RFZ0	Q8N3C0	Activating signal cointegrator 1 complex subunit 3	ASCC3	25	15.1	251.46	0	68.448	0.11641	1.88385	60	0.0955527	0.0982639	0.0921772	0.060932	0.0830944	0.268441
Q13409	Q13409	Cytoplasmic dynein 1 intermediate chain 2	DYNC1I2	7	44.8	71.456	0	154.84	0.115592	2.33894	70	0.0892739	0.178189	0.0733714	0.174502	0.142095	0.0361189
P60953;Q5JYX0	P60953;Q5JYX0	Cell division control protein 42 homolog	CDC42	6	36.6	21.258	0	114.84	0.115547	2.47948	74	0.130941	0.116279	0.0336031	0.179275	0.0747958	0.15839
O75962;E7EWP2;E7EPJ7;F5H228;A0A1W2PRD7;A0A087X139;H7C1X7;H7C0I9	O75962;E7EWP2;E7EPJ7;F5H228	Triple functional domain protein	TRIO	18	8.8	346.9	0	98.731	0.115476	2.76053	57	0.142822	0.174353	0.0440094	0.0798929	0.127569	0.124211
Q9Y3D6	Q9Y3D6	Mitochondrial fission 1 protein	FIS1	2	17.8	16.937	0	14.097	0.114568	1.85921	21	0.193207	-0.0217932	0.156318	0.126615	0.0856561	0.147404
Q9BU23	Q9BU23	Lipase maturation factor 2	LMF2	8	18.8	79.697	0	157.96	0.114413	2.09511	45	0.126832	0.151288	0.119788	0.17193	-0.014207	0.130849
P11234;C9J6B1;C9JQB3	P11234;C9J6B1;C9JQB3	Ras-related protein Ral-B	RALB	4	31.1	23.408	0	55.244	0.114203	1.79512	40	0.151667	0.241215	0.0897096	0.0395237	0.0323616	0.130739
Q14C86;F8W9S7;C9IZ08;B4DGD8;H0Y4E7;H0Y7I9;B0QZ65;A0A0A0MQV8;C9IZX9	Q14C86;F8W9S7;C9IZ08	GTPase-activating protein and VPS9 domain-containing protein 1	GAPVD1	14	15	164.98	0	62.892	0.1137	1.42964	44	0.177449	0.126192	0.24587	0.0118051	-0.0140063	0.134892
P53004;C9J1E1	P53004	Biliverdin reductase A	BLVRA	10	40.9	33.428	0	58.805	0.113681	4.622	66	0.138752	0.113906	0.118098	0.125122	0.100108	0.0860978
M0QZ22;Q5PRF9;A0A087WZT0;M0R0X3;M0QY61;M0QXV2;M0QX45;Q9UPU9	M0QZ22;Q5PRF9;A0A087WZT0	Protein Smaug homolog 2	SAMD4B	21	58.1	75.292	0	313.01	0.113579	1.99245	118	0.151406	0.18308	0.173248	0.040531	0.019477	0.113736
P42677;Q5T4L4	P42677;Q5T4L4	40S ribosomal protein S27	RPS27	2	40.5	9.461	0	22.148	0.113411	0.832069	30	-0.166869	0.0994281	0.322025	0.118139	0.10009	0.207654
O43681;A0A087WXS7;K7ERW9	O43681;A0A087WXS7;K7ERW9	ATPase ASNA1	ASNA1	11	52	38.792	0	70.447	0.113356	2.38572	62	0.142507	0.079994	0.169363	0.0167697	0.137255	0.134245
I3L0E3;Q9Y2R5;E9PE17	I3L0E3;Q9Y2R5;E9PE17	28S ribosomal protein S17, mitochondrial	hCG_1984214;MRPS17	5	38.2	25.72	0	49.03	0.112785	0.645427	23	0.020897	0.021635	0.0285228	-0.0130491	0.513758	0.104947
Q13283;E5RIZ6;E5RIF8;E5RH42;E5RJU8;E5RI46;E5RH00;D6R9X5;D6R9A4	Q13283	Ras GTPase-activating protein-binding protein 1	G3BP1	16	55.4	52.164	0	323.31	0.112352	3.78196	208	0.0783558	0.149209	0.0836933	0.110532	0.128732	0.123587
Q13492;E9PI56;E9PKP6;E9PLJ8;E9PK13;E5RFU0;E5RHK9;E5RFC6;E5RK51;E5RIJ5;E5RGY9;E9PDG8;O60641;E9PJT1;H0YCY1	Q13492	Phosphatidylinositol-binding clathrin assembly protein	PICALM	9	22.5	70.754	0	80.857	0.112146	3.21141	39	0.119048	0.151009	0.149062	0.0592238	0.109811	0.0847226
P61086;D6RDM7	P61086;D6RDM7	Ubiquitin-conjugating enzyme E2 K	UBE2K	8	54.5	22.406	0	50.034	0.112108	1.43445	36	0.224505	0.0240307	0.115879	0.234428	0.0523536	0.0214532
Q9NX58;D6RDJ1	Q9NX58	Cell growth-regulating nucleolar protein	LYAR	8	37.5	43.614	0	80.488	0.111976	0.817136	29	0.353273	-0.0265625	0.147562	0.0989614	0.200016	-0.101394
Q8IZL8;C9JFV4;E7EV54;I3L445;I3L4P1;I3L1P4;I3L4M7	Q8IZL8;C9JFV4;E7EV54	Proline-, glutamic acid- and leucine-rich protein 1	PELP1	15	22.1	119.7	0	111.15	0.111941	1.28127	94	0.148502	0.255299	0.00576149	-0.0380585	0.147456	0.15269
H0YN26;P39687;H7BZ09;O95626;O43423	H0YN26;P39687	Acidic leucine-rich nuclear phosphoprotein 32 family member A	ANP32A	9	72.3	19.997	0	150.95	0.111882	0.946982	69	-0.0894576	0.234726	0.286711	0.129846	-0.0118293	0.121297
P62304;A6NHK2	P62304;A6NHK2	Small nuclear ribonucleoprotein E	SNRPE	5	62	10.803	0	55.157	0.111577	1.018	35	0.0945671	0.0968503	0.0841952	0.360159	0.0804301	-0.0467392
A0A024R4M0;P46781;B5MCT8;C9JM19;F2Z3C0;A8MXK4	A0A024R4M0;P46781;B5MCT8;C9JM19	40S ribosomal protein S9	RPS9	15	55.7	22.591	0	48.501	0.111495	4.66983	151	0.133479	0.117585	0.0912041	0.0897102	0.124858	0.112134
O43772;C9JPE1;F8WEF6	O43772;C9JPE1	Mitochondrial carnitine/acylcarnitine carrier protein	SLC25A20	8	29.6	32.943	0	20.363	0.111282	0.622795	21	-0.143713	0.285169	0.0888101	-0.114305	0.218809	0.33292
P47813;O14602;X6RAC9;A6NJH9	P47813;O14602;X6RAC9	Eukaryotic translation initiation factor 1A, X-chromosomal;Eukaryotic translation initiation factor 1A, Y-chromosomal	EIF1AX;EIF1AY	3	25.7	16.46	0	13.18	0.111076	2.21256	20	0.134842	0.115663	0.153945	0.109019	-0.00438625	0.157376
P13667	P13667	Protein disulfide-isomerase A4	PDIA4	41	58.6	72.932	0	323.31	0.110972	4.82221	605	0.110546	0.119491	0.0796129	0.120377	0.125688	0.110116
A0A0C4DGB5;B7Z574;P20810;E7ES10;E9PCH5;E9PDE4;H0Y7F0;E7EQ12;E7EQA0;A0A0C4DGD1;F8W7E0;D6RC54;H0YA91;D6RAA8;H0Y944;E9PSG1;D6RGF7;D6RBR1;E7EN75;E7EQK6	A0A0C4DGB5;B7Z574;P20810;E7ES10;E9PCH5;E9PDE4;H0Y7F0;E7EQ12;E7EQA0	Calpastatin	CAST	3	48.9	80.998	0	323.31	0.110806	1.60729	213	0.195972	0.142806	0.181394	-0.00207625	0.135639	0.0111023
Q9H3N1;G3V448	Q9H3N1	Thioredoxin-related transmembrane protein 1	TMX1	6	24.6	31.791	0	34.511	0.110555	3.75094	39	0.135376	0.140168	0.124536	0.070337	0.0932424	0.0996703
Q969Z0;C9J7P5;H7C4R5;C9IZN7;C9J5A2;C9J347	Q969Z0	Protein TBRG4	TBRG4	16	42.8	70.737	0	169.67	0.110544	2.518	124	0.147553	0.140095	0.175462	0.0825556	0.067589	0.0500111
Q9C0J8	Q9C0J8	pre-mRNA 3 end processing protein WDR33	WDR33	6	7.3	145.89	0	22.434	0.110064	0.948785	13	0.0395554	0.13921	NaN	0.0242401	NaN	0.237251
P11940;E7EQV3;E7ERJ7;A0A087WTT1;H0YAR2;Q9H361;H0YBN4;E5RJB9;H0YAS6;H0YB75;E5RGH3;E5RH24;H0YAP2;H0YAS7;H0YB86;Q4VXU2;E5RHG7;H0YC10;H0YAW6;E5RGC4;E5RFD8;Q96DU9;E5RJM8	P11940;E7EQV3;E7ERJ7;A0A087WTT1	Polyadenylate-binding protein 1;Polyadenylate-binding protein	PABPC1	22	56.9	70.67	0	323.31	0.109977	3.99508	314	0.114191	0.101436	0.0713266	0.128682	0.103553	0.14067
Q9H900;H3BSG1	Q9H900;H3BSG1	Protein zwilch homolog	ZWILCH	2	4.1	67.213	0.00022212	5.6373	0.109461	1.07237	9	0.159703	NaN	0.0445326	0.124146	NaN	NaN
P27824;H0Y9Q7;D6RGY2;D6RDP7;D6RB85;D6RAU8;D6RFL1;H0Y9H1;D6RAQ8;D6RHJ3;D6RD16	P27824	Calnexin	CANX	30	51.5	67.567	0	323.31	0.10921	3.20005	276	0.167352	0.0945629	0.0658641	0.0900517	0.128511	0.108917
E9PKG1;Q99873;E9PIX6;E9PQ98;H0YDE4;E9PNR9;E9PMW9;Q9NR22	E9PKG1;Q99873;E9PIX6;E9PQ98;H0YDE4	Protein arginine N-methyltransferase 1	PRMT1	19	62.2	37.709	0	140.26	0.109196	2.02446	136	0.077081	0.0769214	0.19645	0.0222659	0.108863	0.173593
A0A087WZK9;B3KS98;O15372;E5RJT0;E5RGU4;E5RHC7;E5RH59;E5RFW7;E5RFH0	A0A087WZK9;B3KS98;O15372;E5RJT0	Eukaryotic translation initiation factor 3 subunit H	EIF3H	14	49.6	39.589	0	98.317	0.109093	0.906498	46	-0.0676259	0.190027	0.155885	0.0828239	0.321607	-0.0281556
A6NHR9;J3KTL8;J3KRK8;J3QSH1	A6NHR9;J3KTL8	Structural maintenance of chromosomes flexible hinge domain-containing protein 1	SMCHD1	32	22.7	226.37	0	297.46	0.108784	3.15668	100	0.12299	0.0464636	0.138021	0.0969186	0.145156	0.103156
P33993;C9J8M6	P33993	DNA replication licensing factor MCM7	MCM7	27	46.6	81.307	0	262.56	0.108752	2.52267	134	0.106584	0.0318229	0.12821	0.132492	0.175537	0.077866
Q8TBQ9	Q8TBQ9	Protein kish-A	TMEM167A	2	25	8.0598	0.00021834	5.0991	0.108579	3.61032	27	0.0656572	0.120672	0.13219	0.140849	0.0857458	0.10636
Q13636;J3QR51	Q13636	Ras-related protein Rab-31	RAB31	4	32.5	21.569	0	48.861	0.108441	2.45059	31	0.110274	0.0303192	0.134787	0.137463	0.0673411	0.170464
Q9Y3F4;H0YH33	Q9Y3F4	Serine-threonine kinase receptor-associated protein	STRAP	16	61.1	38.438	0	194.04	0.10825	3.99519	93	0.105068	0.0834452	0.144811	0.117699	0.0817349	0.116744
P46109	P46109	Crk-like protein	CRKL	12	51.8	33.777	0	85.182	0.107931	2.55042	67	0.14234	0.0688648	0.0448814	0.16084	0.14813	0.0825285
P49792;H0YBN8;C9J6W1;F8WBP7	P49792	E3 SUMO-protein ligase RanBP2	RANBP2	40	29.3	358.2	0	323.31	0.107884	2.50864	198	0.104202	0.131001	0.0516139	0.0607558	0.112421	0.187309
C9JXB8;C9JNW5;P83731	C9JXB8;C9JNW5;P83731	60S ribosomal protein L24	RPL24	6	34.7	14.369	0	25.42	0.107677	2.01142	46	0.131309	0.1716	0.0742258	-0.00495778	0.158747	0.115139
Q9NYF8;E9PK91;A0A1W2PQ43;E9PK09;E9PQN2;E9PKI6;E9PJA7;H0YF14;H0YF00;H0YF63	Q9NYF8;E9PK91;A0A1W2PQ43;E9PK09;E9PQN2;E9PKI6	Bcl-2-associated transcription factor 1	BCLAF1	9	12.4	106.12	0	66.166	0.107576	2.00293	83	0.162705	0.18232	0.0836753	0.142787	0.0579359	0.0160302
Q9BVQ7;H0YCA5	Q9BVQ7	Spermatogenesis-associated protein 5-like protein 1	SPATA5L1	9	14.3	80.709	0	17.152	0.107557	0.774602	18	0.210809	0.21654	-0.142512	-0.0441003	0.140455	0.264149
P35606;D6R997;D6RBT6;D6RBZ7;D6RCL6;D6RBG7;H0Y938;H0YAC7	P35606	Coatomer subunit beta	COPB2	33	53.6	102.49	0	323.31	0.107327	2.76903	193	0.0933315	0.163448	0.0872102	0.0698581	0.0704248	0.159687
O75964;E9PN17	O75964;E9PN17	ATP synthase subunit g, mitochondrial	ATP5L	7	54.4	11.428	0	126.61	0.107235	1.65046	47	0.0882747	0.147874	0.0716108	0.0061619	0.0863735	0.243117
P11441;Q5HY81;F8WB70	P11441;Q5HY81	Ubiquitin-like protein 4A	UBL4A	5	38.9	17.776	0	20.486	0.10697	0.650721	25	-0.187142	0.254201	-0.0446591	0.270181	0.100633	0.248606
P53701	P53701	Cytochrome c-type heme lyase	HCCS	6	35.4	30.601	0	26.803	0.106845	0.723796	18	0.0756834	0.116895	0.0476581	0.107708	0.411539	-0.118412
F5H5D3;Q9BQE3;A0A1W2PQM2;F8VVB9;F8VS66;F8VRZ4;F8VWV9;F8VX09;F8VRK0;F8W0F6;F8VXZ7	F5H5D3;Q9BQE3;A0A1W2PQM2	Tubulin alpha-1C chain	TUBA1C	4	72.8	57.73	0	323.31	0.106755	4.14685	1017	0.132669	0.133824	0.0830841	0.0878778	0.103063	0.100013
Q8NCA5;E9PH82;C9J3G8	Q8NCA5;E9PH82	Protein FAM98A	FAM98A	7	16	55.4	0	33.152	0.106645	1.36323	33	0.155792	0.169248	0.0993158	-0.0411646	0.0334852	0.223192
Q96BP3;F5H7P7;D6RD43;D6R9Q1;D6RB19;D6RHV0;D6RA12;D6RDA4;H0Y8N5	Q96BP3;F5H7P7	Peptidylprolyl isomerase domain and WD repeat-containing protein 1	PPWD1	10	22.6	73.574	0	44.633	0.106486	1.30521	10	0.0720984	NaN	0.206407	0.076558	NaN	0.0708826
Q9UQE7	Q9UQE7	Structural maintenance of chromosomes protein 3	SMC3	31	34.3	141.54	0	183.64	0.105478	3.39162	85	0.140508	0.098085	0.132004	0.112704	0.0957499	0.0538154
Q12905;B4DY09;A0A0A0MRL0;X6R6Z1	Q12905;B4DY09	Interleukin enhancer-binding factor 2	ILF2	22	77.9	43.062	0	323.31	0.105244	3.53113	190	0.109351	0.158587	0.0808285	0.101551	0.0789481	0.102198
Q15738;C9JDR0	Q15738;C9JDR0	Sterol-4-alpha-carboxylate 3-dehydrogenase, decarboxylating	NSDHL	19	66.8	41.9	0	323.31	0.105048	2.72417	147	0.148037	0.164442	0.102962	0.0829133	0.07943	0.0525054
O15144;C9JTV5;G5E9J0;H7C3F9;G5E9S7	O15144	Actin-related protein 2/3 complex subunit 2	ARPC2	21	74.7	34.333	0	236.46	0.104922	3.61321	138	0.0727512	0.071938	0.126547	0.132603	0.126038	0.0996522
C9JPX5;C9JKL2;O95772;C9JJ39;C9J3F5	C9JPX5;C9JKL2;O95772;C9JJ39;C9J3F5	MLN64 N-terminal domain homolog	STARD3NL	2	11.2	23.505	0.0010307	3.2699	0.10439	0.253871	9	NaN	NaN	0.0474309	NaN	-0.121384	0.387124
O95999;A0A087WWW9	O95999;A0A087WWW9	B-cell lymphoma/leukemia 10	BCL10	6	43.3	26.251	0	50.964	0.104327	1.1203	17	0.130629	0.148023	0.0583075	0.0138332	-0.0210337	0.296201
P35219	P35219	Carbonic anhydrase-related protein	CA8	7	33.8	32.973	0	42.646	0.103957	0.357403	18	-0.239314	0.570957	-0.100161	0.218459	0.271331	-0.0975289
O95861;A6NF51;F8VZG4;F8W1J0;F8VVW8;F8VRY7	O95861;A6NF51	3(2),5-bisphosphate nucleotidase 1	BPNT1	10	39.3	33.392	0	72.55	0.103926	2.07432	30	0.121127	0.177262	0.0569875	0.167162	0.0315498	0.0694688
Q9NS69	Q9NS69	Mitochondrial import receptor subunit TOM22 homolog	TOMM22	7	77.5	15.521	0	152.51	0.103849	2.30981	76	0.15624	0.0696369	0.103689	0.179256	0.0641757	0.0500983
Q8IXB1;E7EP04;Q71S60;A0A087WXH7;H7C1G0	Q8IXB1	DnaJ homolog subfamily C member 10	DNAJC10	11	19.8	91.079	0	105.11	0.10358	1.60372	48	0.0540793	0.0867094	0.208066	0.1153	-0.013705	0.171032
P30153;B3KQV6;C9J9C1;E9PH38;E9PNM7;M0QXG4;M0R0K6	P30153;B3KQV6;C9J9C1	Serine/threonine-protein phosphatase 2A 65 kDa regulatory subunit A alpha isoform	PPP2R1A	19	55.5	65.308	0	301.99	0.102779	4.25123	170	0.0921863	0.0901233	0.119641	0.121571	0.119066	0.0740865
O43237;B4E2E0;J3KRI4;H3BUM4;J3KSD2;J3KRZ2	O43237;B4E2E0	Cytoplasmic dynein 1 light intermediate chain 2	DYNC1LI2	10	38.8	54.099	0	116.83	0.102547	1.39978	38	0.119814	0.142843	0.0663066	0.055041	0.249011	-0.0177343
P09132;A0A087WWU9;A0A087WYR0;D6RBG4	P09132;A0A087WWU9;A0A087WYR0	Signal recognition particle 19 kDa protein	SRP19	4	43.8	16.156	0	20.404	0.101686	0.454105	11	0.110093	NaN	NaN	NaN	-0.0485118	0.243475
Q9BW72	Q9BW72	HIG1 domain family member 2A, mitochondrial	HIGD2A	3	70.8	11.528	0	65.884	0.101564	0.981061	26	-0.0189603	0.20252	0.22722	0.143141	0.141144	-0.0856804
Q13136;A0A1B0GVT3;E9PJZ7;R4GNF1;E9PPF6;H0YEF9;H0YDW2	Q13136	Liprin-alpha-1	PPFIA1	6	8.4	135.78	0	31.225	0.101289	0.276255	11	NaN	NaN	-0.114307	0.499789	-0.0968681	0.116544
Q8IWZ3;E9PDP5;H7C2F5;H3BLS9;D6RHC4;H0Y4P6;H7C0V5;H0Y785;H0Y472;A0A0A0MQZ8;H0Y7Y3	Q8IWZ3;E9PDP5;H7C2F5;H3BLS9	Ankyrin repeat and KH domain-containing protein 1	ANKHD1	8	8.6	269.45	0	63.69	0.100941	1.54285	33	0.0794014	0.0620747	0.140573	0.220623	-0.0201009	0.123074
Q9BSJ2;F2Z2B9;B3KTU7	Q9BSJ2;F2Z2B9;B3KTU7	Gamma-tubulin complex component 2	TUBGCP2	10	14.4	102.53	0	30.709	0.100669	2.12713	22	0.0724511	0.0963854	0.104598	0.0253915	0.106297	0.198894
Q93050;B7Z641;B7Z2A9;K7EM24;K7ELZ6;K7EN36;F5H1T6;K7EPG4;K7EQW2;K7ERA0;K7ERA6	Q93050;B7Z641;B7Z2A9	V-type proton ATPase 116 kDa subunit a isoform 1;V-type proton ATPase subunit a	ATP6V0A1	12	17.8	96.412	0	33.984	0.100562	1.32533	30	0.0739162	0.218153	-0.0270241	0.0473226	0.203008	0.0879931
P33991;E5RG31;E5RFJ8;E5RG53;E5RFR3	P33991	DNA replication licensing factor MCM4	MCM4	30	48.1	96.557	0	292.86	0.100284	2.82939	177	0.107415	0.0713403	0.165602	0.0990519	0.0513202	0.106976
Q14151;K7ERX3;K7EQU4	Q14151	Scaffold attachment factor B2	SAFB2	12	28.3	107.47	0	126.17	0.100277	1.57114	71	-0.00317602	0.17177	0.0289024	0.199326	0.0842941	0.120546
Q9NTZ6;A6PVI1;A6PVI0;Q5JX62	Q9NTZ6	RNA-binding protein 12	RBM12	11	13.8	97.394	0	45.046	0.100276	1.0734	35	0.119996	0.145986	0.204535	0.118267	0.136995	-0.124123
X1WI28;P27635;B8A6G2;A6QRI9	X1WI28;P27635	60S ribosomal protein L10	RPL10	2	46	22.975	0	152.7	0.100216	2.97296	102	0.11883	0.0931171	0.0539118	0.0672188	0.116298	0.151923
F8VV52;Q9NZN8;F8VRS8;F8VP97;F8VQD8;F8VQF4;A0A087X050;H0YI11;F8VVY1;H0YH84;F8VUB4;F8VX63;F8W145	F8VV52;Q9NZN8;F8VRS8;F8VP97	CCR4-NOT transcription complex subunit 2	CNOT2	3	12.4	58.62	0	14.248	0.100053	0.755679	14	0.0114969	0.0689701	-0.0220694	0.32372	0.118149	NaN
O75436;S4R3Q6;S4R2Y3	O75436;S4R3Q6	Vacuolar protein sorting-associated protein 26A	VPS26A	11	52	38.169	0	76.192	0.0999053	1.23734	50	0.180811	-0.0598346	0.101528	0.0926072	0.22634	0.05798
O15042;E7ET15;E7EW00;H0Y8D9;C9J5L1;H7C4V2;U3KPT1;C9JDJ7	O15042;E7ET15	U2 snRNP-associated SURP motif-containing protein	U2SURP	15	20.5	118.29	0	129.63	0.0998747	1.86444	61	0.189682	0.128238	0.141972	0.0853307	0.019477	0.0345491
P63241;I3L397;I3L504;Q6IS14;F8WCJ1;C9J7B5;C9J4W5;Q9GZV4	P63241;I3L397;I3L504;Q6IS14;F8WCJ1;C9J7B5;C9J4W5;Q9GZV4	Eukaryotic translation initiation factor 5A-1;Eukaryotic translation initiation factor 5A;Eukaryotic translation initiation factor 5A-1-like;Eukaryotic translation initiation factor 5A-2	EIF5A;EIF5AL1;EIF5A2	17	88.3	16.832	0	323.31	0.0995906	3.02179	268	0.0811574	0.159016	0.0546494	0.102947	0.0883121	0.111461
Q02878;F8VZ45;U3KQR5;F8VZA3;F8VWR1;F8VU16	Q02878	60S ribosomal protein L6	RPL6	14	49.3	32.728	0	278.25	0.0995285	3.63804	205	0.101697	0.115246	0.116796	0.0560944	0.0825219	0.124816
P39023;G5E9G0;H7C422;H7C3M2;B5MCW2;F8WCR1;Q92901	P39023;G5E9G0;H7C422	60S ribosomal protein L3	RPL3	21	42.2	46.108	0	322.26	0.0989318	3.31618	264	0.113701	0.0950272	0.127896	0.0733019	0.128695	0.0549691
Q9BV20	Q9BV20	Methylthioribose-1-phosphate isomerase	MRI1	6	24.4	39.149	0	42.498	0.0989273	0.862972	14	0.116791	0.178397	0.0648024	NaN	-0.0860528	0.220699
Q99797	Q99797	Mitochondrial intermediate peptidase	MIPEP	6	11.9	80.64	0	12.093	0.0988282	0.777871	13	0.207918	0.0556466	-0.108609	0.139732	0.199453	NaN
A0A1W2PPZ5;P23193;A0A1W2PRL9;E5RIS7;E5RJ93;B7Z4S1;E5RK46;A0A1W2PS15;E5RFI1;A0A1W2PPV7;Q5JRI7;A0A0A0MT58;Q15560	A0A1W2PPZ5;P23193;A0A1W2PRL9	Transcription elongation factor A protein 1	TCEA1	14	56.5	33.935	0	90.756	0.0986246	2.44734	55	0.0833423	0.0490393	0.0619749	0.151523	0.161164	0.0847047
Q6PCB7;M0QZC9	Q6PCB7	Long-chain fatty acid transport protein 1	SLC27A1	3	6.2	71.107	0.00042105	3.9364	0.0986146	0.982976	29	0.330625	0.0537706	-0.00629441	0.0370778	0.0479801	0.128529
O95630;C9JK83;C9JZ93;C9JEK5;F5H5B9	O95630;C9JK83	STAM-binding protein	STAMBP	6	18.2	48.076	0	19.778	0.0985587	0.773111	18	0.00230891	0.219146	-0.0602169	0.0698759	0.0228376	0.337401
P20042	P20042	Eukaryotic translation initiation factor 2 subunit 2	EIF2S2	12	35.4	38.388	0	258.39	0.0982555	1.81838	92	0.105392	0.206953	0.029351	0.0357265	0.0792693	0.132841
P07954	P07954	Fumarate hydratase, mitochondrial	FH	16	54.5	54.636	0	323.31	0.0982348	3.55502	123	0.0931166	0.09137	0.126621	0.134215	0.0702297	0.0738561
Q15056	Q15056	Eukaryotic translation initiation factor 4H	EIF4H	8	41.9	27.385	0	250.25	0.0974321	2.11497	66	0.0974902	0.0626859	0.0327898	0.108163	0.0872528	0.196211
J3KQN4;P83881;H0Y5B4;H7BZ11;Q969Q0;R4GN19;H7BY91;H0Y3V9	J3KQN4;P83881;H0Y5B4;H7BZ11;Q969Q0;R4GN19	60S ribosomal protein L36a;60S ribosomal protein L36a-like	RPL36A;RPL36A-HNRNPH2;RPL36AL	6	32.4	16.378	0	10.197	0.0970288	2.4976	25	0.0840002	0.154486	0.0855403	0.0387773	0.0728042	0.146565
Q04917;A2IDB2;F8WEB6;A2IDB1	Q04917;A2IDB2	14-3-3 protein eta	YWHAH	8	54.1	28.218	0	253.43	0.0969977	2.60376	43	0.118338	0.166054	0.0757756	0.076558	0.0435501	0.10171
Q13573;G3V3A4;G3V4X8;G3V5R3	Q13573;G3V3A4;G3V4X8	SNW domain-containing protein 1	SNW1	14	40.1	61.494	0	147.52	0.0965805	4.88646	28	0.0739339	0.0955453	0.101546	0.110568	0.109574	0.0883152
A0A0C4DGQ5;P04632;K7ELJ7;A0A075B7C0;U3KQE2;K7EM73;K7EIV0;K7EKD8;U3KPR7;K7ES78;K7EMQ1;Q96L46	A0A0C4DGQ5;P04632;K7ELJ7;A0A075B7C0;U3KQE2;K7EM73;K7EIV0;K7EKD8	Calpain small subunit 1	CAPNS1	12	64.9	33.786	0	323.31	0.0963719	2.07738	176	0.0403143	0.110056	0.181126	0.137259	0.0507601	0.0587162
Q96I63;Q96TA2;R4GNA5;Q5T8D1;Q5T8D2	Q96I63;Q96TA2;R4GNA5	ATP-dependent zinc metalloprotease YME1L1	YME1L1	12	20	82.665	0	52.793	0.0963634	1.13205	20	0.118629	0.163992	-0.0998615	0.100373	0.202036	0.0930117
Q9BZH6;S4R3Z0;S4R3P9	Q9BZH6	WD repeat-containing protein 11	WDR11	11	13.6	136.68	0	92.431	0.0962399	1.18134	22	0.0033848	0.0755813	0.0760608	0.251882	0.176243	-0.00571217
Q86SF2	Q86SF2	N-acetylgalactosaminyltransferase 7	GALNT7	3	35	75.388	0	213.93	0.0957498	1.27622	78	0.0882747	0.0592491	0.120578	0.184987	0.184726	-0.0633155
Q9NP97;B1AKR6;Q8TF09;H3BNG9;H3BPA0;Q7Z4M1;H3BQI1	Q9NP97;B1AKR6;Q8TF09	Dynein light chain roadblock-type 1;Dynein light chain roadblock-type 2	DYNLRB1;DYNLRB2	5	60.4	10.921	0	35.081	0.0956082	4.05102	29	0.111126	0.0880776	0.0993158	0.119973	0.061211	0.0939457
Q9P035;H3BS72;H3BPZ1;H3BRL8;H3BMZ1	Q9P035;H3BS72;H3BPZ1	Very-long-chain (3R)-3-hydroxyacyl-CoA dehydratase 3	HACD3	10	25.7	43.159	0	86.813	0.0955226	0.9076	47	0.0509647	0.151362	-0.103786	0.278823	0.126444	0.0693274
Q15650;H0YL91;H0YLN7	Q15650;H0YL91	Activating signal cointegrator 1	TRIP4	7	19.4	66.145	0	40.249	0.0954241	0.495911	11	0.0901309	0.0695492	0.305712	NaN	NaN	-0.0836961
C9JP00;A0A0A0MQX8;Q9NR56;Q86VM6;B1AKI6;Q9NUK0;C9J4T8;C9JCX1;H7C4Y1	C9JP00;A0A0A0MQX8;Q9NR56;Q86VM6	Muscleblind-like protein 1	MBNL1	4	27.6	37.898	0	31.344	0.0953899	0.917089	46	0.261758	0.106613	-0.092473	0.130456	0.165951	3.3617e-05
Q13671;E9PNR2;E9PMB8	Q13671;E9PNR2	Ras and Rab interactor 1	RIN1	8	19.2	84.098	0	39.828	0.0953892	0.99158	30	-0.0653346	0.12	0.284011	0.0597167	0.0378669	0.136075
Q9H0D6	Q9H0D6	5-3 exoribonuclease 2	XRN2	27	36.2	108.58	0	165.16	0.0952263	3.20472	116	0.136574	0.105569	0.0967997	0.113307	0.0571623	0.0619459
P56937;Q5T248;V9GYN3;Q5T249;F2Z2C2	P56937	3-keto-steroid reductase	HSD17B7	5	22.9	38.206	0	23.699	0.0950077	0.25656	11	NaN	0.260919	NaN	0.196052	-0.171947	NaN
Q9NXK8;K7EPN7	Q9NXK8;K7EPN7	F-box/LRR-repeat protein 12	FBXL12	2	8.9	37.026	0	18.903	0.0949971	1.01103	7	NaN	0.0388669	0.149887	NaN	0.0962375	NaN
Q9UNE7;H3BUD0;H3BS86;H3BTA3	Q9UNE7;H3BUD0;H3BS86	E3 ubiquitin-protein ligase CHIP	STUB1	9	38.3	34.856	0	73.451	0.0949962	0.832465	28	0.02318	0.0634896	0.025163	0.366134	0.00898294	0.0830277
Q5QPM7;Q92530;F5H4Z3;H0Y555;Q5QPM9	Q5QPM7;Q92530;F5H4Z3	Proteasome inhibitor PI31 subunit	PSMF1	5	30	28.956	0	17.978	0.094841	0.890909	12	0.0293996	0.118365	0.213645	NaN	NaN	0.0179549
P27797;K7EJB9;K7EL50	P27797;K7EJB9	Calreticulin	CALR	21	62.4	48.141	0	323.31	0.0944111	1.76582	370	0.22429	0.0965463	0.0517367	0.0487022	0.0730708	0.0721208
Q5K651;C9JKF1	Q5K651;C9JKF1	Sterile alpha motif domain-containing protein 9	SAMD9	6	4.8	184.28	0	23.609	0.0943937	1.84499	19	0.0743578	0.0677602	0.0977947	0.0574473	0.218259	0.0507433
Q12765;C9K052;B8ZZP4;C9J7U9	Q12765;C9K052;B8ZZP4;C9J7U9	Secernin-1	SCRN1	10	34.5	46.382	0	94.73	0.0941693	2.34408	69	0.093224	0.105659	0.0375899	0.160047	0.124693	0.0438029
Q9Y295;H0YI06;F8WEE0	Q9Y295	Developmentally-regulated GTP-binding protein 1	DRG1	13	44.4	40.542	0	124.51	0.09411	1.44503	54	0.0562409	0.0643462	0.0526835	0.132807	0.0180734	0.240509
F5H8F7;Q9UBL3;H0YBF6;H0YAQ0	F5H8F7;Q9UBL3;H0YBF6	Set1/Ash2 histone methyltransferase complex subunit ASH2	ASH2L	5	16.4	55.324	0	50.888	0.0940364	0.994346	15	0.15439	0.112513	0.19285	0.150041	0.0816633	-0.12724
Q86TC9;A0A087WX60	Q86TC9;A0A087WX60	Myopalladin	MYPN	21	26	145.26	0	113.99	0.0940279	0.430234	52	-0.0435553	0.334231	0.192077	0.00711219	-0.258618	0.33292
P18085;C9JPM4;C9JAK5	P18085;C9JPM4;C9JAK5	ADP-ribosylation factor 4	ARF4	2	64.4	20.511	0	28.385	0.0938001	1.71135	39	0.0941193	0.0377334	0.127083	0.211929	0.0552298	0.0367058
Q00403;B1APE1;B1APE2	Q00403;B1APE1	Transcription initiation factor IIB	GTF2B	7	30.7	34.833	0	42.909	0.0936522	0.460374	15	-0.0750832	-0.06734	0.405267	0.066175	NaN	0.139242
Q5VW32;F5GXQ0;Q5VW33	Q5VW32;F5GXQ0;Q5VW33	BRO1 domain-containing protein BROX	BROX	4	16.1	46.476	0	27.687	0.093571	1.74217	21	0.087704	0.0163649	0.208008	0.0519207	0.122208	0.0752211
Q6P587	Q6P587	Acylpyruvase FAHD1, mitochondrial	FAHD1	4	30.8	24.843	0	19.992	0.0934385	0.797766	30	0.0661665	0.119455	0.0557213	0.313188	0.122263	-0.116162
Q96TC7;H0YMB1;H0YLG5;H0YNE5	Q96TC7;H0YMB1;H0YLG5	Regulator of microtubule dynamics protein 3	RMDN3	8	26.6	52.118	0	69.315	0.0923924	1.24572	38	0.264114	0.121545	0.0706159	0.0300236	0.0168762	0.0511792
Q02978;I3L1P8	Q02978;I3L1P8	Mitochondrial 2-oxoglutarate/malate carrier protein	SLC25A11	16	59.6	34.061	0	183.22	0.0921461	3.53189	112	0.0564678	0.075458	0.113627	0.111353	0.117306	0.0786656
A8MXV4	A8MXV4	Nucleoside diphosphate-linked moiety X motif 19, mitochondrial	NUDT19	7	31.5	42.233	0	32.067	0.092035	0.799164	29	0.2851	NaN	0.0493021	0.059259	0.102392	-0.0358773
J3QR09;J3KTE4;P84098;J3QL15	J3QR09;J3KTE4;P84098	Ribosomal protein L19;60S ribosomal protein L19	RPL19	5	22.8	23.134	0	90.635	0.0917007	1.2478	34	0.140675	0.0759691	0.176092	-0.0813309	0.112238	0.126561
P62241;Q5JR95	P62241;Q5JR95	40S ribosomal protein S8	RPS8	12	58.2	24.205	0	221.75	0.0912258	2.13424	86	0.101949	0.133567	0.0941437	0.146653	0.00402692	0.0670155
Q14683;G8JLG1;H0Y7K8;V9GY57;V9GYN9	Q14683;G8JLG1	Structural maintenance of chromosomes protein 1A;Structural maintenance of chromosomes protein	SMC1A	29	29.8	143.23	0	210.46	0.0911959	1.2028	83	0.0516253	-0.0686483	0.107692	0.097569	0.199589	0.159348
Q14103;H0YA96;H0Y8G5;D6RAF8;D6RD83	Q14103;H0YA96;H0Y8G5;D6RAF8	Heterogeneous nuclear ribonucleoprotein D0	HNRNPD	5	36.3	38.434	0	195.37	0.0909712	3.52484	121	0.0745168	0.0791987	0.0592235	0.128516	0.0967794	0.107593
P49458;E9PE20	P49458;E9PE20	Signal recognition particle 9 kDa protein	SRP9	4	45.3	10.112	0	24.944	0.090925	1.61886	26	0.125275	0.176828	0.0188952	0.0122821	0.0622162	0.150054
Q92734;C9JJP5;C9JUE0;C9JTY3	Q92734;C9JJP5;C9JUE0	Protein TFG	TFG	11	42.8	43.447	0	232.33	0.0907184	1.33696	68	0.0654114	0.167594	-0.0356128	0.135012	0.17846	0.033446
Q96DI7;Q9NSS8	Q96DI7	U5 small nuclear ribonucleoprotein 40 kDa protein	SNRNP40	13	48.2	39.31	0	155.71	0.0905742	2.28213	65	0.0295194	0.0387982	0.108695	0.149591	0.0992027	0.117639
Q9NSD9	Q9NSD9	Phenylalanine--tRNA ligase beta subunit	FARSB	19	40.9	66.115	0	149.95	0.0904222	3.89356	100	0.107018	0.0772389	0.106362	0.103709	0.0936029	0.0546018
P50336;H0YFP3;A0A1W2PQM0;H0YFE1;F5GZT7	P50336;H0YFP3	Protoporphyrinogen oxidase	PPOX	3	13.8	50.765	0	18.947	0.0903498	1.31254	18	0.0773464	0.0329175	0.0116313	0.164319	0.165534	NaN
P08708;H0YN88;A0A075B716;H0YN73;H3BNC9	P08708;H0YN88;A0A075B716;H0YN73	40S ribosomal protein S17	RPS17	10	60	15.55	0	295.96	0.0903457	4.72281	194	0.0910063	0.113327	0.0971614	0.0748846	0.0771824	0.0885122
Q9NVA1;B1AKV4;B1AKV2;F6UTR7;B1AKV6;B1AKV3	Q9NVA1;B1AKV4;B1AKV2;F6UTR7;B1AKV6;B1AKV3	Ubiquinol-cytochrome-c reductase complex assembly factor 1	UQCC1	2	9	34.6	0	22.266	0.0902886	1.24654	12	0.118028	0.00227626	NaN	0.141053	0.0176115	0.172473
O15357;A0A0A0MTP6;F5GY16;H7BXR2;F5H588;H0YFZ4	O15357;A0A0A0MTP6	Phosphatidylinositol 3,4,5-trisphosphate 5-phosphatase 2	INPPL1	14	17.2	138.6	0	35.978	0.0902268	1.30864	29	0.0356977	0.177735	-0.0133827	0.189661	0.0264297	0.12522
Q9H089;F8WFC6;H7C2X7	Q9H089	Large subunit GTPase 1 homolog	LSG1	8	17.2	75.225	0	14.976	0.0899638	0.256268	15	-0.247111	0.0138637	0.0228244	NaN	0.0560025	0.604239
I3L448;Q5TC12;H0YEW4;H0YD21;A8MRA7;H0YCA6	I3L448;Q5TC12;H0YEW4;H0YD21;A8MRA7	ATP synthase mitochondrial F1 complex assembly factor 1	ATPAF1	4	13.1	38.861	0.00022732	6.3747	0.0897835	0.186036	11	0.42636	-0.128972	NaN	-0.0280371	NaN	NaN
P05997;A0A087WYX9	P05997;A0A087WYX9	Collagen alpha-2(V) chain	COL5A2	5	7.4	144.91	0	29.645	0.0893881	1.00744	16	0.154783	-0.0475404	0.0129276	0.0190957	0.180947	0.216116
Q9H7Z7;A6NHH0;X6RJ95	Q9H7Z7;A6NHH0;X6RJ95	Prostaglandin E synthase 2;Prostaglandin E synthase 2 truncated form	PTGES2	10	46.9	41.943	0	132.97	0.0892884	0.857666	48	0.129748	0.139505	0.00226796	0.0936883	-0.095651	0.266172
Q96S59	Q96S59	Ran-binding protein 9	RANBP9	6	13.4	77.846	0	21.733	0.0890372	0.329433	10	NaN	0.284578	NaN	-0.0474877	NaN	0.0300215
F5H1D6;Q07864;F5H7E4	F5H1D6;Q07864	DNA polymerase;DNA polymerase epsilon catalytic subunit A	POLE	8	4.6	258.35	0	17.578	0.0889304	0.65857	11	0.145715	0.132595	NaN	NaN	NaN	-0.0115187
Q9Y3U8;J3QSB5;J3KTD3	Q9Y3U8	60S ribosomal protein L36	RPL36	5	30.5	12.254	0	85.798	0.0889085	3.09732	43	0.0380214	0.0930993	0.128321	0.0917068	0.10497	0.077333
P51970	P51970	NADH dehydrogenase [ubiquinone] 1 alpha subcomplex subunit 8	NDUFA8	7	59.3	20.105	0	52.859	0.0888815	1.17927	45	0.188267	0.0778389	0.127914	0.142153	0.0776637	-0.0805475
P15880;H0YEN5;E9PQD7;I3L404;E9PMM9;E9PPT0;E9PM36;H3BNG3;H0YE27	P15880;H0YEN5;E9PQD7;I3L404;E9PMM9	40S ribosomal protein S2	RPS2	16	51.2	31.324	0	113.82	0.0886799	3.29346	132	0.127675	0.0859991	0.0959319	0.0986721	0.0442643	0.079537
P04066	P04066	Tissue alpha-L-fucosidase	FUCA1	3	10.1	53.688	0.00022989	6.7369	0.0885541	0.617265	10	0.0802348	0.0104736	0.000439703	0.263068	NaN	NaN
P07741;H3BQF1;H3BQB1;H3BQZ9;H3BSW3	P07741;H3BQF1;H3BQB1;H3BQZ9	Adenine phosphoribosyltransferase	APRT	9	67.2	19.608	0	175.5	0.0874081	0.837944	73	0.155679	0.160492	-0.16329	0.115263	0.136233	0.12007
Q96A49	Q96A49	Synapse-associated protein 1	SYAP1	8	27.8	39.933	0	31.196	0.0873066	0.270833	11	0.206195	NaN	0.0383539	NaN	0.343329	-0.238651
P50570;A0A0D9SFB1;A0A1B0GUX5;A0A1B0GU67;K7EPK9;H7C5U0	P50570	Dynamin-2	DNM2	14	41.7	98.063	0	119.04	0.0869767	2.10876	85	0.085299	0.0172447	0.067458	0.162711	0.119378	0.0697691
Q01780;K7EJ37	Q01780	Exosome component 10	EXOSC10	17	27.6	100.83	0	58.784	0.0867597	1.46538	54	0.157475	0.0990877	-0.0335654	0.165399	0.0520207	0.0801419
A0A087WZ13;E9PAU2;Q8IY67;K7EKR9;K7EQG2	A0A087WZ13;E9PAU2;Q8IY67	Ribonucleoprotein PTB-binding 1	RAVER1	19	50.3	77.843	0	261.15	0.0863299	0.918602	88	0.306084	0.0295679	0.0907178	0.00606006	0.0763626	0.0091867
Q9H2P0;E9PQK8	Q9H2P0	Activity-dependent neuroprotector homeobox protein	ADNP	13	18.4	123.56	0	52.048	0.0861651	1.26954	47	0.0252104	0.106631	0.0668734	0.00409372	0.240822	0.0733601
P10155;G5E9R9;H0Y9N5;D6RDN1;D6RE09	P10155	60 kDa SS-A/Ro ribonucleoprotein	TROVE2	15	38.3	60.67	0	108.55	0.0859543	4.12216	68	0.078409	0.107081	0.0698347	0.0909691	0.0648648	0.104567
Q14997;F8WBH5	Q14997	Proteasome activator complex subunit 4	PSME4	20	14.4	211.33	0	107.77	0.0855941	1.07338	55	0.119522	0.051273	0.0340185	-0.0559135	0.138147	0.226517
Q9NUQ2;E5RH21;H0YC22	Q9NUQ2	1-acyl-sn-glycerol-3-phosphate acyltransferase epsilon	AGPAT5	4	15.1	42.072	0	16.413	0.0855657	0.215562	9	0.109387	NaN	-0.171977	NaN	NaN	0.319288
P20674;H3BNX8;H3BRI0;H3BRM5;H3BV69	P20674;H3BNX8;H3BRI0	Cytochrome c oxidase subunit 5A, mitochondrial	COX5A	6	56	16.762	0	128.93	0.085553	2.70227	84	0.0936358	0.0911384	0.099497	0.132214	0.0252428	0.07159
A0A0C4DGH0;Q5ZPR3;H0YL10;H0YK40;H0YK59;H0YN29	A0A0C4DGH0;Q5ZPR3;H0YL10	CD276 antigen	CD276	4	22.2	41.767	0	129.33	0.0854138	1.03853	18	0.0239474	0.155342	NaN	0.168148	-0.0315027	0.111134
P28072;A0A087X2I4;I3L3X7	P28072	Proteasome subunit beta type-6	PSMB6	8	50.6	25.357	0	146.83	0.0852373	1.83015	35	0.12204	0.155547	-0.00748934	0.068281	0.0620751	0.11097
A0A0G2JQ41;A0A1C7CYZ0;Q12979;B7Z683;I3L2P5;I3NI05;A0A0G2JRJ1;I3L3W0;A0A0G2JQT5;I3L4Y1;I3L379;I3L1U8;H0Y554	A0A0G2JQ41;A0A1C7CYZ0;Q12979;B7Z683	Active breakpoint cluster region-related protein	ABR	11	22.3	88.857	0	46.446	0.0843702	0.34342	13	-0.0963796	NaN	NaN	NaN	0.150847	0.198643
E9PPJ0;Q13435;E9PJT3;H0YEX5	E9PPJ0;Q13435	Splicing factor 3B subunit 2	SF3B2	16	42.9	98.169	0	323.31	0.0840098	3.27391	199	0.127143	0.0902123	0.077577	0.0936704	0.0564416	0.0590143
Q9NX47	Q9NX47	E3 ubiquitin-protein ligase MARCH5	MARCH5	6	30.6	31.231	0	32.238	0.0839615	0.239758	15	NaN	0.352649	0.275082	-0.173363	NaN	-0.118521
Q52LJ0;H0YNA1	Q52LJ0	Protein FAM98B	FAM98B	11	50.9	37.19	0	115.46	0.0836556	0.827378	29	0.0275172	0.0559595	0.0119893	-0.0554585	0.217414	0.244512
P23258;Q9NRH3;K7EIS0;K7EKE5	P23258;Q9NRH3	Tubulin gamma-1 chain;Tubulin gamma-2 chain	TUBG1;TUBG2	14	54.3	51.169	0	151.68	0.0833269	1.85538	60	0.0833779	0.0649409	0.0678835	0.167237	0.11445	0.00207204
Q9HD15;R4GMW4	Q9HD15	Steroid receptor RNA activator 1	SRA1	5	32.6	25.673	0	34.953	0.0830282	0.159349	12	0.146792	0.351539	NaN	-0.557575	-0.102025	0.576411
I3VM54;Q9Y2K7	I3VM54;Q9Y2K7	Lysine-specific demethylase 2A	KDM2A	11	12.1	130.66	0	32.48	0.0825468	2.53767	29	0.121456	0.112224	0.0713266	0.0466768	0.0335544	0.110043
Q2M2I8;E9PG46;K4DI97;Q9NSY1	Q2M2I8;E9PG46	AP2-associated protein kinase 1	AAK1	13	26.3	103.88	0	64.804	0.0825189	0.518258	29	0.355868	-0.0497556	0.19614	0.0857072	0.04531	-0.138157
P53621	P53621	Coatomer subunit alpha;Xenin;Proxenin	COPA	49	55	138.34	0	323.31	0.0823456	4.0184	361	0.0787633	0.0827543	0.0992252	0.105816	0.0692367	0.058278
O60244;H7C3E5	O60244	Mediator of RNA polymerase II transcription subunit 14	MED14	6	6.4	160.6	0	10.92	0.0812384	0.42992	14	-0.186552	0.148189	NaN	-0.0168108	0.223161	0.238204
P28070	P28070	Proteasome subunit beta type-4	PSMB4	9	54.2	29.204	0	153.61	0.0811312	1.03061	57	0.0330001	0.225194	0.175595	0.0325612	-0.0185672	0.0390043
O15228;Q5TBH8;Q5TBH6	O15228;Q5TBH8	Dihydroxyacetone phosphate acyltransferase	GNPAT	9	19.7	77.187	0	28.623	0.0810992	2.85077	27	0.115809	0.114829	0.0811864	0.083486	0.0457459	0.0455392
B5MDQ0;Q2NKX8	B5MDQ0;Q2NKX8	DNA excision repair protein ERCC-6-like	ERCC6L	7	9.7	126.98	0	20.913	0.0810927	0.403379	11	0.127015	-0.14538	0.244727	NaN	0.0980087	NaN
P41091;Q2VIR3;F8W810;H7BZU1	P41091;Q2VIR3;F8W810	Eukaryotic translation initiation factor 2 subunit 3;Putative eukaryotic translation initiation factor 2 subunit 3-like protein	EIF2S3;EIF2S3L	16	41.9	51.109	0	308.25	0.0809361	2.8243	158	0.0661314	0.120727	0.0981025	0.0674311	0.100416	0.0328087
O15446	O15446	DNA-directed RNA polymerase I subunit RPA34	CD3EAP	10	38.6	54.985	0	51.933	0.0809001	0.360546	30	-0.0551805	0.438501	0.207402	-0.205845	0.167715	-0.067193
P61201;B4DIH5;H0YKU5;H0YMC2;H0YM03	P61201;B4DIH5	COP9 signalosome complex subunit 2	COPS2	14	40.2	51.596	0	64.167	0.0805371	4.35208	70	0.0621496	0.0708133	0.0723752	0.0876624	0.103499	0.0867233
P50402;Q5HY57;F8WEQ1	P50402;Q5HY57	Emerin	EMD	11	53.5	28.994	0	229.46	0.0804777	2.29424	145	0.062868	0.00845359	0.0753835	0.115263	0.115969	0.104929
P51659;E7EWE5;G5E9S2;E7ET17;E7ER27;E7EPL9	P51659;E7EWE5;G5E9S2;E7ET17;E7ER27;E7EPL9	Peroxisomal multifunctional enzyme type 2;(3R)-hydroxyacyl-CoA dehydrogenase;Enoyl-CoA hydratase 2	HSD17B4	27	54.2	79.685	0	323.31	0.0801327	2.74095	154	0.0322106	0.0803653	0.128802	0.0804822	0.0974301	0.0615067
P50552;K7ENL7;K7ENR7;K7EIG8	P50552	Vasodilator-stimulated phosphoprotein	VASP	9	36.6	39.829	0	81.97	0.0797644	2.0116	86	0.162405	0.0683738	0.0560904	0.0560066	0.0277554	0.107955
K7ELL7;P14314;K7EPW7;A0A0C4DGP4;K7EKX1;K7EJ70;K7EIP3	K7ELL7;P14314	Glucosidase 2 subunit beta	PRKCSH	26	59.6	60.192	0	323.31	0.0784786	2.20508	149	0.077134	0.0549689	0.151051	0.0998662	0.0570567	0.0307952
Q49A26;K7EMM8;K7EQB2;K7ELL0	Q49A26;K7EMM8	Putative oxidoreductase GLYR1	GLYR1	10	27.1	60.556	0	62.591	0.0783028	0.502971	36	0.0239986	-0.19772	0.150807	0.177536	0.299251	0.0159451
O14966	O14966	Ras-related protein Rab-7L1	RAB29	3	29.1	23.155	0	12.215	0.0780965	0.146815	8	NaN	-0.289712	NaN	0.286055	NaN	0.237946
Q9NZM1;H0YD14;O75923	Q9NZM1;H0YD14	Myoferlin	MYOF	115	66.3	234.71	0	323.31	0.0778492	3.94579	989	0.0768332	0.110147	0.0717175	0.0580451	0.0704781	0.0798751
P15586;H7C3P4;F6S8M0;F5H4C6;H0YFA9	P15586;H7C3P4;F6S8M0	N-acetylglucosamine-6-sulfatase	GNS	13	37	62.081	0	79.871	0.0775073	1.47437	72	0.157624	0.0688648	0.117492	0.102602	0.0497978	-0.0313382
A0A286YEX4;P08651	A0A286YEX4;P08651	Nuclear factor 1 C-type	NFIC	5	22.3	58.203	0	54.546	0.0774107	1.41333	35	0.0286635	0.106217	0.113206	0.17597	-0.0144914	0.054899
P21912;A0A087WWT1;A0A087WXX8	P21912;A0A087WWT1;A0A087WXX8	Succinate dehydrogenase [ubiquinone] iron-sulfur subunit, mitochondrial	SDHB	8	33.9	31.629	0	39.94	0.0773881	0.824093	34	0.0676076	0.221503	0.187429	-0.0567096	0.0730174	-0.0285187
Q9UJ70;H7C3G9;C9JEV6;H7C286;H7C1L7;H0YEB7;H0YF44;H0YC94;H0YE82;E9PPU6	Q9UJ70;H7C3G9;C9JEV6;H7C286	N-acetyl-D-glucosamine kinase	NAGK	11	48	37.375	0	37.843	0.07655	0.802436	40	0.227429	0.105029	-0.101029	0.00872585	0.139803	0.0793414
P52294;C9JYI4;C9J352;C9JWD9;F2Z3G4;C9J4U1	P52294	Importin subunit alpha-5;Importin subunit alpha-5, N-terminally processed	KPNA1	6	33.3	60.221	0	155.39	0.0765374	0.677168	36	-0.0598079	0.0650458	0.292354	-0.0565634	0.107734	0.110461
Q86YV9	Q86YV9	Hermansky-Pudlak syndrome 6 protein	HPS6	5	9.2	82.974	0	9.4452	0.0759903	0.585205	8	NaN	-0.0130524	NaN	0.155224	0.0857995	NaN
Q9Y2W1	Q9Y2W1	Thyroid hormone receptor-associated protein 3	THRAP3	14	17.1	108.66	0	236.47	0.0758013	1.07151	89	0.137903	0.0578732	0.153437	0.0410697	0.137794	-0.0732698
O95857;F8VS78;F8VWE0;Q12999	O95857	Tetraspanin-13	TSPAN13	3	20.6	22.147	0	32.986	0.0753504	0.984721	10	-0.0030421	NaN	NaN	0.0806429	0.0679078	0.155893
Q9H8S9;Q7L9L4;D6RCK3	Q9H8S9;Q7L9L4	MOB kinase activator 1A;MOB kinase activator 1B	MOB1A;MOB1B	5	22.7	25.079	0	12.501	0.0752145	0.679434	29	-0.101471	0.256577	0.106508	-0.0281696	0.151973	0.0658698
P62263;H0YB22;E5RH77	P62263;H0YB22;E5RH77	40S ribosomal protein S14	RPS14	8	39.7	16.273	0	125.71	0.0751978	2.09778	63	0.154745	0.0768861	0.0548954	0.0701064	0.0696621	0.0248917
Q9BXP5;H7C3A1;H7C1K0;H7C0U8;A0A286YEP7;C9JUL9;A0A0A0MSP6	Q9BXP5;H7C3A1	Serrate RNA effector molecule homolog	SRRT	22	29.1	100.67	0	105.85	0.0751276	1.09328	96	-0.0834844	0.0741018	0.0726776	0.161407	0.111307	0.114756
Q5SRQ6;P67870;Q5SRQ3;N0E472;A0A0G2JM12;N0E644;A0A0G2JM58	Q5SRQ6;P67870;Q5SRQ3;N0E472;A0A0G2JM12	Casein kinase II subunit beta	CSNK2B;CSNK2B-LY6G5B-1181;CSNK2B-LY6G5B--991	6	38	26.925	0	73.286	0.0746585	2.78014	45	0.0747288	0.08726	0.0277468	0.0927693	0.111106	0.0543396
Q96RP9;C9IZ01;F8WAU4;C9JA25	Q96RP9;C9IZ01;F8WAU4	Elongation factor G, mitochondrial	GFM1	23	40.9	83.471	0	184.18	0.074605	1.57434	127	0.0860646	0.0744539	3.38107e-05	0.13737	0.136772	0.0129355
O96008;K7EJ57;K7EKG4	O96008;K7EJ57	Mitochondrial import receptor subunit TOM40 homolog	TOMM40	12	60.1	37.893	0	241.08	0.0743164	0.897201	52	0.0573578	-0.00976717	-0.058188	0.104072	0.138203	0.21422
J3QR07;Q96MU7;J3KS01;J3KRG5	J3QR07;Q96MU7	YTH domain-containing protein 1	YTHDC1	6	9.5	85.586	0	11.26	0.0742886	0.508423	12	NaN	0.00474061	-0.11551	0.271546	0.0961833	0.114483
Q8WUM0	Q8WUM0	Nuclear pore complex protein Nup133	NUP133	28	36.5	128.98	0	179.33	0.0742538	1.17587	70	-0.00912371	0.144155	0.132857	-0.00256529	0.0244005	0.155799
O94842;Q96NM4;O15405	O94842	TOX high mobility group box family member 4	TOX4	6	15.3	66.194	0	18.455	0.0734243	1.00241	14	0.0219529	0.0153165	NaN	0.0288857	0.193664	0.107302
Q6UXN9;C9JBU3	Q6UXN9	WD repeat-containing protein 82	WDR82	8	35.1	35.079	0	48.794	0.0734186	3.14874	55	0.0522167	0.0558552	0.0465224	0.0940849	0.0918011	0.100031
Q9Y4R8;H3BU45;H3BRS3	Q9Y4R8	Telomere length regulation protein TEL2 homolog	TELO2	6	9.1	91.746	0	18.49	0.0733014	1.21213	16	0.100869	NaN	0.121203	-0.0139027	0.027101	0.131236
Q96S55	Q96S55	ATPase WRNIP1	WRNIP1	7	13.5	72.132	0	26.366	0.073052	0.0613556	15	-1.10419	NaN	0.275286	0.383085	NaN	0.738026
Q5T6H7;Q9NQW7;Q5T6H2;Q5T6H3	Q5T6H7;Q9NQW7	Xaa-Pro aminopeptidase 1	XPNPEP1	12	30.6	62.138	0	58.691	0.0730183	1.56013	60	0.049297	0.0699704	0.133933	-0.0190797	0.136921	0.0670685
P52292;J3QLL0;J3KS65;J3QL07	P52292	Importin subunit alpha-1	KPNA2	20	62.6	57.861	0	323.31	0.0728797	1.24769	144	0.169973	0.112748	0.115971	-0.0250353	0.0198709	0.0437508
Q6UN15;A0A0B4J203;H0Y8P7	Q6UN15;A0A0B4J203	Pre-mRNA 3-end-processing factor FIP1	FIP1L1	10	24.7	66.526	0	95.699	0.0724753	0.510115	44	0.118793	-0.102424	-0.104179	0.284018	0.189573	0.0490704
Q99733;C9JZI7;A8MXH2;C9J6D1;E9PNW0;E9PJJ2;E9PS34;E9PNJ7;E9PKT8;H0YCI4;E9PP22;E9PKI2;C9J1B1	Q99733;C9JZI7;A8MXH2;C9J6D1;E9PNW0;E9PJJ2;E9PS34;E9PNJ7;E9PKT8	Nucleosome assembly protein 1-like 4	NAP1L4	10	41.6	42.823	0	246.05	0.0719135	0.640108	55	0.0136633	0.0369611	0.0193409	0.00372109	0.333417	0.0243779
H7BXY3;Q7L2E3	H7BXY3;Q7L2E3	Putative ATP-dependent RNA helicase DHX30	DHX30	29	31.8	130.55	0	71.76	0.0718845	2.03395	97	0.0106685	0.0599811	0.0920871	0.131159	0.0428363	0.0945747
Q9BZE1;S4R369;A6NHR2;H0Y4J2	Q9BZE1;S4R369;A6NHR2	39S ribosomal protein L37, mitochondrial	MRPL37	12	42.1	48.117	0	59.198	0.0718395	1.28631	46	0.0278935	0.194019	0.113133	0.051378	0.0169446	0.0276688
P53992;G5EA31;A0A0U1RR49	P53992;G5EA31	Protein transport protein Sec24C	SEC24C	21	31.1	118.32	0	188.25	0.0717751	3.14857	135	0.0526343	0.102046	0.0920691	0.05692	0.0438462	0.0831346
B9ZVN9;O95602	B9ZVN9;O95602	DNA-directed RNA polymerase;DNA-directed RNA polymerase I subunit RPA1	POLR1A	28	25.1	187.81	0	92.751	0.0714289	0.736511	76	-0.0871219	0.090248	0.109844	-0.0124631	0.245021	0.0830455
Q8NHP8	Q8NHP8	Putative phospholipase B-like 2;Putative phospholipase B-like 2 32 kDa form;Putative phospholipase B-like 2 45 kDa form	PLBD2	9	17.3	65.471	0	40.734	0.0714263	1.20661	39	-0.020946	0.160268	0.00153981	0.107872	0.131154	0.0486699
P12268;H0Y4R1;E7ETK5	P12268;H0Y4R1	Inosine-5-monophosphate dehydrogenase 2	IMPDH2	21	54.5	55.804	0	301.29	0.0714186	2.60747	179	0.0733512	0.0956705	0.0532449	0.107326	0.0205735	0.0783457
Q14677;H0YDU9	Q14677	Clathrin interactor 1	CLINT1	9	22.2	68.259	0	48.002	0.0710833	0.448817	20	-0.0280557	0.158774	-0.037064	0.24126	0.254463	-0.162877
O43823;M0QYL4	O43823	A-kinase anchor protein 8	AKAP8	9	23.3	76.107	0	103.02	0.0701609	0.760543	38	0.212247	-0.0153212	0.196237	-0.0349786	0.0563538	0.0064279
H7BXH2;E9PKF6;Q5H9R7;E9PQP7;H0YEN2;E9PK08;E9PNN8;H0YDW1;E9PJD8;H0YDK9;E9PKG4	H7BXH2;E9PKF6;Q5H9R7;E9PQP7	Serine/threonine-protein phosphatase 6 regulatory subunit 3	PPP6R3	17	30.6	92.407	0	156.18	0.0700102	1.79529	77	0.128592	0.0840302	0.121424	0.02194	0.0376415	0.0264338
Q9P013	Q9P013	Spliceosome-associated protein CWC15 homolog	CWC15	3	19.2	26.624	0	14.361	0.069986	1.60004	26	0.168671	0.0170586	0.0679012	0.0554799	0.0276348	0.0831703
Q5JRI1;O75494;Q6IQ42;R4GMP8;Q8WXF0	Q5JRI1;O75494	Serine/arginine-rich splicing factor 10	SRSF10	5	29.7	20.913	0	42.31	0.069313	0.679974	46	-0.0683781	0.137259	0.0929166	-0.0412467	0.0459204	0.249406
Q9H9H4;F5H4M0;F5H1F6	Q9H9H4;F5H4M0	Vacuolar protein sorting-associated protein 37B	VPS37B	7	42.8	31.307	0	37.112	0.0692808	0.125542	11	NaN	0.210045	0.572091	-0.643998	0.232124	-0.023857
O60942	O60942	mRNA-capping enzyme;Polynucleotide 5-triphosphatase;mRNA guanylyltransferase	RNGTT	11	24.1	68.556	0	36.556	0.0691581	0.347476	31	0.0672385	0.0802769	-0.292767	0.0384303	0.322431	0.199339
B4DR80;Q9Y6E0;H0Y630;C9J6L2;C9JCC0;C9J232;Q5JV98;C9JDH9;Q5JV99;C9JJV0	B4DR80;Q9Y6E0;H0Y630	Serine/threonine-protein kinase 24;Serine/threonine-protein kinase 24 36 kDa subunit;Serine/threonine-protein kinase 24 12 kDa subunit	STK24	7	40.8	45.835	0	78.564	0.0689155	0.492926	65	0.301176	-0.0205737	0.0836395	-0.144541	0.161844	0.0319479
Q01970	Q01970	1-phosphatidylinositol 4,5-bisphosphate phosphodiesterase beta-3	PLCB3	11	11.6	138.8	0	73.736	0.0685579	0.510902	39	0.144453	0.120945	0.126104	0.115702	0.137218	-0.233076
Q96S52;K7EN97	Q96S52	GPI transamidase component PIG-S	PIGS	12	34.6	61.655	0	76.045	0.0685273	1.68218	50	0.0762317	0.019311	0.0736917	0.0023499	0.136586	0.102993
D3YTB1;F8W727;P62910;D3YTI8	D3YTB1;F8W727;P62910	60S ribosomal protein L32	RPL32	11	60.2	15.616	0	98.895	0.0684688	1.70941	136	-0.00556803	0.0453414	0.0675999	0.0739774	0.14581	0.0836519
Q86X55;K7EQA8;K7EK20;K7EPK1;K7EQB9	Q86X55;K7EQA8	Histone-arginine methyltransferase CARM1	CARM1	4	11.5	65.853	0	30.87	0.0681101	0.32033	15	0.0267478	NaN	0.316244	0.00209618	-0.195186	0.190648
P61247;D6RG13;D6RAT0;D6RB09;E9PFI5;H0Y9Y4;H0Y8L7;D6R9B6;D6RAS7;D6RED7;D6RI02;D6RGE0	P61247;D6RG13;D6RAT0;D6RB09;E9PFI5;H0Y9Y4;H0Y8L7;D6R9B6	40S ribosomal protein S3a	RPS3A	15	55.3	29.945	0	261.35	0.0680295	2.04383	152	0.112141	0.0660609	0.0414487	0.0382221	0.122447	0.0278575
B5MDE0;Q96AA3;C9JP01	B5MDE0;Q96AA3;C9JP01	Protein RFT1 homolog	RFT1	2	3.4	55.835	0.0010294	3.2278	0.0679882	1.28183	12	0.137626	0.0790044	0.145316	0.0543393	0.000270426	-0.00862667
Q8N201;H7C582	Q8N201	Integrator complex subunit 1	INTS1	14	9.4	244.29	0	33.911	0.0675565	0.709491	30	0.103895	NaN	-0.0768601	0.164811	0.128271	0.0176652
A0A087WSW7;F6XU50;A0A0B4J1V9;Q9NRZ9;Q9NW36	A0A087WSW7;F6XU50;A0A0B4J1V9;Q9NRZ9;Q9NW36	Lymphoid-specific helicase	HELLS	4	9.9	81.035	0	38.574	0.0673156	0.635335	17	NaN	-0.00495856	0.198797	0.0419042	0.0335198	NaN
Q7Z6M1;Q5T1S4;Q5T1S5	Q7Z6M1;Q5T1S4	Rab9 effector protein with kelch motifs	RABEPK	5	22.8	40.564	0.00023337	7.3117	0.0671883	0.625053	8	0.198627	0.0559421	NaN	NaN	-0.0058174	0.0200017
Q969G3;B4DGM3;J3QKS7;K7EMQ8;H7C048;J3KT85;J3QR61;J3KS99;J3QL66;J3QKX6	Q969G3;B4DGM3;J3QKS7;K7EMQ8;H7C048	SWI/SNF-related matrix-associated actin-dependent regulator of chromatin subfamily E member 1	SMARCE1	10	38.9	46.649	0	101.39	0.0671418	0.657444	40	0.13818	0.00640276	0.0610219	-0.133558	0.149291	0.181513
Q9Y394;A0A087X0Z7;H0YJ66;H0YJR8;H0YJE4	Q9Y394;A0A087X0Z7;H0YJ66;H0YJR8	Dehydrogenase/reductase SDR family member 7	DHRS7	10	40.7	38.298	0	87.613	0.0669501	0.416493	25	0.102453	0.0388326	0.243025	0.0734086	0.191308	-0.247328
Q15836;K7ENK9;K7EKX0;F5GZV7;P23763	Q15836;K7ENK9;K7EKX0	Vesicle-associated membrane protein 3	VAMP3;VAMP2	2	52	11.309	0	70.342	0.0669302	1.35159	19	0.0781255	0.0316519	0.149155	0.0590303	0.0166882	NaN
P53582;H0Y955;H0Y903;H0YAI3;H0Y9L0;D6RF24	P53582	Methionine aminopeptidase 1	METAP1	11	52.6	43.215	0	157.03	0.0668299	0.999346	62	0.00284669	0.0178542	0.162438	0.0128443	0.179779	0.025217
P62140;E7ETD8;C9J9S3;C9JP48;H0Y3Y6;F8WE71;F8W1A0	P62140;E7ETD8;C9J9S3;C9JP48	Serine/threonine-protein phosphatase PP1-beta catalytic subunit;Serine/threonine-protein phosphatase	PPP1CB	5	60.6	37.186	0	65.67	0.0668175	0.305979	22	0.000864312	-0.0052918	-0.086831	0.515399	-0.015127	-0.00810784
Q9NR50;H0Y580;A0A0D9SEN0	Q9NR50;H0Y580	Translation initiation factor eIF-2B subunit gamma	EIF2B3	10	31.9	50.24	0	73.787	0.0664292	2.15584	54	0.0378664	0.116805	0.0205583	0.0636305	0.102156	0.0575595
Q7Z3B4	Q7Z3B4	Nucleoporin p54	NUP54	13	32.5	55.435	0	70.584	0.0661722	0.849001	32	0.222096	-0.0694135	0.0755082	0.0636659	0.0559146	0.0492619
Q9Y679	Q9Y679	Ancient ubiquitous protein 1	AUP1	5	16.6	53.028	0	89.048	0.0661633	0.69375	35	-0.12654	0.12559	0.0536836	0.0226606	0.145959	0.175626
P41227;F8W808;A8MWP7;C9JN83;C9JW55;Q9BSU3;H0Y8T0	P41227;F8W808;A8MWP7	N-alpha-acetyltransferase 10	NAA10	11	65.5	26.458	0	84.551	0.06616	1.61307	50	0.0920075	-0.00322412	0.0390661	0.147681	0.0579534	0.0634755
Q14684	Q14684	Ribosomal RNA processing protein 1 homolog B	RRP1B	13	24.5	84.427	0	70.03	0.0661548	0.596959	39	0.31522	-0.0125054	0.0510005	0.0352417	0.0318951	-0.0239232
Q9Y224;G3V4C6;H0YJB9;G3V4E7	Q9Y224;G3V4C6	UPF0568 protein C14orf166	C14orf166	9	47.1	28.068	0	148.04	0.0658402	1.25976	74	0.159891	0.0334993	0.0729622	0.102077	-0.0322795	0.0588916
Q14566	Q14566	DNA replication licensing factor MCM6	MCM6	25	38.2	92.888	0	197.53	0.0657378	4.09874	135	0.0739339	0.0537011	0.0843565	0.0544972	0.075223	0.0527149
P49189	P49189	4-trimethylaminobutyraldehyde dehydrogenase	ALDH9A1	14	33.8	53.801	0	58.802	0.0655418	1.17356	31	0.118302	0.0830023	0.105452	-0.0570182	0.0274798	0.116033
B4DJL6;Q96SY0;B4DVT3;H3BRY6;H3BP17;H3BMK7	B4DJL6;Q96SY0;B4DVT3;H3BRY6	von Willebrand factor A domain-containing protein 9	VWA9	10	27.4	61.345	0	65.999	0.0655241	0.623331	38	0.00431001	0.300102	-3.38256e-05	0.0313523	-0.0204341	0.0778482
F8W7U8;P49959;F5GXT0;F5H742;F5H256	F8W7U8;P49959	Double-strand break repair protein MRE11A	MRE11A	22	40.6	80.521	0	161.8	0.0654045	1.6249	89	0.103246	0.0281176	0.135734	0.0853307	0.0109735	0.0290251
Q9NQH7	Q9NQH7	Probable Xaa-Pro aminopeptidase 3	XPNPEP3	7	20.1	57.033	0	20.35	0.0653501	0.518419	10	-0.0535972	0.0620398	0.0500198	NaN	NaN	0.202938
Q5JPH6;H3BTB7	Q5JPH6;H3BTB7	Probable glutamate--tRNA ligase, mitochondrial	EARS2	8	20.8	58.688	0	25.554	0.0648474	0.693952	27	0.139196	-0.104634	0.144549	0.00402598	0.178536	0.0274114
O95674	O95674	Phosphatidate cytidylyltransferase 2	CDS2	6	22	51.417	0	94.454	0.0648098	0.502669	13	NaN	0.00741097	0.108603	0.192766	-0.0495408	NaN
D3DTX6;Q96SB3	D3DTX6;Q96SB3	Neurabin-2	PPP1R9B	12	24.8	89.333	0	78.363	0.0647932	0.305031	25	0.123885	0.173881	0.203093	-0.369416	0.160276	0.0970392
Q9Y3C8	Q9Y3C8	Ubiquitin-fold modifier-conjugating enzyme 1	UFC1	6	29.3	19.458	0	12.276	0.0647223	0.992579	17	0.062062	NaN	0.132319	-0.047406	0.103099	0.0735372
Q9UJF2;H0Y638;H0Y3A3;Q5VWQ8	Q9UJF2	Ras GTPase-activating protein nGAP	RASAL2	9	11	128.56	0	20.652	0.0647222	0.72049	17	-0.0060527	-0.0052918	0.0346247	0.0855637	NaN	0.214767
F8VPD4;P27708;H7C2E4;H7C3Z5;H7BZB3;P31327	F8VPD4;P27708	CAD protein;Glutamine-dependent carbamoyl-phosphate synthase;Aspartate carbamoyltransferase;Dihydroorotase	CAD	58	35.8	236.02	0	323.31	0.063603	2.75826	250	0.0734571	0.0909959	0.0475183	0.0447938	0.0926297	0.0322233
P55809;E9PDW2	P55809	Succinyl-CoA:3-ketoacid coenzyme A transferase 1, mitochondrial	OXCT1	5	15.4	56.157	0	41.499	0.0635578	0.429184	19	0.00609496	NaN	0.313446	0.0035179	-0.0346732	0.029403
Q99536;K7ERT7;K7ESA3;K7ENX2;K7EM19;K7EJM4;K7ER81	Q99536	Synaptic vesicle membrane protein VAT-1 homolog	VAT1	18	63.6	41.92	0	163.88	0.0635416	0.631468	114	-0.0782811	-0.0658868	0.112511	0.0696454	0.212707	0.130554
Q86UY8;H7C3S8;H7C193	Q86UY8	5-nucleotidase domain-containing protein 3	NT5DC3	8	20.3	63.419	0	28.52	0.0633562	0.183832	14	0.478379	-0.311977	NaN	-0.0884025	0.157446	0.0813347
Q14204;H0YJ21	Q14204	Cytoplasmic dynein 1 heavy chain 1	DYNC1H1	188	49.1	532.4	0	323.31	0.0633195	4.54859	1121	0.0555608	0.0503029	0.0736917	0.0618662	0.078288	0.0602072
Q4VXL4;E7EMZ9;E9PBC6;D6RAA5;Q4VXL8;O95359;H0Y9C3;H0Y911;A0A0U1RRM9;E9PGB3;H0Y9Y7	Q4VXL4;E7EMZ9;E9PBC6;D6RAA5;Q4VXL8;O95359	Transforming acidic coiled-coil-containing protein 2	TACC2	8	21.6	64.675	0	69.233	0.0632781	0.774802	25	0.0526168	0.00287932	0.187833	0.0981475	-0.0854319	0.123624
H0YKD8;P46779;H0YMF4;H0YLP6	H0YKD8;P46779;H0YMF4;H0YLP6	60S ribosomal protein L28	RPL28	6	31.8	19.072	0	19.566	0.0630477	1.52339	52	0.0789583	0.0253237	0.0012012	0.0333735	0.105369	0.13406
Q9UGR2	Q9UGR2	Zinc finger CCCH domain-containing protein 7B	ZC3H7B	7	9.6	111.58	0	28.994	0.0630033	0.462558	12	-0.112749	0.0861234	NaN	0.19983	0.168399	-0.0265864
B7Z9I1;Q5T4U5;P11310;E9PJM9;H0YDT5;E9PRX4	B7Z9I1;Q5T4U5;P11310	Medium-chain specific acyl-CoA dehydrogenase, mitochondrial	ACADM	13	45.2	42.426	0	221.43	0.0628135	1.34218	77	0.0230265	0.101472	-0.0322265	0.127741	0.0836315	0.0732361
Q96HR8;D6RIB3	Q96HR8	H/ACA ribonucleoprotein complex non-core subunit NAF1	NAF1	3	8.3	53.716	0	18.617	0.0627182	1.36177	19	0.0331888	0.0306438	0.0146692	0.115318	0.0290133	0.153476
P63244;J3KPE3;D6RAC2;D6RHH4;D6REE5;H0YAF8;H0Y8W2;D6R9Z1;H0YAM7;D6R9L0;D6RFX4;D6RAU2;E9PD14;D6RBD0;D6RFZ9;D6RF23;H0Y8R5;D6RGK8;D6R909;D6RHJ5;H0Y9P0;D6RDI0	P63244;J3KPE3;D6RAC2;D6RHH4;D6REE5;H0YAF8;H0Y8W2;D6R9Z1;H0YAM7;D6R9L0;D6RFX4	Guanine nucleotide-binding protein subunit beta-2-like 1;Guanine nucleotide-binding protein subunit beta-2-like 1, N-terminally processed	GNB2L1	22	81.7	35.076	0	323.31	0.0626213	2.66352	315	0.0876149	0.0445823	0.0989172	0.0572012	0.0595374	0.0278747
Q9P0S9	Q9P0S9	Transmembrane protein 14C	TMEM14C	3	50	11.564	0	71.714	0.0623508	1.97543	51	0.0609414	0.0936524	0.0693377	0.112594	0.0148775	0.0227011
P46926;D6R9P4;D6RFF8;D6RAY7;D6RB13;V9GYK3;D6R917;V9GYW0	P46926;D6R9P4;D6RFF8;D6RAY7	Glucosamine-6-phosphate isomerase 1;Glucosamine-6-phosphate isomerase	GNPDA1	4	47.8	32.668	0	81.893	0.0623257	1.26223	57	0.135413	0.0307462	-0.00553647	0.139974	0.0225801	0.0507781
E9PGT3;Q15418;B7Z3B5;F2Z2J1;Q15349;E9PMM7;Q5SVM6;E9PAN7;B1AXG1;Q9UK32;Q5SVM7;D6R910;D6RHW7;B1AXG2;D6RA62;D6RE03	E9PGT3;Q15418	Ribosomal protein S6 kinase;Ribosomal protein S6 kinase alpha-1	RPS6KA1	10	31.6	81.471	0	44.834	0.0621852	1.44254	49	0.0710229	0.0843138	0.115476	0.0851694	-0.0397119	0.0568414
Q9Y6A9;C9JBL1;X6R2S6	Q9Y6A9;C9JBL1;X6R2S6	Signal peptidase complex subunit 1	SPCS1	3	31.4	11.805	0	51.178	0.0620469	0.461511	41	0.105122	0.116768	0.239726	-0.0771897	0.137924	-0.150069
O75940	O75940	Survival of motor neuron-related-splicing factor 30	SMNDC1	6	43.3	26.711	0	51.445	0.0619825	1.72528	37	0.0810687	0.0528162	-0.0230351	0.0732309	0.0918192	0.0959953
Q8TCJ2	Q8TCJ2	Dolichyl-diphosphooligosaccharide--protein glycosyltransferase subunit STT3B	STT3B	12	19.4	93.673	0	79.725	0.061753	1.36028	51	0.116536	0.0554902	0.0727132	-0.0425758	0.0637694	0.104585
P48681	P48681	Nestin	NES	52	43.6	177.44	0	323.31	0.0611397	2.46635	369	0.0824715	0.0660084	0.0602988	0.0603682	0.00799716	0.089694
Q6Y7W6;I1E4Y6;E7ESB6;C9JHW1;F8WCD5;C9JPV7;C9JXQ0;C9J0V6;C9JHT0;C9JRZ2;C9JW88;C9JH18;C9J1A6;A0A1U8QZH8;C9JZC0;C9JH78;C9IYH5;C9J7G1;B8ZZD2	Q6Y7W6;I1E4Y6;E7ESB6;C9JHW1	PERQ amino acid-rich with GYF domain-containing protein 2	GIGYF2	17	17	150.07	0	102.4	0.061073	0.548979	42	0.0812462	0.179704	-0.112259	-0.042871	0.0519331	0.208685
Q86XP3;A0A0A0MSJ0;J3QRI2;J3KTK9;J3KRE3	Q86XP3;A0A0A0MSJ0	ATP-dependent RNA helicase DDX42	DDX42	24	36.6	102.97	0	120.21	0.0607982	0.840032	89	-0.00181928	-0.00981697	0.0412746	0.224131	0.0790552	0.0319651
Q07666;Q5VWX1	Q07666	KH domain-containing, RNA-binding, signal transduction-associated protein 1	KHDRBS1	9	27.5	48.227	0	100.14	0.0602946	0.587809	37	0.203004	0.0885754	0.047693	0.16483	-0.0594978	-0.0828381
O95817;C9JFK9	O95817;C9JFK9	BAG family molecular chaperone regulator 3	BAG3	19	55.1	61.594	0	173.52	0.0598902	0.640755	88	-0.0266398	0.246681	-0.0482454	0.0181375	0.0945768	0.074831
Q13177;H7C1X3;B1AKS5	Q13177	Serine/threonine-protein kinase PAK 2;PAK-2p27;PAK-2p34	PAK2	20	63.9	58.042	0	193.82	0.0597441	1.39518	116	0.0347177	0.0930637	0.152215	0.0214084	0.0433934	0.013666
P05387;H0YDD8	P05387;H0YDD8	60S acidic ribosomal protein P2	RPLP2	9	95.7	11.665	0	323.31	0.0596936	1.14385	162	0.0412982	0.0193958	-0.0299589	0.0820548	0.155714	0.0896581
Q9UHV7;J3QRB7	Q9UHV7	Mediator of RNA polymerase II transcription subunit 13	MED13	3	2	239.29	0	13.625	0.0595248	0.0598825	7	-0.383907	NaN	NaN	NaN	-0.128125	0.690607
Q96C36;A0A087WTV6;A0A087WZR9;J3KR12;A0A087WX69;A0A087WZF0	Q96C36;A0A087WTV6;A0A087WZR9;J3KR12	Pyrroline-5-carboxylate reductase 2;Pyrroline-5-carboxylate reductase	PYCR2	11	43.1	33.637	0	162.43	0.0595016	0.823233	125	0.0291256	0.218212	-0.0092549	-0.00835429	0.08966	0.0376213
H0Y9V7;B4E2Q0;P98194;H0Y8X9;H0Y9S7;D6R9U9	H0Y9V7;B4E2Q0;P98194	Calcium-transporting ATPase;Calcium-transporting ATPase type 2C member 1	ATP2C1	11	20	98.938	0	36.444	0.05898	0.417947	17	-0.138799	NaN	0.114377	0.222257	0.0884199	0.00864466
O00165;Q5VYD6;E9PIQ7	O00165;Q5VYD6	HCLS1-associated protein X-1	HAX1	5	20.4	31.62	0	24.319	0.0588132	0.989878	21	NaN	0.151269	0.0707048	0.0696986	0.0073007	-0.00490713
Q9NPA0;H0YDT8;H0YDX2	Q9NPA0;H0YDT8;H0YDX2	ER membrane protein complex subunit 7	EMC7	6	39.7	26.47	0	35.078	0.0587529	0.741943	35	0.140397	-0.0460509	0.163119	-0.0581381	0.0837211	0.0694688
A0A087X2D5;Q9BRJ2;A0A0G2JMS5;A0A087WU62	A0A087X2D5;Q9BRJ2;A0A0G2JMS5;A0A087WU62	39S ribosomal protein L45, mitochondrial	MRPL45	5	26.8	35.29	0	26.979	0.0585129	0.84013	29	0.10879	0.0457212	0.0612336	-0.0969725	0.136958	0.0953478
Q9UFM8;Q9Y639;H3BQ94;H3BU51	Q9UFM8;Q9Y639	Neuroplastin	DKFZp566H1924;NPTN	3	13	34.815	0	26.174	0.0583208	2.65079	20	0.101787	0.0270267	0.0458762	0.063507	0.0594493	0.0522785
P00367;P49448	P00367;P49448	Glutamate dehydrogenase 1, mitochondrial;Glutamate dehydrogenase 2, mitochondrial	GLUD1;GLUD2	29	63.6	61.397	0	323.31	0.0582902	2.24402	301	0.0289545	0.0673045	0.0226183	0.0542692	0.0691834	0.107411
O15143;C9JBJ7;C9K057;C9J4Z7;F8VXW2;C9JEY1;C9JQM8;C9JFG9;C9J6C8;C9JTT6;C9JM51;F8WEB3	O15143	Actin-related protein 2/3 complex subunit 1B	ARPC1B	3	48.7	40.949	0	264.8	0.058103	3.99137	147	0.0608364	0.045583	0.0509655	0.0518857	0.0575138	0.0818335
O00762;A0A0A0MSE8	O00762	Ubiquitin-conjugating enzyme E2 C	UBE2C	6	50.8	19.652	0	28.059	0.057488	0.616436	22	0.0961982	0.193809	-0.0315482	0.150754	0.00983322	-0.0741176
Q2NL82;I3L1Q5	Q2NL82;I3L1Q5	Pre-rRNA-processing protein TSR1 homolog	TSR1	15	26.6	91.809	0	80.811	0.0572245	1.81524	53	0.0693846	0.0312076	0.129856	0.0253915	0.0391858	0.0483216
P82932	P82932	28S ribosomal protein S6, mitochondrial	MRPS6	3	23.2	14.226	0.00023288	7.2172	0.0570198	0.289975	12	0.0656221	NaN	NaN	-0.149377	0.222964	0.0888701
Q9GZP9;I3L3R8;I3L4W7;K7EQE8;I3L1W3;I3L1S8;I3L1T3;I3L0R8	Q9GZP9;I3L3R8;I3L4W7;K7EQE8;I3L1W3;I3L1S8;I3L1T3;I3L0R8	Derlin-2	DERL2	2	17.2	27.567	0	39.39	0.0566035	0.155958	11	0.306375	NaN	0.100149	0.137723	-0.317833	NaN
Q9NVT9;E5RJ86;E5RHK3;E9PR92	Q9NVT9;E5RJ86	Armadillo repeat-containing protein 1	ARMC1	9	60.3	31.28	0	39.365	0.056526	0.691859	25	0.154969	-0.081887	0.127009	0.0222659	-0.0115277	0.128326
Q9BRS8	Q9BRS8	La-related protein 6	LARP6	4	15.5	54.736	0	41.174	0.0563182	0.40197	11	0.0586504	NaN	-0.095357	0.180424	0.0815561	NaN
P09661;H0YMA0;H0YLR3;H0YKK0	P09661;H0YMA0	U2 small nuclear ribonucleoprotein A	SNRPA1	12	55.3	28.415	0	169.03	0.0558563	1.51248	77	0.104923	0.030046	0.00752841	0.0720584	0.0112289	0.109353
P15170;H3BR35;H3BSV8	P15170;H3BR35	Eukaryotic peptide chain release factor GTP-binding subunit ERF3A	GSPT1	9	40.1	55.755	0	177.64	0.0558313	2.01787	114	0.0784799	0.107766	0.0497746	0.0301271	0.0545453	0.014295
Q92499;F1T0B3;A0A087X2G1	Q92499;F1T0B3;A0A087X2G1	ATP-dependent RNA helicase DDX1	DDX1	28	51.6	82.431	0	323.31	0.0557919	1.1976	156	0.132835	0.0719028	0.0441838	0.085976	0.0389949	-0.0391411
Q9H3S7;C9JD91;R4GMM7	Q9H3S7	Tyrosine-protein phosphatase non-receptor type 23	PTPN23	10	10.2	178.97	0	33.744	0.0557548	0.318183	13	0.166542	NaN	-0.0242329	-0.0987246	0.179435	NaN
C9J0I9;Q86WB0;F8WBD7;F8WDK5;F8WF13;F8WAU5	C9J0I9;Q86WB0	Nuclear-interacting partner of ALK	ZC3HC1	9	28.8	50.562	0	45.276	0.0554055	0.963303	37	0.0453267	0.101203	0.142588	0.0404962	-0.0633676	0.066187
B4E1G1;Q9BUN8;E5RGY0	B4E1G1;Q9BUN8;E5RGY0	Derlin-1	DERL1	5	36.4	17.033	0	35.325	0.0553774	3.5486	49	0.0283383	0.0609752	0.0654392	0.0472876	0.0680495	0.0621743
P40429;M0QYS1;Q8J015;Q6NVV1;M0QZU1;A0A096LPE0	P40429;M0QYS1;Q8J015	60S ribosomal protein L13a	RPL13A;RPL13a	11	43.3	23.577	0	62.491	0.0551812	2.06208	73	0.0658855	0.0444442	0.028333	0.0520432	0.0264814	0.1139
Q9HCD5	Q9HCD5	Nuclear receptor coactivator 5	NCOA5	8	19.9	65.536	0	31.369	0.0551658	0.449537	20	0.00948575	NaN	0.211606	-0.0858263	0.136939	0.00362378
O00154;K7EKP8	O00154;K7EKP8	Cytosolic acyl coenzyme A thioester hydrolase	ACOT7	14	46.8	41.796	0	81.155	0.0549839	2.08746	94	0.0226515	0.055664	0.108476	0.0729288	0.0387171	0.031466
Q92882	Q92882	Osteoclast-stimulating factor 1	OSTF1	6	42.5	23.787	0	21.77	0.0543931	0.414544	20	-0.156655	0.19858	0.168013	-0.00441895	-0.0296997	0.150539
M0R3D6;M0R1A7;Q02543;M0R117;M0R0P7	M0R3D6;M0R1A7;Q02543;M0R117;M0R0P7	60S ribosomal protein L18a	RPL18A	11	57.4	16.714	0	70.431	0.054336	2.53596	138	0.0575674	0.0501817	0.0365142	0.0627657	0.0237649	0.0952218
H0YJ75;Q13362;Q96B13;H0YN84;H0YJU0;G3V2U3	H0YJ75;Q13362;Q96B13	Serine/threonine-protein phosphatase 2A 56 kDa regulatory subunit gamma isoform	PPP2R5C	5	17.5	64.063	0	15.69	0.0543349	0.333889	19	-0.0445804	-0.095475	-0.109785	0.118927	0.136921	0.320002
Q8N5N7	Q8N5N7	39S ribosomal protein L50, mitochondrial	MRPL50	8	66.5	18.325	0	59.098	0.0541369	0.265135	22	-0.0249918	NaN	0.28828	-0.0555885	NaN	0.00884785
A0A0B4J287;Q9H0A8;H3BM91;H3BPG2;H3BQF2;H3BRX0	A0A0B4J287;Q9H0A8;H3BM91	COMM domain-containing protein 4	COMMD4	5	59.9	19.382	0	36.215	0.0539853	1.40105	14	0.0929914	0.0446513	0.0922674	0.043122	-0.00310554	NaN
O95336;M0R261;M0R1L2;M0R0U3	O95336;M0R261;M0R1L2;M0R0U3	6-phosphogluconolactonase	PGLS	10	65.1	27.547	0	50.333	0.0538449	0.395803	33	0.000763655	0.146726	-0.0198192	-0.174471	0.17028	0.19959
E7EMW7;O95071;E7ET84;E5RFK7	E7EMW7;O95071	E3 ubiquitin-protein ligase UBR5	UBR5	14	7.4	308.57	0	44.241	0.0537337	0.613455	22	0.215944	-0.0736628	-0.0238338	0.0789112	0.0735152	0.0515281
P61163;R4GMT0;A0A1B0GVS3	P61163;R4GMT0;A0A1B0GVS3	Alpha-centractin	ACTR1A	8	56.9	42.613	0	256.89	0.0535546	1.17595	146	0.00304852	-0.00823814	0.0935661	0.0849903	0.01934	0.128621
P36543;C9J8H1	P36543;C9J8H1	V-type proton ATPase subunit E 1	ATP6V1E1	5	20.8	26.145	0	19.369	0.0529058	0.660169	26	0.152189	0.113327	0.0917987	0.0832534	-0.0488876	-0.0742455
Q9Y285;K7ER00;K7ER16;K7EPH2;K7EK06;K7ERS0	Q9Y285;K7ER00;K7ER16;K7EPH2	Phenylalanine--tRNA ligase alpha subunit	FARSA	15	45.7	57.563	0	166.45	0.0525438	2.11047	48	0.0695959	-1.67489e-05	0.0672809	0.0689542	0.0764161	0.0330326
A2A2G4;Q9Y672;S4R350	A2A2G4;Q9Y672;S4R350	Dolichyl pyrophosphate Man9GlcNAc2 alpha-1,3-glucosyltransferase	ALG6	3	6.3	58.347	0	9.5186	0.052512	0.300088	13	NaN	-0.171958	0.119475	0.102022	-0.0311721	0.244193
Q06481	Q06481	Amyloid-like protein 2	APLP2	8	15.3	86.955	0	56.133	0.0524306	0.243863	15	0.245894	-0.0779312	0.273241	-0.108503	NaN	-0.0705473
Q7Z7K6	Q7Z7K6	Centromere protein V	CENPV	3	21.8	29.946	0	16.682	0.0523589	0.42007	13	0.0915962	-0.00890315	0.217788	0.0628187	-0.101506	NaN
P62314;J3QLI9;J3QLR7	P62314;J3QLI9	Small nuclear ribonucleoprotein Sm D1	SNRPD1	4	54.6	13.281	0	83.632	0.0521047	1.03433	67	0.0530171	-0.0344222	0.00404757	0.0543743	0.102936	0.132675
Q9NVZ3;F6SKB8;D6RAN6;D6RB24;H0Y970	Q9NVZ3;F6SKB8;D6RAN6;D6RB24	Adaptin ear-binding coat-associated protein 2	NECAP2	6	41.1	28.338	0	67.481	0.0516628	0.827269	32	-0.0246784	-0.0310216	0.0828153	0.0861911	0.0337273	0.162943
A0A0R4J2E8;A8MXP9;P43243;D6REM6;D6R991;H0Y8T4;B3KM87;Q68E03;D6R8Z5;D6RCM3;D6REK4;D6RBK5;D6RB45;A0A1B0GX04;D6R9F3;D6RBS2	A0A0R4J2E8;A8MXP9;P43243;D6REM6;D6R991	Matrin-3	MATR3	27	49.4	94.622	0	323.31	0.0514688	1.9401	356	0.0587204	0.0889666	0.0806498	0.00141965	0.0311353	0.0479214
P05198;G3V4T5;H0YJS4	P05198;G3V4T5;H0YJS4	Eukaryotic translation initiation factor 2 subunit 1	EIF2S1	21	63.5	36.112	0	182.7	0.0513878	1.76476	138	0.0402108	0.071481	0.110976	0.0473226	0.0309109	0.00742581
P62829;J3KT29;J3KTJ3;C9JD32;B9ZVP7;J3QQT9	P62829;J3KT29;J3KTJ3;C9JD32	60S ribosomal protein L23	RPL23	10	71.4	14.865	0	63.48	0.0513454	1.98376	123	0.00585918	0.0480015	0.0400222	0.0914909	0.0397067	0.082992
Q9H7D7;H0Y9R3;C9JCS7;H0Y917	Q9H7D7;H0Y9R3	WD repeat-containing protein 26	WDR26	12	29.5	72.123	0	68.811	0.0511112	1.12103	38	0.0890955	0.0663586	-0.0249312	0.00438173	0.0432889	0.128474
P62701;Q8TD47	P62701	40S ribosomal protein S4, X isoform	RPS4X	14	67.3	29.597	0	257.05	0.0509904	1.705	205	0.0736866	0.0963676	0.0670328	-0.0101837	0.0394984	0.0395405
E7EQY4;E7EV10;Q9BTC8;D6W5A2;E9PCS8;E9PF88;H0YIT0	E7EQY4;E7EV10;Q9BTC8;D6W5A2;E9PCS8	Metastasis-associated protein MTA3	MTA3	5	19.8	58.726	0	41.957	0.0509786	0.266707	28	0.244124	0.125025	0.201537	0.103637	-0.220233	-0.148217
P49756;E9PQU5;H0YE46;E9PSE8	P49756	RNA-binding protein 25	RBM25	15	22.4	100.18	0	81.088	0.0507139	0.562742	44	-0.0696896	0.145061	0.139921	0.117497	-0.0726034	0.044098
Q14696;H0YLI4	Q14696	LDLR chaperone MESD	MESDC2	8	35	26.076	0	51.515	0.0504306	0.662603	35	0.100149	0.1196	-0.0327555	-0.080708	0.0633457	0.132952
E9PJ24;B7ZM65;F8WEF5;A0A0J9YYB5;A0A0J9YWD5;Q9P1Y6;A0A0J9YX88	E9PJ24;B7ZM65;F8WEF5;A0A0J9YYB5;A0A0J9YWD5;Q9P1Y6;A0A0J9YX88	PHD and RING finger domain-containing protein 1	PHRF1	8	7.8	178.22	0	44.141	0.0495885	0.251437	32	-0.141387	-0.115018	0.232635	0.108473	-0.0972472	0.310075
O75381	O75381	Peroxisomal membrane protein PEX14	PEX14	7	37.9	41.236	0	141.19	0.0495829	1.14135	45	0.124726	0.0863187	0.0588711	-0.027308	0.0398457	0.0150432
O96005;K7EQQ1;K7EJ16;K7ERL5	O96005	Cleft lip and palate transmembrane protein 1	CLPTM1	11	23.9	76.096	0	288.58	0.0491641	1.13878	37	0.0909528	0.0698124	0.12356	0.0136115	-0.00205985	-0.000891909
P62851	P62851	40S ribosomal protein S25	RPS25	7	44	13.742	0	28.769	0.0485461	1.20522	68	0.0175135	0.0294996	0.0215364	0.147606	0.0261199	0.0490007
Q12789;H3BRD0;H3BU37;I3L1Z3;H3BU55	Q12789	General transcription factor 3C polypeptide 1	GTF3C1	23	16.3	238.87	0	100.15	0.048061	0.471533	47	0.00518546	0.221659	0.0360979	0.000692785	0.123643	-0.0989128
Q9NVH2;A0A087WYC2;A0A087X1Q0	Q9NVH2	Integrator complex subunit 7	INTS7	9	15.8	106.83	0	34.757	0.0480565	0.266995	17	0.337901	-0.140655	-0.109722	0.152086	0.0717916	-0.023062
Q9NZ32;V9GYX7;G3V2Q5;G3V5Y4;F6S9Y6;G3V4K6;G3V524;H0YJD9	Q9NZ32;V9GYX7	Actin-related protein 10	ACTR10	9	35.7	46.306	0	41.853	0.0477525	0.573827	21	0.0329486	0.0494374	-0.00848168	-0.0837079	0.18682	0.109498
Q5QPA5;Q9NVS2	Q5QPA5;Q9NVS2	28S ribosomal protein S18a, mitochondrial	MRPS18A	3	13.7	29.613	0	13.396	0.0476775	0.438109	25	-0.00772253	-0.0514834	-0.0168302	0.271159	0.0169446	0.0739979
P34932;A0A087WYC1;A0A087WTS8	P34932;A0A087WYC1	Heat shock 70 kDa protein 4	HSPA4	42	67.7	94.33	0	323.31	0.0473533	3.25551	344	0.0590349	0.0583084	0.0198722	0.0560592	0.0477705	0.0430743
Q9UDW1	Q9UDW1	Cytochrome b-c1 complex subunit 9	UQCR10	2	38.1	7.3084	0	14.507	0.0472802	2.96437	16	0.0723453	0.0348008	0.0573393	0.0484053	0.0230608	0.0477299
Q6DKI1;R4GMU7	Q6DKI1;R4GMU7	60S ribosomal protein L7-like 1	RPL7L1	7	35.4	28.661	0	35.288	0.0472484	1.25991	43	0.0824004	0.0885932	0.0538592	0.0753295	0.0118761	-0.0285682
P52272;A0A087X0X3;M0R019;M0R2T0;M0R0N3;M0QYQ7;M0R2I7;M0QY96;M0R0Y6;M0QYL3	P52272;A0A087X0X3	Heterogeneous nuclear ribonucleoprotein M	HNRNPM	17	63.2	77.515	0	323.31	0.0468602	3.06328	492	0.075595	0.0274187	0.0371387	0.0485625	0.0441423	0.0483043
P35914;H0Y2L7	P35914	Hydroxymethylglutaryl-CoA lyase, mitochondrial	HMGCL	6	23.4	34.36	0	41.2	0.0467857	0.293718	19	0.0547763	0.218543	0.0876415	0.196284	-0.199856	-0.0766739
O75818;X6RLL4;A0A087X1N3;F8WC38	O75818;X6RLL4;A0A087X1N3	Ribonuclease P protein subunit p40	RPP40	7	30.9	41.833	0	23.055	0.0465104	0.12267	13	-0.137259	0.169022	NaN	NaN	0.368193	-0.213915
Q2KHT3	Q2KHT3	Protein CLEC16A	CLEC16A	2	2.8	117.71	0	30.789	0.0463966	0.313853	9	0.12204	-0.0598026	0.0769525	NaN	NaN	NaN
P18583;J3QSZ5;H7C2G8;H7C1S4;H7C257	P18583;J3QSZ5	Protein SON	SON	8	13.5	263.83	0	172.23	0.0463666	0.761585	75	-0.0250907	-0.0212989	0.0823497	0.125344	-0.0050599	0.121956
G5EA30;Q92879;E9PQK4;E9PSH0;E9PKU1;E9PKA1;F5H4Y5;F5H0D8	G5EA30;Q92879	CUGBP Elav-like family member 1	CELF1	10	22.4	55.142	0	57.591	0.046334	1.27548	22	0.106151	0.0372529	-0.0160946	0.0863347	0.0489936	0.0153665
Q8IUR7;B7Z637;G5E9V6;G5E9V7;C9JAA7;C9J8P8;C9JBY2;C9J2I1;H7C4J4;H7C5B7;H7C5H2	Q8IUR7;B7Z637;G5E9V6;G5E9V7	Armadillo repeat-containing protein 8	ARMC8	9	20.2	75.509	0	24.19	0.0462474	0.31734	21	0.118247	0.101275	0.0718597	-0.110742	0.245382	-0.148536
A6NFX8;Q9UKK9;A6NJU6;H0YEY4;A6NCQ0	A6NFX8;Q9UKK9;A6NJU6	ADP-sugar pyrophosphatase	NUDT5	9	40.9	25.895	0	38.406	0.0458953	0.851321	30	0.130905	-0.0452246	0.0647316	0.00194393	0.0959305	0.0270854
Q99497;K7ELW0;K7EN27	Q99497;K7ELW0;K7EN27	Protein deglycase DJ-1	PARK7	12	73.5	19.891	0	323.31	0.045418	2.68832	169	0.0338587	0.0457383	0.0705982	0.0450726	0.0169275	0.0603126
P49207	P49207	60S ribosomal protein L34	RPL34	5	35.9	13.293	0.00022306	5.7639	0.045228	0.722958	18	-0.0208137	-0.0351569	0.0475357	0.125915	0.0167395	0.137148
Q969U7;K7ENR6;V9GZ55;K7ER45	Q969U7;K7ENR6;V9GZ55	Proteasome assembly chaperone 2	PSMG2	5	18.9	29.396	0	10.844	0.0452062	0.136588	20	-0.205767	-0.0491092	-0.156281	0.453902	0.183286	NaN
Q8TAA5	Q8TAA5	GrpE protein homolog 2, mitochondrial	GRPEL2	3	15.1	25.431	0	12.539	0.0451152	0.608788	12	0.0122074	-0.056397	0.0823856	NaN	0.0457634	0.141617
Q9HB90;Q9NQL2	Q9HB90;Q9NQL2	Ras-related GTP-binding protein C;Ras-related GTP-binding protein D	RRAGC;RRAGD	10	32.3	44.223	0	41.505	0.0450958	0.189039	27	-0.0738563	0.229952	-0.125528	-0.0775259	-0.105139	0.422672
Q16204	Q16204	Coiled-coil domain-containing protein 6	CCDC6	11	28.7	53.29	0	58.219	0.044685	0.426664	22	0.171144	0.0443062	-0.123791	-0.031826	0.157673	0.0506038
P46199;H7C213	P46199;H7C213	Translation initiation factor IF-2, mitochondrial	MTIF2	4	8.5	81.316	0	17.76	0.0446474	0.476143	9	0.101229	NaN	0.0531221	NaN	NaN	-0.0204089
Q12996;E9PJ06;E9PLP8;H0YE74	Q12996	Cleavage stimulation factor subunit 3	CSTF3	13	29.4	82.921	0	88.333	0.0444097	0.202645	29	-0.0417144	-0.0109793	0.465384	-0.0978094	0.0199909	-0.0684137
P18206;A0A096LPE1	P18206	Vinculin	VCL	45	49.1	123.8	0	323.31	0.0442462	2.79773	442	0.0670802	0.033294	0.051281	0.0578164	0.0200936	0.0359118
Q13057;K7ESK6;K7ES73;K7EN91;K7EP09;K7EPT0	Q13057;K7ESK6;K7ES73;K7EN91	Bifunctional coenzyme A synthase;Phosphopantetheine adenylyltransferase;Dephospho-CoA kinase	COASY	6	14.2	62.328	0	21.601	0.0440232	0.209515	16	0.217231	0.104508	0.0600519	0.102711	NaN	-0.264386
A0A1B0GUA3;Q96EK5;A0A0D9SFK7;A0A1B0GUH6;A0A1B0GTE6;A0A1B0GV79;A0A1B0GW21;A0A1B0GVY9	A0A1B0GUA3;Q96EK5	KIF1-binding protein	KIAA1279	10	21.7	74.783	0	44.967	0.0438397	0.654107	27	-0.0713194	0.0453932	0.0352832	0.0914729	0.00614645	0.156062
Q9Y3I0	Q9Y3I0	tRNA-splicing ligase RtcB homolog	RTCB	21	50.3	55.21	0	323.31	0.0435429	0.759975	186	0.105013	0.0326267	-0.0466253	0.135754	0.0362548	-0.00176655
G5E9W7;G5E9V5;P82650;H7C5L9;H7C5F2;H7C5H3;C9J5D8	G5E9W7;G5E9V5;P82650	28S ribosomal protein S22, mitochondrial	MRPS22	15	55.2	36.805	0	76.697	0.0432627	1.43691	79	0.0557177	-0.0095844	0.0599109	0.0419737	0.0141948	0.0973633
Q9UNS2;H7C3P9;C9JLV5;J3QKR0;J3KTQ1;J3QL22;J3QS85;K7ES36	Q9UNS2;H7C3P9;C9JLV5	COP9 signalosome complex subunit 3	COPS3	8	33.3	47.873	0	117.92	0.0430024	0.306888	53	0.153158	0.0388154	0.00769845	0.215906	0.0410447	-0.198609
Q8IVD9	Q8IVD9	NudC domain-containing protein 3	NUDCD3	7	28	40.822	0	33.857	0.0429713	0.21162	26	0.393017	-0.126783	-0.0771006	0.0361941	-0.0952557	0.127756
Q9NWU2	Q9NWU2	Glucose-induced degradation protein 8 homolog	GID8	5	38.2	26.748	0	55.483	0.0428732	1.03871	18	0.129821	0.0118388	0.0779696	0.00816508	0.00636704	0.0230774
D6RFI3;E7EQR8;Q9GZM5;D6RGY8;H0Y9A1;D6RBQ1;D6RA04;D6RAY4	D6RFI3;E7EQR8;Q9GZM5;D6RGY8;H0Y9A1	Protein YIPF3;Protein YIPF3, 36 kDa form III	YIPF3	4	20.6	28.797	0	22.423	0.0422351	0.113139	10	-0.205287	0.118619	NaN	NaN	0.213373	NaN
H0YHA7;J3QQ67;Q07020;G3V203;F8VUA6;F8VYV2;A0A075B7A0	H0YHA7;J3QQ67;Q07020;G3V203;F8VUA6;F8VYV2;A0A075B7A0	60S ribosomal protein L18	RPL18	9	48.5	18.863	0	73.03	0.0420551	0.702805	75	0.0780724	0.12643	0.087929	-0.0484681	-0.0315193	0.0398865
P05023;M0R116;A0A0A0MT26;P13637;B1AKY9;P50993;H0Y7C1;P20648;P54707;Q5TC01;Q5TC02;M0QXF2;Q5TC05	P05023	Sodium/potassium-transporting ATPase subunit alpha-1	ATP1A1	24	39	112.89	0	320.61	0.0418189	2.32214	162	0.0497311	0.0659734	0.0126205	0.018531	0.052704	0.0513537
Q96ST2;A0A1B0GW95	Q96ST2;A0A1B0GW95	Protein IWS1 homolog	IWS1	7	10.9	91.954	0	42.109	0.0417067	0.807449	53	0.0325881	-0.00687397	-0.00282158	0.157765	0.0537735	0.0158089
E9PM92;O00193;E9PQA1;E9PRZ9	E9PM92;O00193;E9PQA1;E9PRZ9	Small acidic protein	C11orf58;SMAP	2	24.8	17.634	0	181.75	0.0414316	0.270011	15	0.124123	0.142677	-0.190561	0.106798	NaN	0.0241211
A0A087X1H5;Q15057;A0A0U1RQT1;H7C3K3;H7C3Q8;C9J8L1	A0A087X1H5;Q15057;A0A0U1RQT1	Arf-GAP with coiled-coil, ANK repeat and PH domain-containing protein 2	ACAP2	9	16.7	88.02	0	54.302	0.0413198	0.246001	19	0.166994	0.0598417	-0.218534	0.024893	0.256157	-0.041433
P62269;A0A0G2JQH2;Q5GGW2;J3JS69	P62269	40S ribosomal protein S18	RPS18	14	60.5	17.718	0	44.299	0.0412364	2.49625	91	0.0637094	0.0389184	0.0542104	0.0388988	0.0439681	0.00771348
O60493	O60493	Sorting nexin-3	SNX3	8	67.3	18.762	0	65.004	0.0410254	0.56523	72	0.0426628	0.144617	-0.0183005	0.132696	-0.0506995	-0.00482322
Q9H8Y8	Q9H8Y8	Golgi reassembly-stacking protein 2	GORASP2	9	32.1	47.145	0	132.56	0.0403288	0.746019	34	0.0706703	-0.0160987	-0.0474602	0.0343246	0.122759	0.0777771
P49736;H0Y8E6;F8WDM3;C9J013;C9JZ21;H7C4N9	P49736;H0Y8E6	DNA replication licensing factor MCM2	MCM2	29	44.2	101.89	0	283.62	0.0401879	1.73406	160	0.0253641	0.0122942	0.0806319	0.0711176	0.0327591	0.0189609
Q9H490	Q9H490	Phosphatidylinositol glycan anchor biosynthesis class U protein	PIGU	4	12.9	50.051	0	36.332	0.0401265	1.14654	14	0.0749056	-0.020722	NaN	0.0589774	0.0358563	0.0516153
O00499	O00499	Myc box-dependent-interacting protein 1	BIN1	7	16.7	64.699	0	28.145	0.039917	0.144934	16	0.230694	-0.0258564	-0.298829	0.268389	-0.207398	0.272502
Q8ND24;E9PN76;E9PRE9	Q8ND24;E9PN76	RING finger protein 214	RNF214	7	16.9	77.667	0	30.742	0.0398576	0.133354	12	0.0607489	0.346363	-0.217981	NaN	0.203903	-0.193745
Q9HAV7	Q9HAV7	GrpE protein homolog 1, mitochondrial	GRPEL1	10	47.5	24.279	0	127.72	0.0395053	0.743718	73	0.0925798	0.0795344	0.103816	0.00626372	-0.053942	0.00878012
Q96RT1;B4DIP2	Q96RT1	Protein LAP2	ERBB2IP	14	14.5	158.3	0	34.754	0.039428	0.806791	25	0.0457076	-0.0408905	0.0014721	0.0764689	0.125043	0.0287674
P62854;Q5JNZ5	P62854;Q5JNZ5	40S ribosomal protein S26;Putative 40S ribosomal protein S26-like 1	RPS26;RPS26P11	4	34.8	13.015	0	19.177	0.0387466	0.687787	33	0.122369	0.029841	0.0235291	-0.0609747	0.0988226	0.0188927
Q9UHB9	Q9UHB9	Signal recognition particle subunit SRP68	SRP68	17	36.2	70.729	0	91.508	0.0386583	0.932705	63	-0.0574557	0.0837111	0.0474309	0.0374591	0.0705668	0.0502377
Q8TEX9;H0YN14;H0YMR4;H0YN07;H0YLV0;H0YL92;H0YK93;H0YKG5	Q8TEX9;H0YN14	Importin-4	IPO4	25	34.2	118.71	0	196.35	0.0386145	2.04582	90	0.0444266	0.0522958	0.0393268	-0.00406528	0.0623927	0.0373103
H3BP20;P06865;H3BS10;H3BTD4;H3BU85;A0A087WUJ7;H3BRP6;A0A087WTY2;H3BVH8;H3BT62;H3BQ04	H3BP20;P06865;H3BS10;H3BTD4;H3BU85	Beta-hexosaminidase;Beta-hexosaminidase subunit alpha	HEXA	14	31.3	61.999	0	75.799	0.0382599	0.651888	36	0.0448073	0.148746	0.0369999	-0.0426742	-0.0196676	0.0613486
P25205;J3KQ69;Q7Z6P5	P25205;J3KQ69	DNA replication licensing factor MCM3	MCM3	30	48.8	90.98	0	309.98	0.0381833	1.9744	170	0.0808203	0.0248812	0.0428591	0.0111751	0.0341079	0.0352561
O96000;H3BV16;H3BPJ9	O96000;H3BV16;H3BPJ9	NADH dehydrogenase [ubiquinone] 1 beta subcomplex subunit 10	NDUFB10	7	39.5	20.776	0	49.613	0.0379992	0.42728	77	-0.00438084	0.127836	0.179976	0.0078084	-0.0111589	-0.0720854
Q14257;H0YL43;A8MXP8	Q14257;H0YL43;A8MXP8	Reticulocalbin-2	RCN2	8	36.3	36.876	0	212.29	0.0379261	0.619838	43	0.00146884	0.0370469	-0.0175989	-0.0242051	0.0707442	0.1601
J3QT28;O43684;J3QSX4	J3QT28;O43684;J3QSX4	Mitotic checkpoint protein BUB3	BUB3	10	50.4	31.703	0	85.783	0.0378438	0.466992	57	0.147033	0.00145571	-0.0133659	0.152593	-0.0466646	-0.0139881
P62273;A0A087WTT6	P62273;A0A087WTT6	40S ribosomal protein S29	RPS29	2	33.9	6.6767	0.00022129	5.5031	0.0377536	0.598657	28	0.121602	-0.00585821	0.0124669	-0.0531321	0.0267739	0.12467
Q9NQG5;E9PIQ9;A2A2M0;E9PQF3;A0A087X2D2	Q9NQG5	Regulation of nuclear pre-mRNA domain-containing protein 1B	RPRD1B	8	49.7	36.899	0	60.963	0.0377146	0.254869	27	-0.112843	0.299731	-0.00790995	-0.0515846	0.102827	-0.00393374
Q10713;Q5SXN9	Q10713	Mitochondrial-processing peptidase subunit alpha	PMPCA	14	38.5	58.252	0	59.422	0.0374791	0.481405	87	0.0306673	0.0867449	0.128044	-0.0601486	-0.0679525	0.10752
C9JB30;Q9UPY8	C9JB30;Q9UPY8	Microtubule-associated protein RP/EB family member 3	MAPRE3	3	20.2	24.582	0	10.073	0.0371774	0.16036	11	0.0955886	0.0939558	0.171075	-0.21191	NaN	NaN
O95292;E5RK64	O95292	Vesicle-associated membrane protein-associated protein B/C	VAPB	8	44	27.228	0	55.758	0.0370539	0.758894	39	0.0101107	0.0522438	-0.0613844	0.0419737	0.100198	0.0791813
P31937;H7BZL2	P31937	3-hydroxyisobutyrate dehydrogenase, mitochondrial	HIBADH	12	44.3	35.329	0	239.1	0.0369508	2.03558	93	0.0263718	0.0428584	0.0597699	0.0554799	0.0377803	-0.000555456
P36578;H3BM89;H3BTP7;H3BU31	P36578;H3BM89	60S ribosomal protein L4	RPL4	20	43.1	47.697	0	323.31	0.0364398	2.46313	325	0.0146122	0.0251024	0.0371734	0.0295063	0.0605942	0.0516503
Q96ST3;H3BP90;H3BNZ3;H3BMA2;H3BT34;H3BQ76;H3BQ88;H3BNA0;H3BQL7	Q96ST3	Paired amphipathic helix protein Sin3a	SIN3A	16	18.2	145.17	0	84.043	0.0363375	0.283205	38	0.0247835	0.059615	0.275614	-0.078774	0.00585803	-0.0690718
P62913;Q5VVC8;Q5VVC9	P62913;Q5VVC8;Q5VVC9	60S ribosomal protein L11	RPL11	12	52.2	20.252	0	95.541	0.0359423	1.53246	120	0.0584058	0.0584477	-0.0129637	0.0467118	0.0512502	0.0138021
O95551;X6R5A3	O95551	Tyrosyl-DNA phosphodiesterase 2	TDP2	3	10.2	40.929	0	17	0.0354995	0.163363	13	-0.0828033	-0.137131	0.185158	NaN	-0.0633838	0.275657
Q9Y2H0;F8WF49;A0A0B4J2C2;A0A087X246;A0A087WWE6	Q9Y2H0;F8WF49;A0A0B4J2C2;A0A087X246	Disks large-associated protein 4	DLGAP4	4	5.2	108.01	0	9.1845	0.035471	0.103078	11	-0.0128202	NaN	-0.206668	0.371609	-0.0102364	NaN
A0A096LP22;Q86Y79;C9J7Z1;A0A096LP34;A0A096LPA3	A0A096LP22;Q86Y79;C9J7Z1;A0A096LP34;A0A096LPA3	Probable peptidyl-tRNA hydrolase	PTRH1	4	36.6	18.43	0.00022978	6.7252	0.0354302	0.319062	14	0.0427665	-0.0796889	-0.0261109	-0.0608613	0.206806	0.12967
H7BY10;K7EJV9;K7ERT8;A8MUS3;P62750;K7EMA7	H7BY10;K7EJV9;K7ERT8;A8MUS3;P62750;K7EMA7	60S ribosomal protein L23a	RPL23A	9	43.7	17.692	0	38.046	0.0352009	0.970208	89	0.0667112	-0.0258728	0.100748	0.0200204	0.0148775	0.0347214
G3V3Y1;Q8N8N7;G3V2R9	G3V3Y1;Q8N8N7	Prostaglandin reductase 2	PTGR2	4	33.8	31.743	0.002631	2.693	0.0350832	0.595577	8	0.0323479	-0.00180513	NaN	0.0747067	NaN	NaN
X6RLT1;H0UI80;Q8IXH7	X6RLT1;H0UI80;Q8IXH7	Negative elongation factor C/D	NELFCD;TH1L	9	19.6	66.432	0	39.748	0.0349759	0.728305	27	-0.0644845	0.0814089	0.0575857	0.055006	0.00346795	0.0768713
Q14118	Q14118	Dystroglycan;Alpha-dystroglycan;Beta-dystroglycan	DAG1	4	8.2	97.44	0	13.736	0.0349063	0.273403	18	-0.0248599	-0.0539343	0.00360671	0.157879	-0.0984313	0.225178
C9JFE4;A0A096LP07;A0A096LPJ3;A8K070;Q13098;J3KSA5;J3QLT0;J3KRJ4;J3QS88;J3KTB0;J3QS84;J3QLE8;J3QL53;J3KRE8;J3QQX0	C9JFE4;A0A096LP07;A0A096LPJ3;A8K070;Q13098;J3KSA5	COP9 signalosome complex subunit 1	GPS1	9	31	53.371	0	36.645	0.0348263	0.750428	41	0.0599266	0.115336	0.0584131	-0.0328996	-0.0139895	0.0221711
Q92804;A0A075B7D9;A0A075B7F4;A0A075B7F2	Q92804;A0A075B7D9	TATA-binding protein-associated factor 2N	TAF15	5	21.1	61.829	0	161.92	0.0343473	0.448921	52	0.0775765	0.0744011	0.0169262	0.124662	-0.114705	0.0272228
Q92878;E7EN38;E7ESD9;H7C0P8;E9PM98;H7C0V2;A0A1W2PPC4;C9JNH8	Q92878	DNA repair protein RAD50	RAD50	36	33.7	153.89	0	235.67	0.0342895	0.693566	112	-0.0351305	-0.0175037	0.0115802	0.109347	0.0548261	0.0826176
Q9BT78;D6RFN0;D6RAX7;D6RD63;D6REK7	Q9BT78;D6RFN0;D6RAX7;D6RD63	COP9 signalosome complex subunit 4	COPS4	18	63.3	46.268	0	119.27	0.0342616	0.67683	78	-0.0497282	0.115355	-0.00802764	0.0257354	0.0695203	0.0527149
O14773;E7EV34	O14773	Tripeptidyl-peptidase 1	TPP1	10	33.7	61.247	0	194.6	0.0340995	0.473284	89	0.0299819	0.0648884	-0.0863054	-0.00300375	0.0472815	0.151754
Q9NUM4;F2Z3N7;C9JZ87;C9J998	Q9NUM4	Transmembrane protein 106B	TMEM106B	5	15.7	31.127	0	9.9916	0.0336693	0.0999794	9	-0.0355398	-0.118596	NaN	0.255144	NaN	NaN
J3QTA6;Q9BRQ6;J3QTB2;H0Y922	J3QTA6;Q9BRQ6;J3QTB2;H0Y922	MICOS complex subunit MIC25	CHCHD6	4	28.1	28.817	0	15.27	0.0330842	0.0481588	7	0.442025	NaN	-0.319575	NaN	-0.0231967	NaN
Q9UJU6;B4DDD6;F8WBG8;H0Y5J4;F8WC20;F8WBB2;F8WFE1;F2Z2V3;F8WB73;F8WCK3;F2Z3E3;H7C111	Q9UJU6;B4DDD6;F8WBG8	Drebrin-like protein	DBNL	11	34.2	48.207	0	296.72	0.0329519	0.394292	51	0.0474231	0.166373	0.0218798	-0.0963723	-0.0168313	0.0752388
M0R300;M0R0P8;Q13459;M0QZY4;M0R2J3	M0R300;M0R0P8;Q13459	Unconventional myosin-IXb	MYO9B	9	7.8	234.07	0	35.001	0.032804	0.255643	13	-0.0288124	0.165998	0.0531923	-0.126828	0.10047	NaN
E7EX17;P23588;F8W0K0;F8VSC7;F8VP89;F8VX11;F8VRU1;F8VYE9	E7EX17;P23588;F8W0K0;F8VSC7;F8VP89;F8VX11;F8VRU1;F8VYE9	Eukaryotic translation initiation factor 4B	EIF4B	7	14.6	69.697	0	116.76	0.0325724	0.26738	56	0.169162	0.0035163	-0.0288156	0.187543	-0.0120639	-0.123907
P60903	P60903	Protein S100-A10	S100A10	4	35.1	11.203	0	133.38	0.0325483	0.755418	185	0.060259	0.110128	0.000304401	-0.0312476	0.00741965	0.0484261
Q9NPL8;C9JU35;C9JR82;G3XA94;H7C5U1;F8WAU6;F8WB00;F8WC42	Q9NPL8;C9JU35	Complex I assembly factor TIMMDC1, mitochondrial	TIMMDC1	9	46	32.177	0	76.788	0.0324475	0.796392	49	0.0616242	-0.0065909	0.103907	0.0553569	-0.00654081	-0.0130709
P30041	P30041	Peroxiredoxin-6	PRDX6	19	76.8	25.035	0	217.38	0.0321498	0.815043	207	0.0320733	0.0127159	-0.00182533	0.00438173	0.0211221	0.124431
Q16762;B1AH48	Q16762	Thiosulfate sulfurtransferase	TST	4	18.5	33.429	0	22.556	0.0314996	0.290575	10	0.0326225	-0.0380917	0.0999682	NaN	NaN	NaN
A0A087WWP4;Q96T37	A0A087WWP4;Q96T37	Putative RNA-binding protein 15	RBM15	7	10.6	102.13	0	27.484	0.0314732	0.065623	11	0.341489	NaN	0.284073	NaN	-0.289359	-0.210311
G3V126;Q9UI12;H0YB41	G3V126;Q9UI12	V-type proton ATPase subunit H	ATP6V1H	4	14	51.57	0	26.878	0.0310225	0.0960497	11	0.366947	NaN	-0.0780943	-0.120487	NaN	-0.0442763
Q6ZMG9	Q6ZMG9	Ceramide synthase 6	CERS6	5	19.3	44.889	0	25.448	0.03089	0.303423	17	0.100707	-0.0773131	0.0396744	0.181438	-0.0880888	0.028922
Q05048;A0A0A0MSZ9;A3KFI9	Q05048;A0A0A0MSZ9	Cleavage stimulation factor subunit 1	CSTF1	6	25.1	48.357	0	44.436	0.0306581	0.434012	49	-0.100767	0.0196331	0.0647316	0.0354841	0.0329665	0.1319
Q9NX20;E9PI14	Q9NX20	39S ribosomal protein L16, mitochondrial	MRPL16	7	26.7	28.449	0	21.727	0.0302897	0.266392	23	0.0115814	0.11704	0.0128765	0.194562	-0.0226812	-0.131641
P35998;A0A1W2PQS1;C9JLS9	P35998;A0A1W2PQS1	26S protease regulatory subunit 7	PSMC2	27	61.9	48.633	0	294.31	0.029479	1.14606	165	0.0490713	0.0190399	-0.00546908	0.0823052	0.0243318	0.00759506
Q13263;M0R3C0;M0R2I3	Q13263	Transcription intermediary factor 1-beta	TRIM28	18	68.4	88.549	0	323.31	0.0293956	0.387245	334	0.0546891	0.0738201	-0.0121757	-0.105853	0.126093	0.0398
P62875	P62875	DNA-directed RNA polymerases I, II, and III subunit RPABC5	POLR2L	2	29.9	7.645	0.00021345	4.3376	0.0292766	0.249087	13	0.176595	-0.0768059	0.0324956	NaN	0.0755434	-0.0614455
A0A0A0MRR7;P09234;Q5TAL2	A0A0A0MRR7;P09234	U1 small nuclear ribonucleoprotein C	SNRPC	3	21.7	19.687	0	64.339	0.0291717	1.25136	16	0.0458635	0.00504269	0.0681317	-0.00798477	0.0180905	0.0458867
O14776;G3V220;Q5VWI1	O14776;G3V220	Transcription elongation regulator 1	TCERG1	19	18.9	123.9	0	60.36	0.0288451	0.371272	65	-0.0472784	-0.044803	0.0983559	0.127981	0.0790373	-0.040222
O00461;F8W785	O00461;F8W785	Golgi integral membrane protein 4	GOLIM4	7	12.5	81.879	0	50.649	0.0286833	0.165981	9	0.148762	-0.0449166	NaN	-0.0177956	NaN	NaN
O43747;H3BNR4;H3BR36;H3BUN9;B3KNW1;H3BRM7;H3BN71;B4DGE1	O43747	AP-1 complex subunit gamma-1	AP1G1	19	31.9	91.35	0	203	0.0282813	0.617709	99	0.0790468	0.0852892	-0.0517413	0.0451772	0.000253499	0.0116622
Q96J02;A0A1W2PNZ8	Q96J02	E3 ubiquitin-protein ligase Itchy homolog	ITCH	5	10.6	102.8	0	18.185	0.028164	0.0632296	9	NaN	NaN	-0.257692	NaN	0.219458	0.122725
Q96SU4;H0YE19;E9PKX6;H0YCW0;E9PJ80;E9PLH0;E9PNR1;G8JLK0;A0A096LPC8	Q96SU4	Oxysterol-binding protein-related protein 9	OSBPL9	12	22	83.184	0	56.825	0.0280029	0.324314	37	0.0936895	0.0586219	0.112163	-0.124754	-0.025921	0.0542172
Q9UHY7;A0A0C4DGY8;D6RA00	Q9UHY7;A0A0C4DGY8;D6RA00	Enolase-phosphatase E1	ENOPH1	2	13	28.932	0	7.8152	0.0278569	0.556926	14	NaN	0.0075286	NaN	-0.00537854	0.0202822	0.0889954
O14744;G3V580;H0YJX6;G3V2X6;G3V2L6;C9JSX3;G3V5L5;G3V507;G3V2F5;H0YJ77;H7BZ44;G3V5T6;H0YJD3	O14744;G3V580	Protein arginine N-methyltransferase 5;Protein arginine N-methyltransferase 5, N-terminally processed	PRMT5	18	32	72.683	0	88.512	0.0277464	1.09505	91	0.0177682	0.000434875	0.0636177	0.00957577	0.0704958	0.00458604
Q8N7H5;B4DGJ5;M0QYC7	Q8N7H5	RNA polymerase II-associated factor 1 homolog	PAF1	16	41.6	59.975	0	181.82	0.0275996	0.454405	74	0.053435	0.0701986	-0.103943	0.0358997	0.0668809	0.0431264
P62906	P62906	60S ribosomal protein L10a	RPL10A	12	46.5	24.831	0	147.82	0.0274611	0.762594	199	0.0390898	0.0423588	-0.0200026	-0.0192131	0.0306347	0.091899
Q5MIZ7;G3V4R3;G3V231	Q5MIZ7	Serine/threonine-protein phosphatase 4 regulatory subunit 3B	SMEK2	5	14.3	97.457	0	35.569	0.0272056	0.44496	15	0.0795254	NaN	-0.00050731	-0.0286666	NaN	0.0584708
Q14974;J3KTM9;J3QR48;J3QKQ5;J3QRG4	Q14974;J3KTM9	Importin subunit beta-1	KPNB1	36	59.1	97.169	0	323.31	0.0272022	1.78527	492	0.0454133	0.051377	0.00381015	0.0237935	0.0103097	0.0285098
O14964;I3L1P5;I3L1E3;I3L165	O14964;I3L1P5	Hepatocyte growth factor-regulated tyrosine kinase substrate	HGS	8	11.8	86.191	0	27.856	0.0271091	0.125282	15	0.0970594	-0.336157	0.0473435	0.175436	0.204468	-0.0254952
P30050	P30050	60S ribosomal protein L12	RPL12	7	60	17.818	0	262.32	0.0269061	0.799156	96	0.0384866	0.0110466	0.0807391	0.033581	0.0376415	-0.0400584
P05026;V9GYR2	P05026;V9GYR2	Sodium/potassium-transporting ATPase subunit beta-1	ATP1B1	7	32	35.061	0	43.688	0.0268535	0.236611	69	0.131235	0.0815504	0.0263854	0.0440621	0.0658372	-0.187949
P52597;A0A1B0GW42	P52597	Heterogeneous nuclear ribonucleoprotein F;Heterogeneous nuclear ribonucleoprotein F, N-terminally processed	HNRNPF	16	64.3	45.671	0	323.31	0.0261432	1.76543	284	0.0137142	0.0317203	0.0449862	0.0483878	0.0138195	0.00423136
P53999	P53999	Activated RNA polymerase II transcriptional coactivator p15	SUB1	6	37.8	14.395	0	39.362	0.0260643	0.895688	64	0.0285608	0.00489163	0.0329455	-0.0288818	0.0461471	0.0727227
P46777;Q5T7N0	P46777	60S ribosomal protein L5	RPL5	16	53.5	34.362	0	190.25	0.0259961	0.765821	196	0.0872762	0.0345268	0.0294891	0.0259762	-0.0374582	0.0161663
P46783;F6U211;S4R435;Q9NQ39	P46783;F6U211;S4R435	40S ribosomal protein S10	RPS10;RPS10-NUDT3	2	43.6	18.898	0	138.64	0.0258038	1.13651	124	0.00967149	0.0303192	0.0316829	0.0746355	0.015885	-0.00737111
G8JLB6;P31943;E9PCY7;D6RIU0;D6RBM0;H0YB39;D6RFM3;D6RIT2;E7EQJ0;D6RAM1;E5RGV0;D6R9T0;D6RDU3;D6RJ04;D6RIH9;H0YBD7;E7EN40;D6RDL0;H0YBG7;E5RGH4;D6R9D3;D6RF17;E5RJ94;H0YAQ2	G8JLB6;P31943;E9PCY7;D6RIU0;D6RBM0;H0YB39	Heterogeneous nuclear ribonucleoprotein H;Heterogeneous nuclear ribonucleoprotein H, N-terminally processed	HNRNPH1	11	53.6	51.229	0	323.31	0.0253654	1.05076	252	0.0328112	0.0566725	0.0361153	0.0323367	0.0250021	-0.030745
O75533;H7C341;F8WC19	O75533	Splicing factor 3B subunit 1	SF3B1	46	54.7	145.83	0	323.31	0.025329	0.828033	350	0.0305816	0.0683037	0.0492846	0.0264407	-0.0384456	0.0158089
O94804	O94804	Serine/threonine-protein kinase 10	STK10	5	9.8	112.13	0	16.657	0.0249206	0.0422512	11	-0.346524	NaN	NaN	0.27377	NaN	0.147515
P61289;K9J957;K7ENH2;B3KQ25;K7ESG5;A0A087WTV2;K7EMD0;K7EPX6;K7EKR3;B7Z8D3	P61289;K9J957;K7ENH2;B3KQ25;K7ESG5;A0A087WTV2	Proteasome activator complex subunit 3	PSME3	10	55.1	29.506	0	109.88	0.0248341	0.484899	59	0.025125	-0.0315289	0.0507378	0.0217685	-0.0337327	0.116635
P37198;M0QXN5;M0QX10;M0QX13;M0QZL5;M0R1S1;M0QX64;M0R302	P37198;M0QXN5	Nuclear pore glycoprotein p62	NUP62	11	28	53.254	0	158.28	0.0247884	0.277526	50	0.0322964	-0.0378147	0.180225	-0.0754593	0.0555809	-0.00609778
O00743;Q5T1S7	O00743	Serine/threonine-protein phosphatase 6 catalytic subunit;Serine/threonine-protein phosphatase 6 catalytic subunit, N-terminally processed	PPP6C	8	36.1	35.144	0	38.527	0.0241653	0.589204	44	0.0366611	0.000468284	-0.0423782	0.0702483	0.00150457	0.078488
A0A0A0MS59;A0A0C4DFX4;Q6ZRS2;A0A087X0E3	A0A0A0MS59;A0A0C4DFX4;Q6ZRS2	Helicase SRCAP	SRCAP	7	3.5	315.61	0	11.605	0.0240179	0.0592267	11	-0.237608	NaN	NaN	0.122582	NaN	0.187079
P55072	P55072	Transitional endoplasmic reticulum ATPase	VCP	44	73.6	89.321	0	323.31	0.0231565	1.35183	684	0.0392106	0.044289	0.0309744	-0.0031891	-0.00388083	0.0315349
J3KMZ8;Q92785;E9PN04	J3KMZ8;Q92785;E9PN04	Zinc finger protein ubi-d4	DPF2	6	24.2	45.78	0	58.476	0.0231512	0.258576	27	0.0496964	-0.0434893	-0.0879293	0.0122821	0.170242	0.0381052
P61758;B4DWR3	P61758;B4DWR3	Prefoldin subunit 3	VBP1	8	43.7	22.658	0	56.016	0.0231156	0.372311	38	0.0284067	0.0994102	-0.0696265	0.00838594	0.0917291	-0.019612
P19784;H3BSA1;H3BV19;H3BNI9	P19784;H3BSA1;H3BV19	Casein kinase II subunit alpha	CSNK2A2	11	38.3	41.213	0	37.854	0.0229149	0.226332	34	-0.0183309	0.0982282	-0.0494879	-0.0260975	-0.0554549	0.188632
O15400	O15400	Syntaxin-7	STX7	5	32.2	29.815	0	84.835	0.0228404	0.28237	16	-0.010107	-0.0496425	0.0200952	0.0097118	NaN	0.144144
P62244;I3L3P7;H3BVC7	P62244;I3L3P7	40S ribosomal protein S15a	RPS15A	2	51.5	14.839	0	34.812	0.0224744	1.06984	100	0.00808455	0.0386608	-0.020703	0.0525688	0.0288754	0.02736
P23396;E9PPU1;E9PL09;F2Z2S8;H0YCJ7;H0YF32;H0YEU2;E9PQ96;E9PJH4;E9PK82;E9PSF4;E9PQX2;H0YES8	P23396;E9PPU1;E9PL09;F2Z2S8;H0YCJ7;H0YF32;H0YEU2	40S ribosomal protein S3	RPS3	20	72.4	26.688	0	263.67	0.0223058	0.988708	342	0.0207949	0.018142	-0.0142369	0.0030438	0.0612815	0.0448097
Q9BZX2;Q9HA47	Q9BZX2	Uridine-cytidine kinase 2	UCK2	3	15.3	29.299	0.00021829	5.0981	0.022292	0.383651	11	NaN	NaN	NaN	0.0657506	-0.00148611	0.00261152
Q8N766;A0A286YEW0;Q5TG59;H7C4E3	Q8N766	ER membrane protein complex subunit 1	EMC1	27	37.5	111.76	0	164.19	0.0222769	0.428473	127	-0.013718	0.0537533	-0.067304	0.0926973	0.0355791	0.0326537
Q9Y5Y2;H3BNF0;H3BQR2;H3BNS4;B7Z6P0;H3BRK5;H3BMW1;H3BRE1	Q9Y5Y2;H3BNF0;H3BQR2;H3BNS4	Cytosolic Fe-S cluster assembly factor NUBP2	NUBP2	8	46.5	28.825	0	41.384	0.022185	0.155831	15	-0.10603	NaN	0.0518243	0.158237	0.104061	-0.097167
Q9NXH9;K7EQQ8;K7EQU7;K7EJX9;K7EQY6;K7ENI9	Q9NXH9;K7EQQ8	tRNA (guanine(26)-N(2))-dimethyltransferase	TRMT1	8	19.3	72.233	0	58.656	0.0220479	0.110513	26	0.0846761	0.00801629	0.101491	-0.300588	0.235979	0.00271274
Q13144;C9JRD9;H7C2X0	Q13144	Translation initiation factor eIF-2B subunit epsilon	EIF2B5	11	21.5	80.379	0	123.8	0.0219235	0.501813	49	-0.0534678	0.0658858	-0.0127458	0.0217685	0.0384569	0.0716431
Q12931;I3L0K7;I3L239;I3L2D5	Q12931;I3L0K7	Heat shock protein 75 kDa, mitochondrial	TRAP1	24	44.2	80.109	0	323.31	0.0215485	1.78087	163	0.0123428	0.029346	0.0147888	0.047794	0.00667256	0.018347
Q15084	Q15084	Protein disulfide-isomerase A6	PDIA6	21	54.3	48.121	0	323.31	0.0214657	0.666295	296	-0.0403283	0.0712525	0.02334	0.0358305	0.0328974	0.00580238
Q8N128;G3V583;G3V3Z5	Q8N128;G3V583	Protein FAM177A1	FAM177A1	5	33.8	23.757	0	8.4588	0.0213329	0.110224	9	NaN	-0.108952	NaN	0.099631	0.0733196	NaN
Q12874	Q12874	Splicing factor 3A subunit 3	SF3A3	17	40.1	58.848	0	323.31	0.0206578	0.201303	91	0.0252957	-0.0347161	0.00160752	0.0783404	-0.11748	0.1709
P24928	P24928	DNA-directed RNA polymerase II subunit RPB1	POLR2A	34	26.3	217.17	0	195.79	0.0205591	0.318319	103	-0.0343279	0.0338589	-0.0573593	0.0721294	-0.00717987	0.116233
A0A024RA52;P25787;C9JCK5;H3BT36;H7C402	A0A024RA52;P25787;C9JCK5	Proteasome subunit alpha type;Proteasome subunit alpha type-2	PSMA2	10	62	25.898	0	196.81	0.020126	0.437466	163	0.0607664	0.0957597	-0.0270904	-0.0294446	0.0129668	0.00779812
Q9UGI8;F8W7T0;F8WDI4;H7BYK1	Q9UGI8	Testin	TES	9	31.4	47.996	0	91.696	0.0201002	0.318646	44	-0.039953	-0.0022894	0.102562	-0.0251183	0.101304	-0.015904
P13807;M0QYU1	P13807	Glycogen [starch] synthase, muscle	GYS1	6	12.5	83.785	0	19.368	0.0200524	0.144894	18	0.048221	-0.0723909	0.0105917	0.0621308	-0.150979	0.22274
Q96P70	Q96P70	Importin-9	IPO9	19	30.9	115.96	0	323.31	0.0199662	0.324364	130	0.0520602	0.0893402	0.0265577	0.00185934	-0.0946387	0.0446187
Q8N1G4	Q8N1G4	Leucine-rich repeat-containing protein 47	LRRC47	20	50.1	63.472	0	198.15	0.0196753	0.536673	123	0.0363858	0.0274698	-0.0539585	0.0699113	0.0234041	0.0148392
J3QQW9;Q15022	J3QQW9;Q15022	Polycomb protein SUZ12	SUZ12	7	16.6	80.321	0	20.811	0.0196068	0.332397	32	0.112431	0.0171601	0.00791949	0.0594878	-0.0163804	-0.0629772
O43379;H7C3R4	O43379	WD repeat-containing protein 62	WDR62	9	9.2	165.95	0	33.31	0.0194518	0.0578242	13	0.422936	0.282298	-0.175141	-0.303876	-0.179576	0.0700695
Q8N1F7;H3BVG0;H3BM93;H3BV11;H3BRI8;H3BPA9;H3BMX0;H3BNN5;H3BP95;H3BV15;H3BRD9;H3BVE2	Q8N1F7;H3BVG0	Nuclear pore complex protein Nup93	NUP93	28	46.6	93.487	0	323.31	0.0193427	0.364327	127	-0.07615	0.0594582	0.0104044	-0.00524391	0.0677661	0.0598212
P43034;I3L3N5;I3L495	P43034	Platelet-activating factor acetylhydrolase IB subunit alpha	PAFAH1B1	14	39.8	46.637	0	102.11	0.0191953	0.29194	76	-0.00553465	0.069865	0.0218626	0.0788933	-0.100466	0.0505515
Q8NDI1;H7BZ98	Q8NDI1	EH domain-binding protein 1	EHBP1	7	10.3	140.02	0	50.578	0.0191666	0.239008	15	0.0484639	0.0790575	-0.0451181	0.0989614	-0.105767	0.039402
O95453;H3BRK1;F5H1Z4	O95453	Poly(A)-specific ribonuclease PARN	PARN	17	29.9	73.45	0	53.908	0.0191359	0.184067	38	0.0981725	-0.175354	0.0576034	0.0180348	0.0589916	0.0573668
O75821;K7EL20;K7ER90;K7ENA8;K7EP16;K7EL60;K7ENH0	O75821;K7EL20;K7ER90;K7ENA8;K7EP16	Eukaryotic translation initiation factor 3 subunit G	EIF3G	12	55	35.611	0	259.24	0.0188782	0.718483	104	0.0431122	0.0702513	-0.00319286	-0.000911921	0.00412862	-0.000117883
O76094;D6RDY6;R4GNC1	O76094;D6RDY6	Signal recognition particle subunit SRP72	SRP72	19	44.1	74.605	0	195.94	0.0186573	0.218675	73	0.0437	-0.121981	-0.0247151	0.0729288	0.0291857	0.112826
Q99471;H3BMQ1;H3BPF6;F8VNW6;F8VQZ2	Q99471;H3BMQ1;H3BPF6	Prefoldin subunit 5	PFDN5	6	53.9	17.328	0	165.33	0.0181868	0.404022	41	-0.0317042	-0.00210576	0.0168577	-0.0103179	0.105097	0.0312941
H0YGM0;Q9H078;F5H392	H0YGM0;Q9H078	Caseinolytic peptidase B protein homolog	CLPB	7	31.2	80.124	0	123.32	0.0178436	0.256073	54	0.00358659	0.0280323	0.145148	0.00143659	-0.0096156	-0.0615262
Q9Y3D0;H3BNV7;J3QLT9;J3KS95	Q9Y3D0;H3BNV7	Mitotic spindle-associated MMXD complex subunit MIP18	FAM96B	6	63.8	17.663	0	24.044	0.0177232	0.134611	14	0.19386	NaN	-0.0402417	0.044515	-0.0273309	-0.0821863
H3BRL3;O14562;H3BUM8	H3BRL3;O14562	Ubiquitin domain-containing protein UBFD1	UBFD1	3	13.7	32.64	0	11.048	0.0176852	0.233242	18	-0.0166898	0.0898563	-0.0879134	0.0320084	-0.0200675	0.108917
Q9UH99;H0Y686;B0QY60;B0QY63;B0QY64	Q9UH99	SUN domain-containing protein 2	SUN2	8	18.4	80.31	0	19.679	0.0173821	0.0763359	10	0.131474	NaN	NaN	-0.124676	NaN	0.0453481
Q9NX40;D6RBN5;D6RG39;D6RIT9;D6RDK6;D6RIV2;D6R918;D6RBC5;D6RDI5;D6RI08;D6RA54;D6RC55;D6RDK1;D6R9T5;D6RF07	Q9NX40;D6RBN5;D6RG39;D6RIT9;D6RDK6	OCIA domain-containing protein 1	OCIAD1	7	27.8	27.626	0	49.809	0.0173594	0.266646	57	0.00220804	0.0912096	0.0433122	0.016838	0.0499727	-0.0993842
Q9Y314;A0A075B6F9;M0R3B2;M0R1K2;A0A075B797;M0QX85;M0R1T7	Q9Y314;A0A075B6F9;M0R3B2	Nitric oxide synthase-interacting protein	NOSIP	9	47.5	33.172	0	84.604	0.0170718	0.17474	40	-0.0809644	0.0995536	-0.0669651	-0.0161094	0.150528	0.0163877
Q8IVM0	Q8IVM0	Coiled-coil domain-containing protein 50	CCDC50	3	11.8	35.822	0.00023474	7.5587	0.0168573	0.0773029	16	-0.294667	-0.0813022	0.0221889	0.244258	0.165857	0.0448097
F8WJN3;Q16630;F8W084	F8WJN3;Q16630	Cleavage and polyadenylation specificity factor subunit 6	CPSF6	12	31.2	52.269	0	113.17	0.016812	0.198355	52	0.170521	0.00147247	-0.0457409	-0.0221271	0.0367399	-0.0399929
B7WPE2;Q32P44;G3V195;H7C355;G3V1D0;H0Y3M3	B7WPE2;Q32P44;G3V195	Echinoderm microtubule-associated protein-like 3	EML3	3	4.8	95.283	0	8.3885	0.0164158	0.21323	10	-0.0182977	-0.00334099	NaN	NaN	0.0708862	NaN
P50454;E9PPV6;E9PR70;E9PKH2;E9PK86;E9PMI5;E9PNX1;E9PJH8;E9PIG2;E9PRS3;E9PQ34;E9PLA6;H0YEP8	P50454;E9PPV6;E9PR70;E9PKH2;E9PK86;E9PMI5	Serpin H1	SERPINH1	21	55.3	46.44	0	323.31	0.0163617	2.45924	268	0.0119705	0.0245919	0.011836	0.0266987	0.0157996	0.00727354
Q9UH62;H3BV87;H3BM63	Q9UH62	Armadillo repeat-containing X-linked protein 3	ARMCX3	7	25.3	42.5	0	20.194	0.0162809	0.0608358	17	-0.0756724	0.0863009	-0.119967	-0.157503	NaN	0.348246
J3QRU4;F8WCA0;L7N2F9;P63027	J3QRU4;F8WCA0;L7N2F9;P63027	Vesicle-associated membrane protein 2	VAMP2	3	61.9	12.251	0	56.819	0.0158927	0.161119	23	0.119741	0.0962424	0.0542631	-0.0845046	-0.100623	0.0102374
B4DR61;P61619;F8W776;Q8TC24;Q9H9S3;H7C1Q9;C9JXC6;H7C069;A6NK38;F2Z2C7;A6NIF9;C9JJV4	B4DR61;P61619	Protein transport protein Sec61 subunit alpha isoform 1	SEC61A1	7	25.1	52.949	0	150.51	0.0158565	0.0775022	111	0.0397106	0.187625	0.113901	0.0974425	-0.318376	-0.0251645
Q04446;E9PGM4	Q04446;E9PGM4	1,4-alpha-glucan-branching enzyme	GBE1	11	24.6	80.473	0	46.851	0.0158503	0.0660316	32	0.124452	-0.0379125	0.0863301	-0.311383	-0.0678881	0.301503
Q9Y490	Q9Y490	Talin-1	TLN1	87	59.1	269.76	0	323.31	0.0157867	0.863487	670	0.0120889	0.0319939	-0.0140025	-0.00524391	0.0397589	0.0301247
Q6NUM9;H7C3J0;H7BZ81;H7BZ16;H0YGU3	Q6NUM9;H7C3J0;H7BZ81	All-trans-retinol 13,14-reductase	RETSAT	9	24.6	66.819	0	53.063	0.0155812	0.189368	40	-0.0425293	0.114757	0.00247121	0.0420954	-0.0985103	0.0752033
Q7Z7H5;F8W7F7	Q7Z7H5;F8W7F7	Transmembrane emp24 domain-containing protein 4	TMED4	6	30.4	25.943	0	49.534	0.015526	0.0893473	26	-0.118402	0.0810904	-0.0295945	-0.0150733	0.290132	-0.114997
Q71RC2;X6RLN4;Q96J85;Q8TBL5;A0A087WTL9;F8W1I4;F8VY40;F8VSA9;F8VZ60;E5RHZ8;F8W1Z5	Q71RC2;X6RLN4;Q96J85	La-related protein 4	LARP4	16	33.6	80.595	0	73.237	0.0155182	0.124659	45	-0.163622	-0.0201449	0.0620278	-0.030917	0.16313	0.0826355
F8VSC5;A0A0U1RQQ9;Q6P3W7;H0YIK6	F8VSC5;A0A0U1RQQ9;Q6P3W7	SCY1-like protein 2	SCYL2	6	13.1	77.053	0	13.125	0.0151406	0.115185	9	NaN	-0.00215583	0.0997325	-0.0521549	NaN	NaN
Q15370;B8ZZU8;I3L0M9;A0A0B4J296	Q15370;B8ZZU8;I3L0M9;A0A0B4J296	Transcription elongation factor B polypeptide 2	TCEB2	10	85.6	13.133	0	123.49	0.0149967	0.137542	89	-0.0289112	0.0636295	-0.0399786	0.17618	0.0323616	-0.113301
Q8WVC2;P63220;Q9BYK1;Q9BYK2	Q8WVC2;P63220;Q9BYK1	40S ribosomal protein S21	RPS21	5	64.2	8.85	0	218.84	0.0148334	0.289781	64	0.098873	0.003181	-0.0284176	0.0222316	0.0386651	-0.0455328
C9J3L8;C9J5W0;E9PAL7;C9IZQ1;P43307;C9JY01;C9JBX5	C9J3L8;C9J5W0;E9PAL7;C9IZQ1;P43307	Translocon-associated protein subunit alpha	SSR1	4	17	29.573	0	55.194	0.014764	0.756132	62	-0.00320944	0.0567421	0.0248017	0.00935473	0.000625327	0.000269324
Q9Y5Q9;F8WC64;H0YFI7;H7BZV8;H7C0C0	Q9Y5Q9	General transcription factor 3C polypeptide 3	GTF3C3	8	11.4	101.27	0	19.748	0.0146387	0.0438626	11	-0.054583	NaN	NaN	-0.126581	NaN	0.22508
Q6P1M0	Q6P1M0	Long-chain fatty acid transport protein 4	SLC27A4	9	24.3	72.063	0	47.224	0.014624	0.314473	52	-0.0397081	0.0973691	-0.0184674	0.00025335	0.0238679	0.0244293
F5H669;Q8N684;F5H6M0;F5H047;J3QT54;C9J286;C9J323;F5H5B7;F5H1W4;F5H2K8;F5H6P5;F5H6A8;F5GXA3;C9JM38	F5H669;Q8N684;F5H6M0;F5H047	Cleavage and polyadenylation specificity factor subunit 7	CPSF7	9	30.2	41.265	0	58.924	0.0143846	0.108673	32	-0.101674	0.14288	-0.117179	-0.0459504	0.145829	0.0624028
O75695	O75695	Protein XRP2	RP2	7	18.3	39.641	0	22.684	0.0143506	0.0629982	23	-0.0381239	0.149061	-0.273448	-0.093557	0.0520557	0.290117
P46939;Q5T097;A0A0D9SG57;A0A0A0MSM3;H0Y337	P46939	Utrophin	UTRN	39	15.6	394.46	0	235.84	0.0143005	0.0984501	60	0.0442017	0.0189721	-0.09409	0.0209455	-0.137218	0.232992
G8JLD3;X6RLX0;Q8IUD2;X6RM00;K7EPD6;A0A0U1RQN0;K7EPP6;A0A0U1RQM4	G8JLD3;X6RLX0;Q8IUD2;X6RM00	ELKS/Rab6-interacting/CAST family member 1	ERC1	6	9.7	124.82	0	40.189	0.0139725	0.175002	27	0.0228049	0.032011	-0.121165	0.07975	0.0822535	-0.0118192
P23246;H0Y9K7;H0Y9U2	P23246	Splicing factor, proline- and glutamine-rich	SFPQ	20	37.8	76.149	0	323.31	0.0132008	0.660746	187	0.0144088	0.044358	0.0078005	0.0179836	-0.0262528	0.0209067
O43765;K7EMD6;K7ERW5	O43765;K7EMD6	Small glutamine-rich tetratricopeptide repeat-containing protein alpha	SGTA	9	34.8	34.063	0	55.682	0.0131301	0.350192	45	0.0676603	0.0346125	0.00649177	-0.00244729	-0.0485118	0.020975
Q7Z7F7;X6R631;X6RIW1	Q7Z7F7;X6R631;X6RIW1	39S ribosomal protein L55, mitochondrial	MRPL55	2	18.8	15.128	0	9.9977	0.0128033	0.0739386	13	NaN	-0.0983054	0.0366008	-0.13174	0.047491	0.209969
Q9UK41;E9PQR7;E9PM90;E9PLM9;E9PR04	Q9UK41;E9PQR7	Vacuolar protein sorting-associated protein 28 homolog	VPS28	5	35.7	25.425	0	26.253	0.0121813	0.0562476	36	-0.129381	-0.122565	0.0956247	0.0606853	0.323276	-0.154553
Q9H6A9	Q9H6A9	Pecanex-like protein 3	PCNXL3	3	1.9	222.04	0.0010282	3.2027	0.012113	0.0444583	10	-0.0579716	NaN	NaN	0.282065	-0.0566088	-0.119033
Q8TB61	Q8TB61	Adenosine 3-phospho 5-phosphosulfate transporter 1	SLC35B2	5	12.5	47.514	0	34.944	0.0120959	0.225999	25	0.0445651	0.0179726	-0.000338212	0.0685467	-0.082754	0.0245834
G3V325;O75127;C9JGL8	G3V325;O75127	Pentatricopeptide repeat-containing protein 1, mitochondrial	ATP5J2-PTCD1;PTCD1	9	19.9	84.109	0	53.718	0.0119766	1.054	69	0.00183839	0.0136104	0.0162076	-0.00909308	0.0185011	0.0307952
P28288	P28288	ATP-binding cassette sub-family D member 3	ABCD3	15	28.8	75.475	0	98.681	0.0114412	0.0925908	57	-0.00324297	0.0339103	0.103907	0.0502231	0.0822535	-0.198403
Q71UI9;P0C0S5;C9J0D1;C9J386;Q96QV6	Q71UI9;P0C0S5;C9J0D1	Histone H2A.V;Histone H2A.Z;Histone H2A	H2AFV;H2AFZ	3	53.9	13.509	0	136.31	0.0110313	1.19877	209	0.00818583	0.0236226	0.0223606	-0.00603482	0.0140753	0.00397821
Q9BYD1;E5RJI7;E5RFI2;H0YAX3	Q9BYD1;E5RJI7	39S ribosomal protein L13, mitochondrial	MRPL13	9	55.1	20.692	0	25.55	0.0107332	0.117004	40	-0.104268	0.130049	-0.0559772	0.0104603	0.0270838	0.0570515
P16383;H7C335	P16383	GC-rich sequence DNA-binding factor 2	GCFC2	4	6.4	89.384	0	11.241	0.0107279	0.139128	13	-0.0396266	-0.0175864	-0.0453311	0.0592414	0.0969421	NaN
F6WIT2;A6PVN5;Q15257;A6PVN9;Q5T949;Q5T948;B7ZBQ0;Q68CR8;A6PVN8;C9IZ76;A6PVN6;A6PVN7;B7ZBP9;B7ZBP7;B4DDQ6;H0Y6E5	F6WIT2;A6PVN5;Q15257;A6PVN9;Q5T949;Q5T948	Serine/threonine-protein phosphatase 2A activator	PPP2R4	7	36.5	32.936	0	36.753	0.0106737	0.0661922	38	-0.0178669	-0.0953654	-0.113682	-0.0799731	0.198968	0.171961
P38606;C9JVW8;C9JA17	P38606	V-type proton ATPase catalytic subunit A	ATP6V1A	20	45.2	68.303	0	210.01	0.0104913	0.176402	109	-0.000427768	0.00623475	0.102217	-0.0132333	-0.0670819	0.0352388
Q9NQ50	Q9NQ50	39S ribosomal protein L40, mitochondrial	MRPL40	3	21.4	24.49	0	15.336	0.0101612	0.571065	16	0.0329829	-0.00394155	0.0322362	0.00609404	0.01128	-0.0176844
A0A0B4J1W3;Q9BXJ9	A0A0B4J1W3;Q9BXJ9	N-alpha-acetyltransferase 15, NatA auxiliary subunit	NAA15	20	34.2	101.2	0	197.56	0.0101513	0.113906	108	0.0874009	0.120254	0.0148913	-0.0429201	-0.0306925	-0.0880262
Q96CN7;D6RGE2	Q96CN7;D6RGE2	Isochorismatase domain-containing protein 1	ISOC1	7	44.3	32.236	0	35.294	0.00987839	0.0863338	17	0.0159687	0.124879	0.0550886	-0.176939	0.0329319	0.00734121
Q5T0D9	Q5T0D9	Tumor protein p63-regulated gene 1-like protein	TPRG1L	5	36.4	30.211	0	65.415	0.00936064	0.0610776	17	0.175837	NaN	-0.0955785	-0.112603	0.0631515	0.0159961
O14818;H0Y586;Q8TAA3;A0A087WYS6;F5GY34	O14818;H0Y586	Proteasome subunit alpha type-7	PSMA7	14	64.1	27.887	0	167.42	0.00921766	0.327598	131	-0.0298482	0.0298752	0.0444627	-0.0123627	0.0275659	-0.00438695
P78346;Q5VU11;Q5VU10	P78346;Q5VU11;Q5VU10	Ribonuclease P protein subunit p30	RPP30	11	53.4	29.321	0	82.825	0.00899891	0.0781847	58	-0.0736331	0.00964849	-0.070271	-0.0518779	0.0525113	0.187616
O00629;H7C4F6	O00629	Importin subunit alpha-3	KPNA4	11	46.8	57.886	0	205.64	0.00863024	0.269129	120	0.0400555	-0.0458566	0.0388577	0.0182744	-0.00265025	0.00310072
D6RBD7;C9J1V9;O43324;H0YAL7;D6RCQ0	D6RBD7;C9J1V9;O43324;H0YAL7	Eukaryotic translation elongation factor 1 epsilon-1	EEF1E1;EEF1E1-BLOC1S5	5	44	16.686	0	24.83	0.00827808	0.161387	17	-0.00625315	0.0242347	0.00754543	-0.0351599	-0.0343928	0.0936942
Q15393;I3L4G7;H3BMB0;J3QRB2;J3QL37;J3QKV4	Q15393	Splicing factor 3B subunit 3	SF3B3	37	40.1	135.58	0	323.31	0.00826013	0.299549	219	-0.01079	0.000434875	0.034746	0.0489644	0.000625327	-0.0244198
Q9C005	Q9C005	Protein dpy-30 homolog	DPY30	5	76.8	11.25	0	101.94	0.0081056	0.0993249	42	-0.0515425	0.00934546	-0.00509839	-0.0351105	-0.0187339	0.149773
Q16698;E5RFV2;E5RJG7;E5RJD2;E5RID6;H0YAW3	Q16698;E5RFV2;E5RJG7;E5RJD2	2,4-dienoyl-CoA reductase, mitochondrial	DECR1	12	48.7	36.067	0	123.28	0.0079993	0.135222	85	0.0141038	0.0423932	0.00292869	-0.0714459	0.0854948	-0.0254788
Q6P9B9	Q6P9B9	Integrator complex subunit 5	INTS5	7	8.3	107.99	0	12.774	0.00777795	0.055159	19	-0.0231107	NaN	0.0721975	-0.170424	0.0824145	0.0778126
C9JN15;Q13427;C9JM79;E9PG73;C9JT64;C9J679	C9JN15;Q13427;C9JM79;E9PG73	Peptidyl-prolyl cis-trans isomerase;Peptidyl-prolyl cis-trans isomerase G	PPIG	4	22.4	27.409	0	13.79	0.00768973	0.0203491	10	-0.0579878	NaN	-0.311149	NaN	0.237273	0.162623
P33992;B1AHB1;B1AHA9;B1AHB2	P33992;B1AHB1	DNA replication licensing factor MCM5;DNA helicase	MCM5	26	41.3	82.285	0	120.84	0.00766776	0.0907519	129	0.0405732	0.0301484	0.010728	0.0424781	0.0628338	-0.140755
O00116;A0A1B0GWA2;B8ZZ81	O00116;A0A1B0GWA2	Alkyldihydroxyacetonephosphate synthase, peroxisomal	AGPS	21	47.1	72.911	0	217.8	0.00743784	0.316499	136	0.000192925	0.0346638	-0.0253467	-0.0125636	0.0301688	0.0175118
Q96J01;D6RGZ2;D6REC9	Q96J01;D6RGZ2	THO complex subunit 3	THOC3	5	24.2	38.771	0	48.701	0.00724856	0.0324851	24	0.0561886	-0.0138146	0.0914023	0.296287	-0.179218	-0.207354
E7EQY1;Q96C01;C9J2Y4;C9JF51	E7EQY1;Q96C01	Protein FAM136A	FAM136A	3	13.5	26.776	0	11.614	0.0070415	0.0390041	17	-0.0161092	-0.11474	-0.123822	-0.0779581	0.113919	0.260959
P52888;K7EP46;K7EKB6;K7EL02;K7EMU4;K7EIK4;K7EL32	P52888;K7EP46	Thimet oligopeptidase	THOP1	15	27.6	78.839	0	66.86	0.00692946	0.0718743	42	0.0424036	-0.0685685	0.0368785	0.143925	-0.0712853	-0.0417765
P50395;Q5SX87;V9GYF8;Q5SX90;Q5SX91;V9GYJ7;Q5SX86	P50395;Q5SX87	Rab GDP dissociation inhibitor beta	GDI2	19	70.3	50.663	0	323.31	0.00667556	0.131241	165	0.0337899	0.0391762	-0.0384973	-0.0639189	0.020642	0.0488614
Q13155;F8W950;A8MU58;F8WCL2	Q13155;F8W950;A8MU58	Aminoacyl tRNA synthase complex-interacting multifunctional protein 2	AIMP2	10	50.9	35.348	0	151.57	0.00653783	0.293899	89	0.020846	0.0320965	-0.004795	-0.0305862	0.00284137	0.0188244
Q15046;H3BVA8;J3KRL2;H3BRC9;H3BPV7	Q15046	Lysine--tRNA ligase	KARS	20	41.9	68.047	0	166.1	0.00625701	0.110222	123	0.0421098	0.0164156	-0.0658022	-0.0438381	0.0668279	0.0218292
P13473	P13473	Lysosome-associated membrane glycoprotein 2	LAMP2	2	16.8	44.96	0	43.28	0.00592014	0.0980582	47	-0.0768183	0.00789851	0.0293683	-0.00204256	-0.0105384	0.0876533
A0A1X7SBZ2;A0A1W2PQ51;Q92841;A0A0U1RQJ0	A0A1X7SBZ2;A0A1W2PQ51;Q92841	Probable ATP-dependent RNA helicase DDX17	DDX17	23	44.9	80.253	0	268.45	0.0057662	0.300411	261	0.0173096	0.0320281	-0.0249977	-0.00499149	0.00629917	0.00894952
O60216;E5RFV8;E5RIN7;E5RFZ5;E5RG18;E5RJW1;E5RJK5;E5RI01;Q9H4I0;A0A140T8W2	O60216	Double-strand-break repair protein rad21 homolog	RAD21	12	33	71.689	0	94.395	0.00560055	0.0562746	47	-0.129779	0.0439959	0.0505101	0.0984368	-0.0651613	0.0356012
Q9Y6D5	Q9Y6D5	Brefeldin A-inhibited guanine nucleotide-exchange protein 2	ARFGEF2	11	13.8	202.04	0	41.288	0.00551122	0.0256588	12	NaN	NaN	0.118869	-0.115662	NaN	0.0133262
Q15459;F8WB66;H7C1L2;F8WC79	Q15459	Splicing factor 3A subunit 1	SF3A1	25	40.7	88.885	0	229.97	0.00534951	0.123996	121	0.0793127	-0.0236371	-0.0190183	-0.0181792	0.0171497	-0.00353083
C9J4Z3;P61513;M0R0A1;Q6P4E4;E9PEL3;M0R2L6;G5E9R3;A6NKH3	C9J4Z3;P61513;M0R0A1;Q6P4E4;E9PEL3;M0R2L6;G5E9R3	60S ribosomal protein L37a	RPL37A	4	69.1	7.624	0	33.965	0.00444882	0.0651709	46	-0.0605964	0.00230969	-0.0270407	-0.0244376	0.108171	0.0282866
S4R3N1;Q9Y3A3;B4DM50	S4R3N1		HSPE1-MOB4	4	38.7	29.736	0	61.685	0.0043024	0.0197708	8	NaN	0.0345781	-0.126179	0.104508	NaN	NaN
O75607	O75607	Nucleoplasmin-3	NPM3	5	47.2	19.343	0	303.21	0.00386169	0.0875886	74	-0.0133357	0.0326438	-0.00548595	0.065945	-0.0138724	-0.0427247
Q12769;G3V198;E9PR16	Q12769;G3V198;E9PR16	Nuclear pore complex protein Nup160	NUP160	26	26.1	162.12	0	126.59	0.00354752	0.0603777	108	0.0214589	-0.0143777	0.0583251	0.0390897	-0.0850974	0.00188656
P22830;K7ELX4;K7EPN2;K7EJX5;K7EKP7;K7EJM8	P22830;K7ELX4	Ferrochelatase, mitochondrial	FECH	8	31	47.862	0	35.761	0.00338188	0.015251	14	-0.150727	0.000685781	0.196179	NaN	-0.0326099	NaN
P10301	P10301	Ras-related protein R-Ras	RRAS	5	44.5	23.48	0	74.404	0.00335286	0.0207003	30	-0.074191	-0.0132016	-0.0968916	-0.0336919	-0.031139	0.269232
P61221;D6R9I9;D6RGF4;H0Y990	P61221;D6R9I9	ATP-binding cassette sub-family E member 1	ABCE1	20	39.9	67.314	0	109.89	0.00310157	0.0204208	69	-0.0609985	-0.0598988	0.029282	0.246922	-0.0559426	-0.0807544
Q93008;O00507	Q93008;O00507	Probable ubiquitin carboxyl-terminal hydrolase FAF-X;Probable ubiquitin carboxyl-terminal hydrolase FAF-Y	USP9X;USP9Y	21	11	292.28	0	52.307	0.00289355	0.0263753	43	0.0342022	-0.0432296	0.0665723	0.108363	0.00123401	-0.149781
P04844;Q5JYR7;Q5JYR4;F2Z3K5;H0Y5M1;Q5JYR3	P04844;Q5JYR7	Dolichyl-diphosphooligosaccharide--protein glycosyltransferase subunit 2	RPN2	22	55	69.283	0	323.31	0.00288551	0.0365412	240	0.0869732	0.0503376	-0.04921	0.0476368	-0.0705775	-0.047847
Q92797;A0A087WUE9;M0R3C7;M0R033;M0R180;M0QXP5;M0R1C2	Q92797;A0A087WUE9	Symplekin	SYMPK	14	20	141.15	0	72.954	0.00279755	0.0063441	34	-0.063393	-0.0732813	-0.321471	-0.0630782	-0.168058	0.706067
P61313;E7EQV9;E7ENU7;E7EX53;E7ERA2	P61313;E7EQV9;E7ENU7;E7EX53	60S ribosomal protein L15;Ribosomal protein L15	RPL15	10	44.6	24.146	0	73.725	0.00243107	0.0289856	104	0.0817611	0.101508	-0.0513823	-0.0309004	-0.0522973	-0.0341028
Q9UKY7;H0Y8K3;D6R9V8;D6RFH2;D6RDN0;D6RAV0;D6R973	Q9UKY7;H0Y8K3;D6R9V8	Protein CDV3 homolog	CDV3	10	69	27.335	0	256.76	0.00242022	0.0219453	119	0.0224469	0.0918334	0.0667848	-0.112525	-0.111158	0.0571391
O60828;H7C053	O60828;H7C053	Polyglutamine-binding protein 1	PQBP1	5	16.2	30.472	0	28.172	0.00219085	0.0106374	18	0.102814	NaN	-0.213584	-0.0680337	0.176721	0.0130375
Q9NY27;C9IZ04;F8WCA1;F8WDK3;C9IZF4;H7C559	Q9NY27;C9IZ04	Serine/threonine-protein phosphatase 4 regulatory subunit 2	PPP4R2	6	20.6	46.898	0	23.481	0.0020268	0.00534931	13	-0.306383	NaN	0.171971	NaN	0.219832	-0.0773122
J3QS48;I3L295;J3KTK8;J3QQZ4;J3KT75;J3QW43;J3QRD5;O75352;J3KSI4;I3L405;I3L261;I3L1D2;I3L4E0	J3QS48;I3L295;J3KTK8;J3QQZ4;J3KT75;J3QW43;J3QRD5;O75352;J3KSI4;I3L405;I3L261;I3L1D2;I3L4E0	Mannose-P-dolichol utilization defect 1 protein	MPDU1	2	23.8	10.978	0	8.1282	0.00185837	0.064896	39	0.0271581	-0.00354117	0.0235119	0.0125206	-0.0391365	-0.00936274
P32969;D6RAN4;H0Y9V9;E7ESE0;H0Y9R4	P32969;D6RAN4;H0Y9V9;E7ESE0	60S ribosomal protein L9	RPL9	11	66.1	21.863	0	323.31	0.00181453	0.0278267	148	0.00313251	-0.00850414	0.031078	0.0256666	0.0579711	-0.0984568
P30519;A0A087WT44;I3L159;I3L1F5;I3L4P8;A0A1B0GXH0;I3L463;I3L276;I3L1Y2	P30519;A0A087WT44;I3L159;I3L1F5	Heme oxygenase 2	HMOX2	15	63	36.032	0	280.84	0.00175077	0.079848	81	4.19021e-05	-0.0150398	-0.00656375	0.00573787	0.0377803	-0.0114519
Q96F86;H3BSQ0;H3BPN4;H3BPW9	Q96F86;H3BSQ0	Enhancer of mRNA-decapping protein 3	EDC3	4	13.4	56.077	0	10.951	0.00152876	0.0213297	15	-0.0196059	0.0281347	-0.0830042	0.0418693	NaN	0.04025
H7BXI1;A0A087WXU3;A0FGR8	H7BXI1;A0A087WXU3;A0FGR8	Extended synaptotagmin-2	ESYT2	27	46.8	98.008	0	245.7	0.00151948	0.0292477	156	0.00362028	0.0118894	-0.0448886	0.0157617	0.069343	-0.0466089
P51809;E5RH06	P51809	Vesicle-associated membrane protein 7	VAMP7	7	40.5	24.935	0	33.282	0.00116	0.0281882	47	-0.0543083	-0.0087702	-0.016663	0.0273527	0.0237477	0.0356012
Q96HW7;F8WAA7	Q96HW7	Integrator complex subunit 4	INTS4	5	6.9	108.17	0	19.496	0.00115372	0.0057885	10	0.00774719	NaN	NaN	0.104417	NaN	-0.108703
C9JRY4;C9JNZ0;Q96IW7;F8WAU7;C9JR77;C9J463;C9JZ27;C9JDJ8	C9JRY4;C9JNZ0;Q96IW7;F8WAU7;C9JR77;C9J463;C9JZ27;C9JDJ8	Vesicle-trafficking protein SEC22a	SEC22A	2	9.6	24.506	0.00023073	6.8477	0.00113325	0.00308829	10	-0.197831	-0.156797	NaN	0.0423911	NaN	0.316769
E9PKP7;P17480;E9PLT2;E9PMM2	E9PKP7;P17480	Nucleolar transcription factor 1	UBTF	11	17.9	87.435	0	35.316	0.00104003	0.00450639	36	0.0352678	0.349257	-0.102274	-0.179283	-0.0984629	0.00173485
H0YMB3;H0YLV5;A0A087WWM4;F8WAN9;H0YNJ6;Q9P2T1;H0YK13;H0YNS9;H0YLB8;H0YN22;H0YK71;H0YNH0;H0YL68;H0YMW6;H0YMR9;H0YMV5	H0YMB3;H0YLV5;A0A087WWM4;F8WAN9;H0YNJ6;Q9P2T1;H0YK13;H0YNS9;H0YLB8	GMP reductase;GMP reductase 2	GMPR2	6	25.7	33.921	0	11.12	0.000978637	0.004608	10	NaN	-0.0807172	0.0883964	NaN	0.14202	-0.145785
B3KPJ4;A0A0A0MSI2;Q8IXK0;H7C528	B3KPJ4;A0A0A0MSI2;Q8IXK0	Polyhomeotic-like protein 2	PHC2	5	17.9	50.403	0	19.658	0.000806284	0.0108705	16	-0.0027909	-0.0678347	-0.0762827	0.0368525	0.0556864	0.0592072
P34059;H3BP66	P34059	N-acetylgalactosamine-6-sulfatase	GALNS	8	20.1	58.025	0	19.403	0.000714396	0.0123745	17	0.0546194	0.0104568	-0.0512517	0.0569024	-0.0360746	-0.030366
Q9UJS0;R4GN64	Q9UJS0	Calcium-binding mitochondrial carrier protein Aralar2	SLC25A13	18	41	74.175	0	170.37	0.000541382	0.0111092	159	-0.00606933	0.00237669	-0.0227687	0.0581682	-0.0566251	0.0281665
O60749;D6RC15	O60749	Sorting nexin-2	SNX2	11	35.5	58.47	0	63.218	0.000360385	0.00325808	31	-0.0212271	0.132797	-0.107825	-0.0328336	0.0824324	-0.0511815
D6RFM0;D6RAH7;H9KV45;A0A0A0MQU3;A0A087WY85;P62837;P61077;D6RAW0;D6RA11	D6RFM0;D6RAH7;H9KV45;A0A0A0MQU3;A0A087WY85;P62837;P61077;D6RAW0	Ubiquitin-conjugating enzyme E2 D2;Ubiquitin-conjugating enzyme E2 D3	UBE2D2;UBE2D3	2	54.1	11.065	0	76.678	-0.000164894	0.00108845	25	-0.0663925	-0.064704	0.0246468	0.0798393	0.184764	-0.159143
E9PL33;E9PM05;E9PS58;E9PK61;O14681;E9PQN7;A0A087WV44;E9PLB8	E9PL33;E9PM05;E9PS58;E9PK61;O14681;E9PQN7;A0A087WV44;E9PLB8	Etoposide-induced protein 2.4 homolog	EI24	2	15.2	14.562	0.00021468	4.5378	-0.000198252	0.00122785	9	-0.00533399	-0.142959	0.0915285	0.0559714	NaN	NaN
D6RBW1;P06730;H0Y8J7;D6RHE2;H0Y8X3;A6NMX2	D6RBW1;P06730;H0Y8J7	Eukaryotic translation initiation factor 4E	EIF4E	5	20.4	28.512	0	21.274	-0.000250109	0.00387558	40	0.00167038	0.0879709	-0.053046	-0.0513237	-0.00800335	0.0212311
Q8N3U4;B1AMT4;B1AMT1;B1AMT2;B1AMT3;B1AMT0	Q8N3U4	Cohesin subunit SA-2	STAG2	8	15	141.32	0	115.23	-0.000418556	0.00371808	50	0.160903	0.0463772	-0.0363386	-0.0931453	-0.025589	-0.054719
A6NHL2	A6NHL2	Tubulin alpha chain-like 3	TUBAL3	3	17.9	49.908	0	20.858	-0.00109552	0.00656851	13	0.150195	-0.15495	NaN	0.0828954	-0.0804228	-0.00319488
C9JIF9;P13798;H7C393;H7C1U0;C9JLK2;F8WEH5	C9JIF9;P13798;H7C393	Acylamino-acid-releasing enzyme	APEH	15	30.4	81.673	0	73.02	-0.00114168	0.00947698	45	0.0460368	-0.0026567	0.146439	-0.101372	0.0229921	-0.118288
O95139;A0A087WZX2	O95139;A0A087WZX2	NADH dehydrogenase [ubiquinone] 1 beta subcomplex subunit 6	NDUFB6	3	32	15.489	0	22.838	-0.00114499	0.0109298	31	-0.0875798	0.0459628	-0.0916638	0.051028	0.118516	-0.0431331
Q9NRK6	Q9NRK6	ATP-binding cassette sub-family B member 10, mitochondrial	ABCB10	7	11.5	79.147	0	25.031	-0.00116929	0.00318525	11	-0.149124	-0.236337	NaN	NaN	0.102537	0.278248
Q8N5A5;V9GY48;X6RGY1;A0A0J9YYD9	Q8N5A5;V9GY48	Zinc finger CCCH-type with G patch domain-containing protein	ZGPAT	5	14.5	57.358	0	25.145	-0.00122447	0.0115861	14	0.0107191	-0.0375867	0.0806498	0.0552166	NaN	-0.115121
O95865;A0A140T971;Q5SSV3;Q5SRR8;H0Y7N1	O95865;A0A140T971;Q5SSV3;Q5SRR8;H0Y7N1	N(G),N(G)-dimethylarginine dimethylaminohydrolase 2	DDAH2	7	53.3	29.644	0	129.99	-0.00140713	0.0190971	36	-0.0736331	0.00365041	-0.0351838	0.0245494	-0.0295177	0.101692
C9JZR2;O60716;E9PRE2;E9PKY0;H0YC95;E9PKL1	C9JZR2;O60716	Catenin delta-1	CTNND1	31	48.8	104.85	0	323.31	-0.00144122	0.0267112	135	-0.0151632	-0.0516931	0.0217425	-0.0513075	0.0333469	0.0544271
P63104;E7EX29;B0AZS6;E7ESK7;B7Z2E6;H0YB80;E9PD24;E7EVZ2;E5RIR4;E5RGE1	P63104;E7EX29;B0AZS6;E7ESK7	14-3-3 protein zeta/delta	YWHAZ	17	78	27.745	0	323.31	-0.00145561	0.0740161	325	0.0101446	0.0228238	-0.00359774	-0.0268106	-0.0111253	-0.000168353
Q9BYC5;G3XAD2	Q9BYC5;G3XAD2	Alpha-(1,6)-fucosyltransferase	FUT8	7	19.3	66.515	0	14.612	-0.00148392	0.0029227	11	-0.278297	NaN	0.0106258	NaN	NaN	0.26322
B8ZZQ6;P06454;B8ZZA1;B8ZZW7;H7C2N1	B8ZZQ6;P06454;B8ZZA1;B8ZZW7;H7C2N1	Prothymosin alpha;Prothymosin alpha, N-terminally processed;Thymosin alpha-1	PTMA	6	39.3	11.758	0	118.05	-0.00155696	0.0675633	40	-0.0307189	-0.0112282	0.00194614	0.0254947	-0.00899442	0.014159
O75663	O75663	TIP41-like protein	TIPRL	9	47.8	31.444	0	45.471	-0.00212698	0.0402843	45	0.000159413	-0.0624636	0.0373296	-0.0512585	0.0332777	0.0301934
A0A087WSV8;P80303;E9PKG6;Q2L696;E9PLR0;E9PLE9;H0YEG8;E9PM22;E9PJP3;H0YD18	A0A087WSV8;P80303;E9PKG6;Q2L696	Nucleobindin-2;Nesfatin-1	NUCB2;Nucb2	9	30.2	50.227	0	82.712	-0.0021478	0.0250606	37	-0.112253	0.101454	0.0265749	-0.0193964	-0.0303782	0.0211116
Q9NVM9;F5H457;H0YH12;F5H5W1;F8VRX9	Q9NVM9	Protein asunder homolog	ASUN	10	16.9	80.224	0	21.187	-0.00230275	0.0144512	32	0.0318847	-0.0955063	0.216412	0.0544796	-0.0860846	-0.135002
Q14008;H0YDX5;E9PQH5;H0YCF6;H0YEK7	Q14008	Cytoskeleton-associated protein 5	CKAP5	64	40.9	225.49	0	323.31	-0.00253243	0.091227	236	-0.0122381	-0.038857	0.0229448	-0.00312169	-0.011008	0.0270854
Q69YN2;A0A286YF56	Q69YN2	CWF19-like protein 1	CWF19L1	8	18	60.618	0	27.668	-0.00277785	0.0294767	18	0.0417471	-0.0490768	-0.026194	0.0915989	-0.123743	0.0490007
A0A096LP25;A0A096LNZ0;Q6ZSR9;A0A096LP60	A0A096LP25;A0A096LNZ0;Q6ZSR9	Uncharacterized protein FLJ45252	AAK1	5	24.1	54.448	0	14.555	-0.00294619	0.0198646	9	0.048273	NaN	0.0387708	-0.0958824	NaN	NaN
Q13405;H0YDP7;E9PI78;E9PNF1	Q13405;H0YDP7	39S ribosomal protein L49, mitochondrial	MRPL49	5	34.9	19.198	0	32.837	-0.00320294	0.0885317	35	0.0108374	0.0258002	-0.0229019	0.0251164	-0.0566901	-0.00137977
Q5JWT2;Q9ULK4	Q5JWT2;Q9ULK4	Mediator of RNA polymerase II transcription subunit 23	MED23	13	11.1	157.11	0	36.29	-0.00331308	0.085144	34	-0.022929	0.0581517	0.00965506	-0.00894199	-0.0398269	-0.0159873
Q9NWV4	Q9NWV4	UPF0587 protein C1orf123	C1orf123	4	30.6	18.048	0	18.28	-0.00347591	0.00966303	9	NaN	0.00875643	NaN	NaN	-0.202722	0.183538
O14530;F8WCJ3;B8ZZX4;F8WBV5;G3XAJ4	O14530;F8WCJ3;B8ZZX4	Thioredoxin domain-containing protein 9	TXNDC9	6	32.3	26.534	0	29.267	-0.00349924	0.0711302	29	-0.0344753	-0.0472006	0.0680784	-0.0123291	0.0246927	-0.0197615
A0A0C4DFL7;Q16850;H7C0D0	A0A0C4DFL7;Q16850	Lanosterol 14-alpha demethylase	CYP51A1	8	20.6	57.278	0	23.58	-0.00351706	0.0363819	24	-0.0990138	0.0296362	-0.0970024	0.0266471	0.110358	0.00827213
H0Y9X1;Q96EY4;D6RA57;D6RE67;D6RC31	H0Y9X1;Q96EY4;D6RA57	Translation machinery-associated protein 16	TMA16	4	22.3	27.571	0	14.998	-0.00391595	0.0168458	17	-0.103612	-0.124929	-0.0105818	0.294939	-0.0753963	NaN
Q15366;H3BSS4	Q15366	Poly(rC)-binding protein 2	PCBP2	3	73.2	38.58	0	320.14	-0.00393645	0.129275	169	-0.00820638	0.017651	-0.0286498	-0.00354299	0.0365493	-0.0374199
Q9BTE3	Q9BTE3	Mini-chromosome maintenance complex-binding protein	MCMBP	12	24.9	72.979	0	48.216	-0.00418814	0.0502804	36	0.0573405	-0.128712	-0.0379374	-0.00436847	0.0486965	0.039852
Q9BYD2;Q5SZR1;A0A1W2PPE5;A0A1W2PQB6;A0A1W2PS92	Q9BYD2;Q5SZR1	39S ribosomal protein L9, mitochondrial	MRPL9	8	31.8	30.243	0	44.089	-0.00424961	0.0383594	47	-0.0629433	-0.0416869	0.0621161	0.141482	-0.00625485	-0.118211
P11172;E9PFD2;F2Z3P2;F2Z303;F8WDG4	P11172;E9PFD2	Uridine 5-monophosphate synthase;Orotate phosphoribosyltransferase;Orotidine 5-phosphate decarboxylase	UMPS	14	42.9	52.221	0	61.692	-0.00465941	0.038792	70	-0.0212106	0.0717973	-0.173973	-0.0521874	0.0438462	0.103771
P00387;B1AHF3	P00387;B1AHF3	NADH-cytochrome b5 reductase 3;NADH-cytochrome b5 reductase 3 membrane-bound form;NADH-cytochrome b5 reductase 3 soluble form	CYB5R3	15	71.1	34.234	0	266.27	-0.00519926	0.170749	138	-0.0381239	-0.0291053	0.00703552	-0.0202129	0.0126088	0.0366022
P48426;H7BXS3;S4R320	P48426;H7BXS3	Phosphatidylinositol 5-phosphate 4-kinase type-2 alpha	PIP4K2A	4	19.5	46.224	0	60.648	-0.00539076	0.0207504	17	0.168143	0.182244	-0.192546	0.025959	0.124398	-0.340543
Q8TF42	Q8TF42	Ubiquitin-associated and SH3 domain-containing protein B	UBASH3B	13	30	72.695	0	55.356	-0.00571032	0.0948925	45	-0.0104735	0.0293118	-0.0566766	-0.0312476	0.0832734	-0.0484495
P11233;H7C3P7;C9JPE8;C9JYR1	P11233;H7C3P7	Ras-related protein Ral-A	RALA	3	30.6	23.567	0	18.961	-0.00571168	0.0380901	19	0.117792	0.0557509	0.0405091	0.0746889	-0.202986	-0.120024
Q96E29;E5RIY4;E5RIK9	Q96E29;E5RIY4;E5RIK9	Transcription termination factor 3, mitochondrial	MTERF3	8	23.7	47.971	0	22.815	-0.00591214	0.0141882	16	0.123264	0.128293	0.265943	-0.641076	-0.139812	0.227916
P0DN76;Q01081;A0A1B0GW87;M0QYK5;M0R2N4;Q8WU68;K7EJH3;K7EJM7	P0DN76;Q01081;A0A1B0GW87;M0QYK5;M0R2N4;Q8WU68	Splicing factor U2AF 35 kDa subunit;Splicing factor U2AF 26 kDa subunit	U2AF1;U2AF1L4	7	32.5	27.872	0	97.801	-0.00625289	0.144358	52	0.00747734	-0.0243608	0.0622221	-0.00593385	-0.0571773	-0.0197448
C9J167;P54278	C9J167;P54278	Mismatch repair endonuclease PMS2	PMS2	8	14.2	84.696	0	30.842	-0.0063262	0.0438741	18	0.0408839	-0.243842	0.0207813	0.109602	0.000895783	0.0337216
O95210	O95210	Starch-binding domain-containing protein 1	STBD1	8	33	39.007	0	18.79	-0.00663828	0.0112889	13	-0.509202	NaN	0.0748491	0.41118	NaN	-0.00337969
Q13200;H7C1H2;C9JPC0;H7C2Q3;F8WBS8	Q13200	26S proteasome non-ATPase regulatory subunit 2	PSMD2	40	59.9	100.2	0	323.31	-0.00691022	0.272277	380	-0.0071383	-0.0354669	-0.025596	-0.00108075	0.037919	-0.0100985
P49005;A0A087WWF6;F8W8R3;C9JLE1;C9IZD2;C9J8Z7;C9JHC7;H7C1B3	P49005;A0A087WWF6;F8W8R3;C9JLE1	DNA polymerase delta subunit 2	POLD2	12	42.2	51.289	0	54.855	-0.00695399	0.0807142	36	0.106169	-0.0843026	-0.0976979	0.0131853	-0.00474003	0.0256625
M0R3F6;M0R2Z9;Q8IX01	M0R3F6;M0R2Z9;Q8IX01	SURP and G-patch domain-containing protein 2	SUGP2	11	16.9	93.859	0	29.753	-0.00705951	0.0978279	31	0.0173266	-0.104976	-0.00477813	0.0170431	0.082486	-0.0494583
P63172;Q5VTU3	P63172;Q5VTU3	Dynein light chain Tctex-type 1	DYNLT1	4	70.8	12.452	0	85.043	-0.00724073	0.0576441	15	0.0992504	0.0777331	-0.118255	-0.0899905	-0.00494207	NaN
P48047;H7C0C1;H7C068;H7C086	P48047;H7C0C1	ATP synthase subunit O, mitochondrial	ATP5O	10	59.6	23.277	0	171.44	-0.00726349	1.00917	105	-0.0102404	-0.0160491	0.00588031	-0.0161428	-0.00649036	-0.000538602
Q13185;C9JMM0;B8ZZ43;S4R2Y4	Q13185	Chromobox protein homolog 3	CBX3	5	36.6	20.811	0	140.44	-0.00732359	0.0665294	68	-0.0545668	0.0810551	-0.0620163	0.0731598	-0.149365	0.0677916
P62258;B4DJF2;I3L3T1;K7EIT4;K7EM20;I3L0W5	P62258	14-3-3 protein epsilon	YWHAE	20	79.6	29.174	0	323.31	-0.00750806	0.313701	247	0.015426	0.0123111	0.0079875	-0.0137186	-0.018784	-0.0482704
Q9Y6N5;H3BNX3;H3BMS6;H3BNP9;A0A1B0GXB4;H3BV36;H3BUD7	Q9Y6N5;H3BNX3	Sulfide:quinone oxidoreductase, mitochondrial	SQRDL	35	77.3	49.96	0	323.31	-0.00759237	0.887413	368	-0.00330994	-0.0154701	-0.00484554	-0.0243379	-3.37362e-05	0.00244296
P33176;O60282;A0A0G2JMZ6	P33176	Kinesin-1 heavy chain	KIF5B	29	49.7	109.68	0	323.31	-0.00767328	0.142942	157	0.0178531	0.0725709	-0.0552775	-0.0492682	0.0064858	-0.0384038
Q8TBF4;G3V1V1	Q8TBF4;G3V1V1	Zinc finger CCHC-type and RNA-binding motif-containing protein 1	ZCRB1	2	15.7	24.591	0	23.112	-0.00793478	0.0510061	12	0.0727335	-0.130944	0.0852712	NaN	-0.0588004	NaN
Q9Y5Z4;Q5THN1	Q9Y5Z4;Q5THN1	Heme-binding protein 2	HEBP2	4	31.7	22.875	0	39.826	-0.00800955	0.0274149	23	0.236414	0.16703	0.0208671	-0.309339	0.145249	-0.308279
P62995;H7BXF3;H7C2L4	P62995;H7BXF3;H7C2L4	Transformer-2 protein homolog beta	TRA2B	7	28.8	33.665	0	54.794	-0.00827009	0.16067	40	-0.0192749	-0.0908185	0.0543157	-0.00414951	0.0175773	-0.00727069
P62899;H7C2W9;C9JU56;B7Z4E3;B7Z4C8;B8ZZK4	P62899;H7C2W9;C9JU56;B7Z4E3;B7Z4C8;B8ZZK4	60S ribosomal protein L31	RPL31	7	45.6	14.463	0	59.603	-0.00858572	0.105254	60	-0.04147	-0.0186929	-0.122657	0.0243775	0.0961653	0.010763
O75175;H7C3F5;A0A2H2FJL5;H7C148;H0Y5X7;A0A087X0F9	O75175;H7C3F5;A0A2H2FJL5;H7C148	CCR4-NOT transcription complex subunit 3	CNOT3	6	14.1	81.871	0	31.701	-0.00887721	0.0589813	20	0.0166305	0.0702338	-0.0455115	0.0752583	-0.253241	0.0833665
P62316;K7EJB5;K7ERG4	P62316	Small nuclear ribonucleoprotein Sm D2	SNRPD2	5	39	13.527	0	90.896	-0.00896381	0.244012	56	-0.0177841	0.0117883	0.0371734	-0.00219429	-0.0709637	-0.0118025
Q13043;F5H5B4;A0A087WYT4;A0A087WVN8	Q13043;F5H5B4	Serine/threonine-protein kinase 4;Serine/threonine-protein kinase 4 37kDa subunit;Serine/threonine-protein kinase 4 18kDa subunit	STK4	5	20.1	55.63	0	16.046	-0.00917391	0.0236413	14	-0.360444	-0.0311362	NaN	NaN	0.162449	0.192436
B7WPG3;C9IYN3;D6W592;Q8WVV9;H7C464;C9JJZ7	B7WPG3;C9IYN3;D6W592;Q8WVV9	Heterogeneous nuclear ribonucleoprotein L-like	HNRNPLL;HNRPLL	8	32.3	56.45	0	62.254	-0.00920272	0.124641	48	-0.0715909	-0.0576027	-0.0423617	0.109657	-0.0157454	0.0224274
P85037;U3KQ26	P85037	Forkhead box protein K1	FOXK1	13	27	75.456	0	75.121	-0.00936231	0.0468274	34	-0.163727	-0.246382	0.000202969	0.197891	0.0243833	0.131458
P02545;H0YAB0;A0A0C4DGC5;REV__Q5VX52	P02545	Prelamin-A/C;Lamin-A/C	LMNA	4	68.5	74.139	0	323.31	-0.0100021	0.990282	643	-0.00748885	-0.00309063	-0.00369899	-0.00264962	-0.0345413	-0.00854298
P15924	P15924	Desmoplakin	DSP	15	7.6	331.77	0	24.707	-0.0100819	0.0320995	13	0.0692438	NaN	0.128543	0.0810002	NaN	-0.319114
Q3SXM5;H3BQI7;H3BT52;H3BNH5	Q3SXM5;H3BQI7;H3BT52	Inactive hydroxysteroid dehydrogenase-like protein 1	HSDL1	4	15.8	37.001	0	13.579	-0.0101846	0.211329	14	-0.00270715	0.0294825	-0.0981403	0.0222488	0.00750448	-0.0194958
Q9Y265;E7ETR0;H7C4G5;H7C4I3;J3QLR1	Q9Y265;E7ETR0	RuvB-like 1	RUVBL1	24	68.4	50.227	0	323.31	-0.0103913	0.375353	206	0.0298277	-0.00670749	0.0133713	-0.0512259	-0.0226147	-0.024999
P62805	P62805	Histone H4	HIST1H4A	16	70.9	11.367	0	163.42	-0.0106665	0.956739	237	-0.0147314	-0.0022894	-0.0331523	-0.0153742	-0.00330782	0.00485623
M0R226;Q9BQ48	M0R226;Q9BQ48	Ribosomal protein L34;39S ribosomal protein L34, mitochondrial	MRPL34	2	7.1	19.802	0.0002207	5.4132	-0.0108571	0.116839	10	0.0484292	-0.0405166	NaN	NaN	0.0386477	-0.0899887
M0QXB4;O14579;M0R061	M0QXB4;O14579;M0R061	Coatomer subunit epsilon	COPE	10	47.4	36.923	0	237.87	-0.0113756	0.39595	71	0.0195189	-0.0119416	0.0256966	-0.0213118	-0.0567063	-0.0235093
Q96EE3;K7ELV2;K7ENI5;K7EP88;K7EPZ5	Q96EE3;K7ELV2;K7ENI5;K7EP88	Nucleoporin SEH1	SEH1L	11	44.7	39.648	0	72.689	-0.0115759	0.074256	56	-0.0424315	0.114884	0.0967816	-0.0399985	0.05444	-0.25313
Q9Y678;H0Y8X7;H0Y8G2;D6RG17	Q9Y678	Coatomer subunit gamma-1	COPG1	28	55.6	97.717	0	323.31	-0.0116057	0.266552	224	-0.0207475	0.00378452	-0.0710279	0.0100691	-0.043799	0.0520865
Q9H3Z4	Q9H3Z4	DnaJ homolog subfamily C member 5	DNAJC5	6	54.5	22.149	0	86.144	-0.0120506	0.079816	30	0.0767801	-0.0314799	-0.227373	-0.0936837	0.0927918	0.110661
D6RFM5;P31040;A0A087X1I3;H0Y8X1	D6RFM5;P31040;A0A087X1I3	Succinate dehydrogenase [ubiquinone] flavoprotein subunit, mitochondrial	SDHA	17	50.4	63.566	0	323.31	-0.0123721	0.214536	139	0.0192978	-0.0685047	0.0233229	0.0646548	-0.0686456	-0.044358
P10606	P10606	Cytochrome c oxidase subunit 5B, mitochondrial	COX5B	5	34.9	13.696	0	24.967	-0.0130898	0.138342	51	-0.0320652	-0.0290561	-0.0953728	-0.0210455	0.155469	-0.0564683
M0QZR4;Q92888;M0QYC1;M0R2C7;M0QYS3;M0QZH8	M0QZR4;Q92888;M0QYC1	Rho guanine nucleotide exchange factor 1	ARHGEF1	19	24.7	108.32	0	127.89	-0.0131497	0.0623762	39	0.0580215	-0.246664	-0.0452	0.275241	0.0313943	-0.151692
Q9Y277;E5RJN6;E5RHZ6;E5RFP6;E5RHE1;E5RK27;E5RFL1	Q9Y277;E5RJN6;E5RHZ6;E5RFP6;E5RHE1	Voltage-dependent anion-selective channel protein 3	VDAC3	10	42	30.658	0	148.68	-0.013349	0.39251	53	0.0147478	0.0286123	-0.0542029	-0.0463431	0.0125748	-0.0354831
P62633	P62633	Cellular nucleic acid-binding protein	CNBP	3	23.2	19.463	0	34.866	-0.0136181	0.0144083	10	NaN	-0.511107	-0.0393533	NaN	NaN	0.509606
Q9BQA1;H0Y711	Q9BQA1;H0Y711	Methylosome protein 50	WDR77	9	38.3	36.724	0	56.249	-0.0136764	0.26803	47	-0.0136016	-0.000685558	-0.00509839	-0.108503	0.000135258	0.0456956
Q96QK1;I3L4S0;A0A1W2PP10;I3L4P4	Q96QK1	Vacuolar protein sorting-associated protein 35	VPS35	22	33.2	91.706	0	222.28	-0.0138981	0.34665	148	0.0162233	0.0480188	-0.0148229	-0.0695799	-0.0409113	-0.0223163
P62857	P62857	40S ribosomal protein S28	RPS28	2	33.3	7.8409	0	45.228	-0.0139651	0.523312	20	-0.0196887	-0.0372934	-0.0233346	-0.0261141	-0.022465	0.045105
P20290;H0Y9Y1;D6RDG3	P20290	Transcription factor BTF3	BTF3	8	59.2	22.168	0	323.31	-0.0141044	0.192142	95	-0.0248599	-0.0186764	0.0766135	-0.0429858	-0.121648	0.0469298
Q9BXW7;A8MYZ9	Q9BXW7	Cat eye syndrome critical region protein 5	CECR5	9	33.1	46.321	0	119.52	-0.0148749	0.233021	31	0.0961265	-0.0127872	-0.0657699	-0.0820173	-0.00756642	-0.0172354
P39019;M0R2L9;M0QXK4;M0QYF7;M0R140;A0A075B6E2	P39019;M0R2L9;M0QXK4;M0QYF7;M0R140	40S ribosomal protein S19	RPS19	10	43.4	16.06	0	35.718	-0.0151585	0.285867	89	0.00929993	-0.0427913	0.0839263	-0.0486967	-0.0476784	-0.0450108
P49770;H0YJJ8;G3V5E5;H0YK01	P49770;H0YJJ8;G3V5E5	Translation initiation factor eIF-2B subunit beta	EIF2B2	8	24.2	38.989	0	30.942	-0.0157281	0.183855	42	-0.0923563	-0.0437326	-0.00989327	0.137463	-0.0680654	-0.0177841
Q96A65	Q96A65	Exocyst complex component 4	EXOC4	16	23.7	110.5	0	87.952	-0.0158547	0.157966	47	0.0384866	-0.0398172	-0.0877384	0.125823	0.00448447	-0.136366
Q9Y5J7;G3V2F3;A0A1W2PRH9;A0A1W2PQS5;G3V502	Q9Y5J7;G3V2F3;A0A1W2PRH9;A0A1W2PQS5;G3V502	Mitochondrial import inner membrane translocase subunit Tim9	TIMM9	4	59.6	10.378	0	34.787	-0.016298	0.213831	20	-0.0357526	-0.0809544	0.0843027	-0.109318	0.0429408	0.000993475
O14548;E5RJZ1;H0YBD2	O14548;E5RJZ1;H0YBD2	Cytochrome c oxidase subunit 7A-related protein, mitochondrial	COX7A2L	3	48.2	12.615	0	49.632	-0.0163644	0.057393	14	-0.00381202	0.067953	0.203931	-0.385023	0.0351289	NaN
Q9HAV4;E2QRM3;H0Y9I3;H0Y3W3;H0Y3Q8;H0YA57	Q9HAV4	Exportin-5	XPO5	32	37.9	136.31	0	231.53	-0.0164322	0.470554	146	-0.0216569	-0.0165452	-0.0492754	-0.0248195	0.0567228	-0.0430187
Q9UJX5;D6RFM7;D6RAP6	Q9UJX5	Anaphase-promoting complex subunit 4	ANAPC4	3	4.3	92.115	0.0014297	2.9865	-0.0166323	0.377498	8	NaN	NaN	NaN	0.00570391	-0.00679311	-0.0488076
O75165;H0YA63;H0Y8Q2	O75165	DnaJ homolog subfamily C member 13	DNAJC13	33	19.8	254.41	0	153.44	-0.0167262	0.444029	86	-0.0358999	-0.00183848	-0.0723635	-0.0127143	0.0499377	-0.0274786
Q9Y2A7	Q9Y2A7	Nck-associated protein 1	NCKAP1	20	23.4	128.79	0	106.55	-0.0169267	0.281952	60	-0.131067	0.00505948	0.0071205	0.0078254	-0.0309736	0.040475
Q9UBB6;C9J5H8;H7C2R2	Q9UBB6	Neurochondrin	NCDN	8	17.6	78.863	0	22.653	-0.0175556	0.113173	19	-0.106498	0.234214	-0.129043	-0.126024	-0.00357747	0.025594
Q9NP61;B0QYV8;B0QYV9;H0YDX1	Q9NP61	ADP-ribosylation factor GTPase-activating protein 3	ARFGAP3	3	12.2	56.928	0	13.593	-0.0175869	0.0491556	11	-0.203	0.286229	NaN	0.0642662	NaN	-0.217843
Q9Y3B6;H0YKG4;H0YNH6	Q9Y3B6;H0YKG4;H0YNH6	ER membrane protein complex subunit 9	EMC9	2	13.9	23.061	0	9.2621	-0.0178001	0.0516368	12	-0.224599	-0.14662	NaN	0.434847	-0.146681	-0.0059469
P25398	P25398	40S ribosomal protein S12	RPS12	9	71.2	14.515	0	158.94	-0.0180486	1.76495	167	-0.0116723	-0.0170906	-0.0359427	-0.0179624	0.000946566	-0.0265698
Q5T4S7;A0A0A0MSW0;X6R960;X6RE05;Q5TBN9	Q5T4S7	E3 ubiquitin-protein ligase UBR4	UBR4	86	24.2	573.83	0	323.31	-0.0186421	0.937739	240	-0.0229455	-0.023818	-0.0108	-0.0544503	0.0199395	-0.0197781
Q8NB37;H0YER3;H0YE25;H0YF25;E9PQD8;E9PLI5	Q8NB37;H0YER3;H0YE25;H0YF25	Parkinson disease 7 domain-containing protein 1	PDDC1	5	44.5	23.297	0	55.659	-0.0194971	0.75893	23	-0.025849	0.00594926	0.0233057	-0.0177622	-0.0503405	-0.0522859
Q9BTU6;E9PAM4	Q9BTU6;E9PAM4	Phosphatidylinositol 4-kinase type 2-alpha	PI4K2A	17	46.6	54.022	0	39.487	-0.0198006	0.473189	57	-0.0790755	-0.0299082	-0.0333671	-0.0457705	0.0355099	0.0338078
O95834;K7ELB2;K7EII6;K7EIK7	O95834;K7ELB2;K7EII6;K7EIK7	Echinoderm microtubule-associated protein-like 2	EML2	2	4.2	70.678	0.00022457	5.9777	-0.020093	0.179288	8	NaN	0.0178372	-0.0991354	NaN	0.0210192	NaN
A0A087X256;Q2M389;F8VYH7;F8W1W1	A0A087X256;Q2M389	WASH complex subunit 7	KIAA1033	8	9.5	136.5	0	45.915	-0.0201625	0.123384	19	-0.0567461	-0.130898	-0.176549	-0.0795255	0.12578	0.196963
P49721;A0A087WVV1	P49721;A0A087WVV1	Proteasome subunit beta type-2	PSMB2	10	53.7	22.836	0	94.239	-0.0201901	0.398345	54	0.0323479	0.0265837	-0.116243	-0.015324	-0.0140732	-0.0344316
J3QQY2;J9JIE6;Q9UM00;J3KS45	J3QQY2;J9JIE6;Q9UM00	Transmembrane and coiled-coil domain-containing protein 1	TMCO1	3	35.6	11.372	0	55.582	-0.0210577	0.443471	32	-0.0207641	-0.0618228	0.040683	0.0373378	-0.0839501	-0.03783
P17050	P17050	Alpha-N-acetylgalactosaminidase	NAGA	5	16.5	46.564	0	25.45	-0.0215883	0.197203	11	NaN	0.0560637	NaN	NaN	-0.0552272	-0.0656015
Q9NQ29;B8ZZ10;A8MYV2;F8WBC1;F2Z322;B8ZZ09	Q9NQ29;B8ZZ10;A8MYV2	Putative RNA-binding protein Luc7-like 1	LUC7L	3	15.9	43.727	0	24	-0.0216686	0.132678	21	0.129252	-0.0402564	0.165223	-0.0239891	-0.140027	-0.220214
Q8WZA0;K7ES95	Q8WZA0;K7ES95	Protein LZIC	LZIC	6	45.8	21.494	0	24.014	-0.0218966	0.0626543	13	0.137884	NaN	-0.368209	0.0808752	-0.24014	0.280107
Q13769;H7C072;C9JXU6;F5GZF3;C9JCL9;H7C441;C9JXG5;F8WCP5	Q13769	THO complex subunit 5 homolog	THOC5	9	20.6	78.507	0	20.239	-0.0224313	0.134922	15	-0.197772	NaN	-0.140656	0.0831102	0.100035	0.0431264
A2IDC6;Q13084;A2IDC7;Q4TT37	A2IDC6;Q13084;A2IDC7;Q4TT37	39S ribosomal protein L28, mitochondrial	MRPL28	6	23.3	28.506	0	8.8314	-0.0224478	0.0661905	15	-0.150667	0.423934	-0.250744	-0.129101	NaN	-0.00566189
Q96ES7;H3BPL5	Q96ES7;H3BPL5	SAGA-associated factor 29 homolog	CCDC101	2	7.2	33.238	0.00041938	3.8145	-0.0228097	0.0248052	9	0.307724	0.249462	NaN	-0.927054	0.278629	NaN
Q9BQ95;J3KTF5;K7EPL5;K7EN32;K7EJI1	Q9BQ95;J3KTF5;K7EPL5;K7EN32	Evolutionarily conserved signaling intermediate in Toll pathway, mitochondrial	ECSIT	4	13.5	49.148	0	18.168	-0.0231027	0.468142	22	-0.0791867	-0.0851068	0.0488997	-0.0279874	-0.0191508	0.0239158
Q9H1Z4;A0A087X091	Q9H1Z4;A0A087X091	WD repeat-containing protein 13	WDR13	2	5.8	53.695	0	8.9939	-0.0232125	0.162229	8	NaN	0.0757576	NaN	-0.0854921	-0.059903	NaN
P07814;V9GYZ6;V9GZ76	P07814;V9GYZ6	Bifunctional glutamate/proline--tRNA ligase;Glutamate--tRNA ligase;Proline--tRNA ligase	EPRS	60	51.7	170.59	0	323.31	-0.0233462	1.13411	456	-0.0128369	-0.00790547	-0.0310186	-0.0670182	0.00618033	-0.0274786
Q9NQT4;M0R050;M0R102	Q9NQT4;M0R050	Exosome complex component RRP46	EXOSC5	4	24.3	25.249	0	28.474	-0.0234158	0.114059	16	-0.047944	NaN	-0.102573	0.248005	-0.197913	-0.0166531
Q5SRE5;H7C4K7	Q5SRE5	Nucleoporin NUP188 homolog	NUP188	32	26.5	196.04	0	213.64	-0.0234686	0.424027	89	-0.0155948	-0.0507409	0.0857378	-0.0842179	-0.0570149	-0.0189808
G3V0G5;Q8IV38;F8WB95	G3V0G5;Q8IV38	Ankyrin repeat and MYND domain-containing protein 2	ANKMY2	4	16.4	38.072	0	13.052	-0.0239	0.261359	13	0.0322106	NaN	-0.122999	-0.0262136	NaN	0.021402
P28066	P28066	Proteasome subunit alpha type-5	PSMA5	11	64.7	26.411	0	323.31	-0.0241303	0.423418	161	-4.19021e-05	-0.0436191	0.0458587	-0.0140365	-0.133819	0.000875607
P56192;H0YHV5;H0YIP0;F5H2V6;F8VS26;F8W0M7;F8W0S4;F8VZZ9;H0YI94;H0YIC2;F8VPL7;H0YHL6;H0YI27	P56192	Methionine--tRNA ligase, cytoplasmic	MARS	34	47.7	101.11	0	323.31	-0.024648	0.802898	199	0.00209045	-0.0433919	-0.0144044	-0.0046211	-0.090122	0.00256096
A0A087X0W7;A0A087WT95;Q86TX2;P49753;G3V4F2	A0A087X0W7;A0A087WT95;Q86TX2;P49753;G3V4F2	Acyl-coenzyme A thioesterase 1;Acyl-coenzyme A thioesterase 2, mitochondrial	ACOT2;ACOT1	6	18.8	46.292	0	50.508	-0.0249214	0.502572	29	-0.088874	-0.0263163	0.018073	0.0586608	-0.062753	-0.0483192
Q99638;F5H4F1	Q99638;F5H4F1	Cell cycle checkpoint control protein RAD9A	RAD9A	2	8.7	42.547	0	9.275	-0.0253719	0.16808	11	-0.0263104	0.0349722	NaN	-0.180908	NaN	0.0707588
A0A0B4J1Z1;C9JAB2;Q16629;F8WEA1	A0A0B4J1Z1;C9JAB2;Q16629	Serine/arginine-rich splicing factor 7	SRSF7	5	48.2	15.763	0	73.286	-0.0257401	0.3189	55	0.027312	-0.0300064	-0.087245	0.10175	-0.131491	-0.0347602
P21359;H0Y465;J3KSB5;J3QSG6;J3KRT8;J3QQN8;A0A1W2PPA7	P21359;H0Y465;J3KSB5	Neurofibromin;Neurofibromin truncated	NF1	12	6.2	319.37	0	20.867	-0.0257609	0.0660085	16	-0.152464	-0.127717	-0.473298	-0.155472	0.398362	0.356025
Q9UKF6;G5E9W3	Q9UKF6;G5E9W3	Cleavage and polyadenylation specificity factor subunit 3	CPSF3	11	24	77.485	0	58.091	-0.0258222	0.537376	41	0.00217438	-0.124699	-0.0130475	0.0329759	-0.0183169	-0.0340205
E7ESL0;J3KQY1;Q9NWU5	E7ESL0;J3KQY1;Q9NWU5	39S ribosomal protein L22, mitochondrial	MRPL22	5	29.2	24.325	0	19.56	-0.0262929	0.167482	19	0.124653	-0.194172	0.0533853	-0.174561	0.129176	-0.0962381
E9PGM1;E7EX73;E7EUU4;Q04637;C9JF13;C9J6B6;C9K073;C9J2Z7;H7C044;H7C0V6;F8WCF2;C9J987;C9JWH7;C9J556;C9JHW9;C9JSU8;C9JWW9	E9PGM1;E7EX73;E7EUU4;Q04637	Eukaryotic translation initiation factor 4 gamma 1	EIF4G1	37	35.6	166.75	0	323.31	-0.0264858	1.1746	477	-0.0392184	-0.00758949	-0.0315151	-0.056872	0.0195113	-0.0432311
K7EQ02;K7EQ55;K7EK33;Q96EP5	K7EQ02;K7EQ55;K7EK33;Q96EP5	DAZ-associated protein 1	DAZAP1	6	27.8	35.02	0	101.4	-0.0271918	0.399615	40	-0.0369796	0.0421177	-0.126535	0.0311624	0.0256039	-0.0985197
J3KPF9;E9PES4;Q9Y496;A0A087X011;C9J9X2;H7C2F6	J3KPF9;E9PES4;Q9Y496;A0A087X011	Kinesin-like protein;Kinesin-like protein KIF3A	KIF3A	6	14.7	80.354	0	25.883	-0.0272543	0.0665621	11	-0.157693	0.13199	NaN	NaN	-0.35133	0.268016
P62191;G3V4X1	P62191	26S protease regulatory subunit 4	PSMC1	18	48.6	49.184	0	323.31	-0.0274201	0.801638	128	-0.0291578	0.0213294	0.00807254	-0.017128	-0.0821477	-0.0654889
O00622	O00622	Protein CYR61	CYR61	6	28.9	42.026	0	32.798	-0.0276048	0.32578	30	0.00958702	-0.0707676	0.010217	-0.185386	0.0218423	0.0488788
Q8WVC0	Q8WVC0	RNA polymerase-associated protein LEO1	LEO1	6	12.6	75.403	0	46.411	-0.027683	0.482898	26	-0.0764683	0.0381628	-0.071044	-0.0105192	-0.0963624	0.0501332
Q6PI48	Q6PI48	Aspartate--tRNA ligase, mitochondrial	DARS2	17	35.8	73.562	0	108.79	-0.0277945	0.775669	52	-0.00337687	0	-0.0696749	-0.0920047	0.00935704	-0.0110677
Q9NZ08;H0Y9X5;D6RAL9	Q9NZ08	Endoplasmic reticulum aminopeptidase 1	ERAP1	30	40	107.23	0	192.77	-0.0278153	0.959014	121	0.0366784	-0.0321669	-0.0426902	-0.0672762	-0.0210836	-0.0403531
P06576;H0YH81;F8W079;H0YI37	P06576;H0YH81;F8W079	ATP synthase subunit beta, mitochondrial;ATP synthase subunit beta	ATP5B	18	73.2	56.559	0	323.31	-0.027907	1.78652	646	-0.0579555	-0.00632454	-0.025114	-0.0226594	-0.0426512	-0.0127372
Q00013;C9J9J4;A8MTH1;C9JB34	Q00013;C9J9J4	55 kDa erythrocyte membrane protein	MPP1	9	30.9	52.296	0	41.437	-0.0279227	0.175102	31	-0.00140032	-0.0775668	-0.18535	0.144392	-0.1901	0.14249
Q9UK76;J3KT51;J3KSH8;F2Z3M5	Q9UK76;J3KT51	Hematological and neurological expressed 1 protein;Hematological and neurological expressed 1 protein, N-terminally processed	HN1	6	69.5	16.014	0	135.53	-0.0279452	0.594485	52	0.0512776	-0.0492547	0.026041	-0.0762286	-0.068146	-0.0513602
Q15819;G3V113;H0YBX6;H0YBP9	Q15819;G3V113;H0YBX6	Ubiquitin-conjugating enzyme E2 variant 2	UBE2V2	4	58.6	16.363	0	91.536	-0.0280111	0.291997	58	-0.0676259	0.099231	-0.105531	0.0858506	-0.0544627	-0.125528
Q9UMS0;C9J8Q1;F8W9P7;H7C537	Q9UMS0;C9J8Q1;F8W9P7;H7C537	NFU1 iron-sulfur cluster scaffold homolog, mitochondrial	NFU1	6	30.3	28.462	0	23.476	-0.02863	0.123232	21	-0.193436	-0.040728	0.374862	-0.139382	-0.167937	-0.00515869
Q14152	Q14152	Eukaryotic translation initiation factor 3 subunit A	EIF3A	46	38.1	166.57	0	323.31	-0.0288449	2.2566	321	-0.0210286	-0.0408418	-0.0527688	-0.0118769	-0.0199009	-0.0266525
P18077;F8WBS5;F8WB72;C9K025	P18077;F8WBS5;F8WB72;C9K025	60S ribosomal protein L35a	RPL35A	6	35.5	12.538	0	15.905	-0.0289542	0.661885	26	0.00887786	-0.105225	-0.0419511	-0.0135847	-0.0576157	0.0357737
Q13243;B4DJK0;B4DUA4;G3V5K8	Q13243;B4DJK0;B4DUA4	Serine/arginine-rich splicing factor 5	SRSF5	6	25.4	31.263	0	35.824	-0.0290082	0.677744	27	-0.000461355	0.0490739	-0.0628099	-0.0181959	-0.0873097	-0.0543462
O00442;A6NIC1	O00442	RNA 3-terminal phosphate cyclase	RTCA	9	35	39.336	0	33.126	-0.0292432	0.497195	30	0.0842847	-0.0716749	-0.0607035	0.000743449	-0.0948286	-0.0332806
A0A087WYN9;Q7Z478	A0A087WYN9;Q7Z478	ATP-dependent RNA helicase DHX29	DHX29	13	12.6	155.29	0	39.647	-0.0296794	0.819723	49	-0.0392347	-0.00625795	-0.0256624	-0.0743688	-0.072041	0.0394886
O00273;K7ERT1	O00273	DNA fragmentation factor subunit alpha	DFFA	10	38.1	36.521	0	53.218	-0.0297999	0.774872	34	-0.0418123	0.0131377	0.0385797	-0.0766772	-0.0591572	-0.0528703
P62979;J3QS39;J3QTR3;F5H6Q2;F5GYU3;F5H2Z3;F5H265;B4DV12;F5H388;F5H747;F5GXK7;J3QKN0;Q5PY61;Q96C32;P62987;P0CG47;P0CG48;F5GZ39;M0R1V7;Q49A90;J3QSA3;M0R1M6;M0R2S1	P62979;J3QS39;J3QTR3;F5H6Q2;F5GYU3;F5H2Z3;F5H265;B4DV12;F5H388;F5H747;F5GXK7;J3QKN0;Q5PY61;Q96C32;P62987;P0CG47;P0CG48;F5GZ39;M0R1V7;Q49A90	Ubiquitin-40S ribosomal protein S27a;Ubiquitin;40S ribosomal protein S27a;Ubiquitin-60S ribosomal protein L40;Ubiquitin;60S ribosomal protein L40;Polyubiquitin-B;Ubiquitin;Polyubiquitin-C;Ubiquitin	RPS27A;UBB;UBC;UBA52	13	67.3	17.965	0	192.04	-0.0300581	0.744276	108	-0.0232757	-0.0401588	-0.0797914	0.00152105	-0.0798634	0.0412197
Q15233;C9JYS8;H7C367;C9IZL7;C9J4X2	Q15233;C9JYS8;H7C367	Non-POU domain-containing octamer-binding protein	NONO	23	60.7	54.231	0	323.31	-0.0304729	2.62405	288	-0.00727184	-0.0358748	-0.0436914	-0.0317434	-0.0244598	-0.0397963
Q15369;E5RHG8;R4GMY8	Q15369;E5RHG8;R4GMY8	Transcription elongation factor B polypeptide 1	TCEB1	6	83.9	12.473	0	184.51	-0.030587	1.65548	44	-0.0110065	-0.0172889	-0.0589187	-0.0191798	-0.0609076	-0.0162204
O60763;REV__R4GMN2	O60763	General vesicular transport factor p115	USO1	21	34.4	107.89	0	148.04	-0.0306868	0.60039	135	-0.0506033	-0.0487697	0.0596641	0.0180007	-0.0954929	-0.0669198
Q86XZ4;F8VS10	Q86XZ4;F8VS10	Spermatogenesis-associated serine-rich protein 2	SPATS2	5	16.1	59.544	0	34.332	-0.0307428	0.0889527	10	-0.0814085	0.189492	NaN	NaN	-0.200312	NaN
Q96CV9;A0A087WY28;A0A087X2G2;X6RKL2	Q96CV9;A0A087WY28	Optineurin	OPTN	4	13	65.921	0	8.5438	-0.0317464	0.106513	11	NaN	NaN	0.071291	0.0601922	-0.34682	0.0883511
Q9UKL0	Q9UKL0	REST corepressor 1	RCOR1	3	17.9	53.327	0	32.584	-0.0318561	0.462746	13	-0.0733142	-0.128697	NaN	0.00212996	0.0221683	0.0184323
P78417;Q5TA02;Q5TA01	P78417;Q5TA02;Q5TA01	Glutathione S-transferase omega-1	GSTO1	14	61.8	27.566	0	92.884	-0.032188	1.18171	95	0.00343521	0.0103895	-0.0483926	-0.0689842	-0.0270822	-0.0624937
O14737;K7EQA1;K7ESJ4;Q3HM38;X6R2P6	O14737;K7EQA1	Programmed cell death protein 5	PDCD5	7	45.6	14.285	0	71.794	-0.0322198	1.6008	76	-0.00185284	-0.04284	-0.0171812	-0.0744009	-0.0335017	-0.0235423
Q9UHA4	Q9UHA4	Ragulator complex protein LAMTOR3	LAMTOR3	3	43.5	13.623	0	16.403	-0.0322329	0.254603	12	-0.0255193	0.102208	NaN	NaN	-0.0863552	-0.119265
P31942	P31942	Heterogeneous nuclear ribonucleoprotein H3	HNRNPH3	11	49.1	36.926	0	283.5	-0.0327687	1.92548	101	-0.0355726	-0.019947	-0.0223691	-0.0230418	-0.0736474	-0.0220345
P61604;B8ZZL8;B8ZZ54	P61604;B8ZZL8	10 kDa heat shock protein, mitochondrial	HSPE1	5	73.5	10.932	0	53.271	-0.0329994	0.704011	156	-0.0512349	-0.0331642	0.00435288	0.0143449	-0.131908	-0.000387147
Q16543;K7EQA9;K7EL68;K7EKQ2;K7EIU0	Q16543;K7EQA9;K7EL68	Hsp90 co-chaperone Cdc37;Hsp90 co-chaperone Cdc37, N-terminally processed	CDC37	9	30.4	44.468	0	104.27	-0.0332771	0.85101	64	-0.00121598	-0.0373422	-0.111289	-0.0591112	0.0146726	-0.00537683
Q8TDW0;A6NED7;E9PHY6;M0R3C1;M0QZ48	Q8TDW0	Volume-regulated anion channel subunit LRRC8C	LRRC8C	11	21.2	92.448	0	41.545	-0.0334417	0.275963	33	-0.178806	0.178322	-0.0599088	-0.110069	-0.000135154	-0.0300527
Q7Z2T5;X6RK96	Q7Z2T5	TRMT1-like protein	TRMT1L	8	19.5	81.746	0	122.81	-0.0334891	0.0646217	11	-0.315041	NaN	NaN	0.27122	NaN	-0.0566463
Q9H0B6;A8MZ87;E9PQ02;A8MX29;E9PI24;E9PP09;C9JHT2;E9PM83	Q9H0B6;A8MZ87	Kinesin light chain 2	KLC2	10	29.3	68.934	0	92.153	-0.0336847	0.832862	60	0.00452891	0.0437373	-0.0496677	-0.0506389	-0.0837429	-0.0663252
Q9NSE4	Q9NSE4	Isoleucine--tRNA ligase, mitochondrial	IARS2	31	39.4	113.79	0	197.37	-0.0337414	0.82962	129	-0.0591799	0.0560986	-0.0722991	-0.0453776	-0.0158958	-0.0657945
A0A087X2I1;P62333;H0YJC0;H0YJS8;H0YJX2;H0YJE9;H0YJT1	A0A087X2I1;P62333	26S protease regulatory subunit 10B	PSMC6	15	53.6	45.796	0	193.41	-0.0337782	0.747385	107	-0.0296839	-0.0176194	0.0598227	-0.0613633	-0.0611505	-0.0926749
Q9HCK8;H0YJG4;Q8TD26;Q3L8U1;G3V2T9;H3BTW3;C9JFU2;H7C294;A0A087WU44	Q9HCK8	Chromodomain-helicase-DNA-binding protein 8	CHD8	7	6.6	290.52	0	19.257	-0.0338469	0.211749	18	-0.110094	-0.128559	NaN	-0.0400971	0.206981	-0.097466
A0AVT1;H0Y8S8;H0Y9U5	A0AVT1	Ubiquitin-like modifier-activating enzyme 6	UBA6	17	20.9	117.97	0	63.796	-0.0340348	0.423032	47	0.0483771	-0.111477	-0.064509	0.0956545	-0.0623647	-0.109889
I3L2K5;Q8IWR0;I3L382;I3L2N8;I3L3S2;I3L3F9;I3L1Y3;I3L323	I3L2K5;Q8IWR0	Zinc finger CCCH domain-containing protein 7A	ZC3H7A	6	15.3	83.647	0	21.164	-0.0347699	0.155463	15	0.153644	-0.272923	0.149924	NaN	-0.150294	-0.0542003
Q9NYV4;J3QSD7	Q9NYV4	Cyclin-dependent kinase 12	CDK12	5	8.1	164.15	0	21.085	-0.0347879	0.628663	18	-0.148353	0.0131884	-0.0332845	0.0215285	-0.00313921	-0.0586681
Q96KP1;Q2MDF5	Q96KP1	Exocyst complex component 2	EXOC2	13	20.3	104.07	0	34.738	-0.0350582	0.637587	35	-0.085241	-0.0507409	NaN	-0.0193964	-0.0733262	0.0534135
O43159;E9PPY3;E9PPP6	O43159;E9PPY3	Ribosomal RNA-processing protein 8	RRP8	10	30.7	50.714	0	58.392	-0.0351595	0.196236	35	-0.143591	-0.199731	0.239986	0.0062976	0.064423	-0.178342
O95239;Q2VIQ3	O95239	Chromosome-associated kinesin KIF4A	KIF4A	12	15.2	139.88	0	140.1	-0.0353321	0.681096	39	-0.0675779	-0.025955	-0.087818	-0.0127143	-0.0870075	0.0690803
O43920	O43920	NADH dehydrogenase [ubiquinone] iron-sulfur protein 5	NDUFS5	7	58.5	12.517	0	26.231	-0.0353459	0.257112	31	-0.180391	-0.0996171	-0.0804473	0.220879	-0.039942	-0.0325566
P17152	P17152	Transmembrane protein 11, mitochondrial	TMEM11	3	17.7	21.541	0	11.838	-0.0353657	0.915197	12	-0.0559555	-0.0475404	-0.102778	-0.0249025	-0.0184837	0.0374658
O60306;H0YH15;H0YLN9	O60306	Intron-binding protein aquarius	AQR	22	22.7	171.29	0	150.97	-0.0353824	0.403698	86	-0.0304233	-0.12995	-6.7696e-05	0.0161717	0.0894443	-0.157469
P62318;H3BT13	P62318	Small nuclear ribonucleoprotein Sm D3	SNRPD3	7	57.1	13.916	0	89.327	-0.0356975	0.895194	77	-0.00596914	-0.0990863	-0.0758014	0.0328377	-0.0222487	-0.0439171
Q12974;E9PMY3;E9PML8;E9PJC0;E9PRR9;Q93096;E9PL34;A0A0D9SGK2	Q12974;E9PMY3;E9PML8;E9PJC0;E9PRR9;Q93096	Protein tyrosine phosphatase type IVA 2;Protein tyrosine phosphatase type IVA 1	PTP4A2;PTP4A1	4	31.7	19.127	0	30.077	-0.0357294	0.428265	19	-0.0946993	-0.154665	0.0945047	-0.0400478	-0.054967	0.0354976
O75396;A0A087X1A9	O75396	Vesicle-trafficking protein SEC22b	SEC22B	9	43.3	24.593	0	124.93	-0.0363468	1.63098	88	-0.0618989	-0.0421093	-0.034061	-0.000726163	-0.00936379	-0.069922
Q12904;D6R937	Q12904	Aminoacyl tRNA synthase complex-interacting multifunctional protein 1;Endothelial monocyte-activating polypeptide 2	AIMP1	14	64.1	34.352	0	159.54	-0.037063	0.996739	103	0.0153242	-0.0640002	-0.0747099	0.0262858	-0.0624618	-0.062816
P62195;J3QSA9;J3KRP2;J3QQM1;J3QLH6;J3QRW1;J3QSE0;J3QRR3;J3KTQ9	P62195;J3QSA9;J3KRP2;J3QQM1;J3QLH6	26S protease regulatory subunit 8	PSMC5	29	69	45.626	0	275.45	-0.0373994	0.937802	195	-0.040622	-0.00885321	-0.120839	-0.0491213	0.0222369	-0.0271978
H0YF29;Q6P1X6	H0YF29;Q6P1X6	UPF0598 protein C8orf82	C8orf82	5	25.3	28.487	0	30.329	-0.0374082	0.670174	20	0.0596118	-0.023489	-0.125606	-0.0731168	0.000338018	-0.0621873
X6R700;Q9Y3Y2;A0A087X1B7;Q5T7Y7	X6R700;Q9Y3Y2;A0A087X1B7	Chromatin target of PRMT1 protein	CHTOP	5	32.3	23.661	0	20.591	-0.0374214	0.198305	34	-0.130592	0.197103	-0.114198	0.0324922	-0.304214	0.0948803
P63000;B1AH77;B1AH80;P15153;B1AH78	P63000;B1AH77;B1AH80;P15153	Ras-related C3 botulinum toxin substrate 1;Ras-related C3 botulinum toxin substrate 2	RAC1;RAC2	4	44.3	21.45	0	38.465	-0.0374723	1.25016	91	0.00303169	-0.0233737	-0.0863054	-0.0791898	-0.0310894	-0.00790697
Q9BXB4	Q9BXB4	Oxysterol-binding protein-related protein 11	OSBPL11	6	12	83.642	0	41.718	-0.038236	0.659125	30	0.0129014	-0.0381079	0.0221202	-0.160347	-0.010421	-0.0555616
O75439;G3V0E4;F8WAZ6;F8WEA6;F8WBE1	O75439;G3V0E4	Mitochondrial-processing peptidase subunit beta	PMPCB	14	39.5	54.366	0	75.118	-0.0382565	0.322352	40	-0.129948	-0.0172889	-0.18024	0.0787863	0.125245	-0.106094
Q9NRW7;A0A087WU65;B7Z7G7;A0A1B0GXI6	Q9NRW7;A0A087WU65;B7Z7G7	Vacuolar protein sorting-associated protein 45	VPS45	7	12.3	65.076	0	20.329	-0.0384051	1.12516	27	-0.0449058	0.0209561	-0.0224524	-0.108143	-0.0454699	-0.0304154
A6NDG6;H3BV17	A6NDG6	Phosphoglycolate phosphatase	PGP	7	31.8	34.006	0	33.583	-0.0386122	0.319772	15	0.123099	NaN	-0.120434	-0.0568071	0.0139389	-0.152858
Q86Y39;K7EQ77;K7EK78;K7EP35;K7EMT4	Q86Y39;K7EQ77;K7EK78;K7EP35;K7EMT4	NADH dehydrogenase [ubiquinone] 1 alpha subcomplex subunit 11	NDUFA11	4	48.2	14.852	0	20.528	-0.0386966	0.295314	16	-0.00783929	-0.115188	0.0823318	0.0503456	-0.203133	NaN
O95394;A0A087WT27;J3KN95;D6RCQ8;D6RCD1;H0Y8I3;D6RF77;H0Y987;D6RC77;D6RIS6	O95394;A0A087WT27;J3KN95	Phosphoacetylglucosamine mutase	PGM3	10	20.8	59.851	0	27.412	-0.0389948	0.933568	58	0.0345803	-0.0808279	-0.105861	-0.0440512	-0.0296004	-0.0082083
P83436	P83436	Conserved oligomeric Golgi complex subunit 7	COG7	6	9.9	86.343	0	14.697	-0.0390651	0.0959282	7	NaN	NaN	-0.306917	0.0481607	NaN	0.141561
Q9HCC0;D6RD67;D6RDF7;D6R9R1;A0A0G2JM88	Q9HCC0;D6RD67	Methylcrotonoyl-CoA carboxylase beta chain, mitochondrial	MCCC2	17	43.5	61.332	0	97.866	-0.0394488	0.516116	79	-0.0876903	-0.143201	-0.067288	-0.065211	0.0580942	0.0686035
P51608;A0A087X1U4;I6LM39;A0A087WVW7	P51608;A0A087X1U4;I6LM39	Methyl-CpG-binding protein 2	MECP2	5	21.4	52.44	0	67.822	-0.0399746	0.0872072	14	0.0937969	0.167368	0.0939992	-0.515063	NaN	NaN
Q969S9;D6RAL1	Q969S9	Ribosome-releasing factor 2, mitochondrial	GFM2	6	11.6	86.6	0	28.091	-0.0400103	0.102949	16	0.200072	NaN	-0.569085	0.0317322	-0.0423559	0.179586
Q96PK6;A0A0A6YYI9;F8WDX3;A0A0A0MSL8;B8ZZ74	Q96PK6	RNA-binding protein 14	RBM14	16	32.4	69.491	0	186.46	-0.0402999	0.958375	85	-0.0504088	-0.0880678	0.0478328	-0.0227092	-0.038347	-0.0900994
Q14651;C9JAM8;C9J359;C9J0F3;C9JAM3;C9JVY2;C9JU08;C9JYI1	Q14651	Plastin-1	PLS1	14	36.6	70.253	0	133.77	-0.0405573	0.449679	61	-0.162603	-0.106282	0.0625752	0.0596814	-0.109718	0.0130034
P62873;F6UT28;B1AKQ8;F6X3N5;B3KVK2;F5H8J8;F5H100;F5H0S8;E9PCP0;P16520	P62873;F6UT28;B1AKQ8;F6X3N5	Guanine nucleotide-binding protein G(I)/G(S)/G(T) subunit beta-1	GNB1	7	51.8	37.377	0	277.97	-0.0409035	1.03457	53	-0.053872	-0.0843814	0.0471687	-0.0779901	-0.0527208	-0.0236252
Q13347;Q5TFK1	Q13347	Eukaryotic translation initiation factor 3 subunit I	EIF3I	19	82.5	36.501	0	187.67	-0.0410465	0.459214	110	0.066184	0.0215501	-0.182283	0.0359343	-0.0848584	-0.102806
Q70CQ2;A0A0C4DG73	Q70CQ2;A0A0C4DG73	Ubiquitin carboxyl-terminal hydrolase 34;Ubiquitin carboxyl-terminal hydrolase	USP34	6	2.2	404.23	0	18.386	-0.0412441	0.101941	10	NaN	NaN	0.0432948	-0.307975	NaN	0.140948
P60900;G3V295;G3V5Z7;G3V3I1;G3V3U4;H0YJC4;G3V4S5;G3V2S7	P60900;G3V295;G3V5Z7;G3V3I1	Proteasome subunit alpha type-6;Proteasome subunit alpha type	PSMA6	12	56.1	27.399	0	117.41	-0.0413771	1.56539	148	-0.0605803	-0.0636962	-0.019352	-0.0659212	0.0157143	-0.0544273
P54577;A0A0C4DGZ5	P54577;A0A0C4DGZ5	Tyrosine--tRNA ligase, cytoplasmic;Tyrosine--tRNA ligase, cytoplasmic, N-terminally processed;Tyrosine--tRNA ligase	YARS	27	59.1	59.143	0	160.13	-0.0417305	0.994839	116	-0.0604355	0.0201248	0.000710472	-0.0548732	-0.0320647	-0.123845
Q9BZZ5;G3V1C3;H0YER7;E9PQK6	Q9BZZ5;G3V1C3	Apoptosis inhibitor 5	API5	15	32.4	59.004	0	178.06	-0.041949	0.753448	94	-0.104471	-0.0517093	0.0645193	-0.039259	-0.111846	-0.00892785
Q14573	Q14573	Inositol 1,4,5-trisphosphate receptor type 3	ITPR3	52	30.2	304.1	0	323.31	-0.0419981	1.36582	231	-0.064677	-0.0760287	0.0081576	-0.0473896	0.00270596	-0.0747571
Q14498;G3XAC6;A0A0U1RQH7;H0Y4X3;A0A0U1RQW2;Q5QP23;Q5QP22;F8WF24;F2Z3E6;F2Z2Z5;F8WF73;A8MYG5;G3V5Z6;H0YJJ3	Q14498;G3XAC6;A0A0U1RQH7;H0Y4X3	RNA-binding protein 39	RBM39	14	38.5	59.379	0	170.05	-0.0421542	2.648	93	-0.0672576	-0.0534186	-0.0327886	-0.0492029	-0.0166477	-0.0336095
H3BSZ4;A0A0A0MR05;Q9BVC4;H3BM50;H3BPU5;H3BR25;H3BPT1;H3BN58;H3BR38;H3BQ74;I3L2E7	H3BSZ4;A0A0A0MR05;Q9BVC4;H3BM50;H3BPU5;H3BR25;H3BPT1;H3BN58;H3BR38	Target of rapamycin complex subunit LST8	MLST8	4	30.2	30.234	0	21.83	-0.04219	0.0204236	9	NaN	0.332482	-1.30528	NaN	0.846224	NaN
E7EWR4;P33240;E9PID8;A0A0A0MT56	E7EWR4;P33240;E9PID8	Cleavage stimulation factor subunit 2	CSTF2	5	32.3	62.942	0	123.02	-0.0425423	0.559111	57	0.0187877	-0.180233	0.0388751	-0.0545804	-0.0974052	0.019302
Q8IXT5;B9ZVT1;E5RJW8;E5RHG1;E5RJ83;E5RJV8	Q8IXT5;B9ZVT1	RNA-binding protein 12B	RBM12B	9	13.2	118.1	0	22.014	-0.0426654	0.313963	17	-0.18193	-0.064704	0.0179875	NaN	-0.120996	0.136316
[truncated: 1,546 more rows]

## Sheet: Supporting Table 2
Table S2. List of significantly upregulated proteins in PANC-1R compared to PANC-1
Protein IDs	Majority protein IDs	Protein names	Gene names	Unique peptides	Sequence coverage [%]	Mol. weight [kDa]	Q-value	Score	log2 (PANC-1R/PANC-1)	N: -Log T-test p-value	Ratio count	Bioreplicate 1-1 log2 (PANC-1R/PANC-1)	Bioreplicate 1-2 log2 (PANC-1R/PANC-1)	Bioreplicate 2-1 log2 (PANC-1R/PANC-1)	Bioreplicate 2-2 log2 (PANC-1R/PANC-1)	Bioreplicate 3-1 log2 (PANC-1R/PANC-1)	Bioreplicate 3-2 log2 (PANC-1R/PANC-1)
Q9Y2D5;C9JVY5	Q9Y2D5;C9JVY5	A-kinase anchor protein 2	AKAP2	17	28.8	94.659	0	218.89	2.57133	5.59624	27	2.36762	2.61073	2.99222	2.72317	2.48737	2.24687
P29966	P29966	Myristoylated alanine-rich C-kinase substrate	MARCKS	8	38.3	31.554	0	268.75	2.39953	6.41088	36	2.41703	2.67464	2.28845	2.40048	2.16572	2.45088
Q8NCL4;S4R3S5	Q8NCL4	Polypeptide N-acetylgalactosaminyltransferase 6	GALNT6	5	11.4	71.158	0	73.989	2.30468	1.92746	8	1.8495	2.34171	2.72283	NaN	NaN	NaN
A0A087X1G7;O60613;A0A0J9YX89;A0A087WXL0;A0A0B4J1T0;A8MZD0	A0A087X1G7;O60613;A0A0J9YX89	15 kDa selenoprotein	SEP15	4	30.5	17.942	0	27.182	2.10352	7.99607	15	1.99159	2.1366	2.16393	2.03602	2.1323	2.16065
H7BZT5	H7BZT5	Zinc finger protein 185	ZNF185	2	65.9	58.297	0	112.04	2.04677	2.75623	7	1.89789	NaN	NaN	2.04729	2.19513	NaN
P22692	P22692	Insulin-like growth factor-binding protein 4	IGFBP4	5	31.8	27.934	0	40.592	1.99857	5.88351	22	2.12868	2.13395	1.76147	1.87401	1.88392	2.2094
P22413;E9PE72	P22413	Ectonucleotide pyrophosphatase/phosphodiesterase family member 1;Alkaline phosphodiesterase I;Nucleotide pyrophosphatase	ENPP1	18	33.3	104.92	0	89.314	1.97801	7.88439	40	1.96856	2.04472	2.06884	1.8897	1.90921	1.98705
E9PM62;Q5T9L3;E9PQK1;E9PKJ0;Q7Z430;E9PJW4;H0YDL2;H0YCG9	E9PM62;Q5T9L3;E9PQK1;E9PKJ0;Q7Z430;E9PJW4;H0YDL2;H0YCG9	Protein wntless homolog	WLS	6	25.2	26.206	0	8.9803	1.93566	4.07031	11	1.90052	NaN	1.95871	NaN	NaN	1.94775
O15231	O15231	Zinc finger protein 185	ZNF185	3	70.8	73.525	0	323.31	1.90892	7.42711	148	1.91759	1.90507	1.9757	2.01402	1.8699	1.77126
P22304;B3KWA1;H0YB91;O60597	P22304;B3KWA1	Iduronate 2-sulfatase;Iduronate 2-sulfatase 42 kDa chain;Iduronate 2-sulfatase 14 kDa chain	IDS	4	12.7	61.872	0	32.684	1.84317	4.51877	15	1.84666	NaN	1.96364	1.80568	1.75669	NaN
Q01469;I6L8B7	Q01469;I6L8B7	Fatty acid-binding protein, epidermal	FABP5	8	71.9	15.164	0	33.009	1.74974	9.09205	29	1.73415	1.7975	1.68956	1.75965	1.75088	1.76667
Q13753	Q13753	Laminin subunit gamma-2	LAMC2	13	16.7	130.97	0	106.73	1.65907	5.21269	23	1.54035	1.72097	1.99809	1.67146	1.64415	1.37942
O15460;E7ENX0;E7EPI9;C9JCP0;C9JX45;A8MXE0;E7ERI1;C9JN43;C9JIG4	O15460	Prolyl 4-hydroxylase subunit alpha-2	P4HA2	18	42.6	60.901	0	222.5	1.63054	9.95559	71	1.6625	1.64207	1.60827	1.61599	1.60883	1.64559
P53814;H7C372;C9JGQ0	P53814	Smoothelin	SMTN	2	19.4	99.058	0	80.599	1.54168	2.54155	13	NaN	NaN	NaN	1.51492	1.69663	1.4135
P07738	P07738	Bisphosphoglycerate mutase	BPGM	7	31.7	30.005	0	36.612	1.50823	4.88448	12	1.55201	1.59448	1.28218	NaN	1.52193	1.59056
Q9BV36;H7C3K9;H7C190;H7C052;H7C2D8;H7C371;C9JKV5;C9JI01	Q9BV36	Melanophilin	MLPH	11	25.8	65.948	0	72.405	1.50523	4.37053	18	1.61686	1.67459	1.59641	1.27962	NaN	1.35868
H0Y6J0;Q4TT34;F2Z2X0;O00746;A2IDC9;A0A087WVT9	H0Y6J0;Q4TT34;F2Z2X0;O00746	Nucleoside diphosphate kinase;Nucleoside diphosphate kinase, mitochondrial	NME4	5	43.8	18.601	0	64.878	1.49765	6.85586	25	1.50273	1.49407	1.61349	1.51574	1.51554	1.34433
O00592	O00592	Podocalyxin	PODXL	8	18.5	58.635	0	70.972	1.49438	6.85499	22	1.50668	1.53477	1.47932	1.42931	1.63231	1.38389
P17676	P17676	CCAAT/enhancer-binding protein beta	CEBPB	2	9	36.105	0	26.206	1.46996	3.17401	7	1.53747	NaN	1.40574	NaN	1.46667	NaN
Q15582;H0Y8L3;S4R3C6;H0YAB8;D6RBX4;H0YAH8;H0Y8M8;H0Y9D7	Q15582;H0Y8L3	Transforming growth factor-beta-induced protein ig-h3	TGFBI	9	17.3	74.68	0	61.273	1.42781	7.84947	15	1.46458	1.43499	1.33462	1.40303	1.45417	1.47548
E7EV99;E7ENY0;P35611;H0Y9H2;A0A0A0MSR2;D6RF25;D6RJE2;H0YFD8;D6RAH3;P35612	E7EV99;E7ENY0;P35611;H0Y9H2;A0A0A0MSR2	Alpha-adducin	ADD1	10	24.7	70.055	0	81.006	1.41123	4.76731	18	1.5981	1.56236	1.1286	1.19358	1.62214	1.36261
A0A0A6YYJ5;A0A286YES6;O94854	A0A0A6YYJ5;A0A286YES6		MACF1	13	22	177.28	0	54.553	1.37862	1.63486	11	1.67965	NaN	1.49068	0.965516	NaN	NaN
E9PN41;A8MVV6;J3KQ42;O14817;E9PSH3;E9PPX8;J3KNL1	E9PN41;A8MVV6;J3KQ42;O14817;E9PSH3;E9PPX8;J3KNL1	Tetraspanin;Tetraspanin-4	TSPAN4	2	36.4	15.195	0	60.725	1.36339	2.48953	11	1.5605	1.06281	1.70051	1.12975	NaN	NaN
Q6WCQ1;J3KSW8;A0A1W2PPU9;J3KSK7;K7EJ14	Q6WCQ1;J3KSW8	Myosin phosphatase Rho-interacting protein	MPRIP	8	28	116.53	0	88.948	1.33941	4.88675	23	1.36567	1.12448	1.5583	1.57651	1.21026	1.20125
P17813;F5GX88	P17813;F5GX88	Endoglin	ENG	6	13.4	70.577	0	68.623	1.33105	7.06583	16	1.46774	1.32964	1.3134	1.26876	1.30916	1.29761
Q99717;Q15797;D6RIZ9;D6RBB4;D6R9D4;D6RAY1;D6REQ3;D6RDN7;D6RD62;H0YAK7	Q99717;Q15797	Mothers against decapentaplegic homolog 5;Mothers against decapentaplegic homolog 1	SMAD5;SMAD1	4	14	52.258	0	10.635	1.32762	5.02875	12	1.33301	1.42015	1.4397	1.20016	NaN	1.24507
Q6YHK3	Q6YHK3	CD109 antigen	CD109	29	27.4	161.69	0	323.31	1.29566	8.81527	153	1.28357	1.31771	1.24707	1.32872	1.28232	1.31459
P55011;G3XAL9	P55011;G3XAL9	Solute carrier family 12 member 2	SLC12A2	8	10.5	131.45	0	33.494	1.291	2.62554	15	1.65044	1.16647	NaN	1.21444	1.73425	0.689385
B1AKC9;P29323;Q6NVW1;Q15375	B1AKC9;P29323	Receptor protein-tyrosine kinase;Ephrin type-B receptor 2	EPHB2	13	24.3	105.56	0	98.116	1.24094	2.8181	18	1.40748	NaN	0.660827	1.12728	1.47807	1.53107
O14967;D6RAZ4	O14967	Calmegin	CLGN	4	9	70.038	0	19.053	1.23216	1.96616	8	1.03425	1.18734	1.4749	NaN	NaN	NaN
A0A0U1RQC9;J3KP33;P04637;E7EMR6;E7EQX7;E7ESS1;A0A087WZU8;E9PCY9;S4R334;E9PFT5;A0A087WXZ1;A0A087WT22;A0A087X1Q1	A0A0U1RQC9;J3KP33;P04637;E7EMR6;E7EQX7	Cellular tumor antigen p53	TP53	5	18.5	45.884	0	29.493	1.197	1.66784	9	NaN	NaN	1.38647	1.52631	0.389548	1.48567
Q08209;E7ETC2;E9PPC8;E9PK68;P48454;H0YB02;H0YC26;G3V111	Q08209;E7ETC2	Serine/threonine-protein phosphatase 2B catalytic subunit alpha isoform;Serine/threonine-protein phosphatase	PPP3CA	5	31.9	58.687	0	53.059	1.17109	7.01952	36	1.13041	1.07555	1.26164	1.18449	1.19393	1.1805
Q99661;Q5JR91;Q5JR89;H0Y5Z9	Q99661;Q5JR91;Q5JR89	Kinesin-like protein KIF2C;Kinesin-like protein	KIF2C	16	33.2	81.312	0	123.66	1.16391	5.65633	42	1.11936	1.04703	1.11802	1.37314	1.22369	1.10223
Q9Y5S1;H7BZK2;K7EPY7;K7EKG5	Q9Y5S1	Transient receptor potential cation channel subfamily V member 2	TRPV2	19	32.2	85.98	0	130.97	1.13991	6.4102	39	1.14421	1.08659	1.1352	1.14656	1.04336	1.28357
Q9NQW6;H7C1K5;C9JJT6;H7C3S1;H7C1C2	Q9NQW6	Actin-binding protein anillin	ANLN	38	44.9	124.2	0	323.31	1.13761	8.50407	211	1.11914	1.09107	1.1343	1.1547	1.18089	1.14556
Q9ULC3	Q9ULC3	Ras-related protein Rab-23	RAB23	6	33.3	26.659	0	24.284	1.1277	5.41602	15	0.941658	1.30741	1.13479	1.19938	1.0361	1.14686
P18858;F5GZ28;M0R0Q7;B4E135;M0R1S4;M0QY71;M0R1G7	P18858;F5GZ28;M0R0Q7	DNA ligase 1;DNA ligase	LIG1	10	13.9	101.73	0	51.865	1.12495	4.55048	13	1.1059	1.04779	1.10334	1.32791	NaN	1.03982
A0A0J9YXF2;J3QT77;A0A0J9YYG4;Q15165;G3XAK4;A0A0J9YYJ1;A0A0J9YXU7;A0A0J9YXM1	A0A0J9YXF2;J3QT77;A0A0J9YYG4;Q15165	Serum paraoxonase/arylesterase 2	PON2	15	70.4	41.527	0	240.61	1.09841	8.16687	130	1.07002	1.14737	1.08931	1.1261	1.10348	1.05415
Q5JXI8;Q13642;Q5JXH8;Q5JXH7;Q5JXI3;A0A0D9SFZ9;Q5JXI2;A0A0D9SFI6;A0A0D9SFB0;Q5JXH9;A0A0D9SG53;A0A0D9SGB2;Q5JXI0;A0A0D9SGD1;A0A0D9SGC5;A0A0D9SEY7	Q5JXI8;Q13642;Q5JXH8;Q5JXH7;Q5JXI3;A0A0D9SFZ9;Q5JXI2;A0A0D9SFI6;A0A0D9SFB0;Q5JXH9	Four and a half LIM domains protein 1	FHL1	9	51	29.16	0	72.949	1.07769	7.43707	22	1.15284	1.06368	1.11154	1.01559	1.06271	1.05979
Q92820	Q92820	Gamma-glutamyl hydrolase	GGH	9	34.6	35.964	0	56.444	1.07097	6.92751	51	1.13405	1.03201	1.11531	0.995952	1.1237	1.02481
Q86SR1	Q86SR1	Polypeptide N-acetylgalactosaminyltransferase 10	GALNT10	8	15.6	68.991	0	25.43	1.05756	3.53094	16	0.954704	1.0795	1.37739	0.84177	1.03444	NaN
Q8TCZ2;A0A0U1RQT8	Q8TCZ2;A0A0U1RQT8	CD99 antigen-like protein 2	CD99L2	4	34.7	27.986	0	71.383	1.05084	1.77818	9	NaN	1.22578	NaN	NaN	0.779883	1.14686
A0A0A0MSJ9;Q15283;D6RBA9	A0A0A0MSJ9;Q15283;D6RBA9	Ras GTPase-activating protein 2	RASA2	2	5.4	96.999	0	22.129	1.05015	4.16788	7	1.03735	1.04645	1.06664	NaN	NaN	NaN
Q15003;E9PHA2;C9J470;C9JZP1;H7C415	Q15003;E9PHA2;C9J470	Condensin complex subunit 2	NCAPH	14	33.3	82.562	0	75.921	1.04483	5.38376	43	1.17279	0.934081	1.14758	0.915145	1.13761	0.961776
O75369;E7EN95;H7C5L4;A0A0A0MT44;A0A0C4DGA1	O75369;E7EN95	Filamin-B	FLNB	141	78.7	278.16	0	323.31	1.03681	9.4575	1750	1.03787	1.05573	1.05609	1.03457	1.02874	1.00788
E7ETU9	E7ETU9		PLOD2	3	50.9	81.169	0	323.31	1.01776	8.79372	217	0.98215	1.01302	1.0241	1.00142	1.04761	1.03826
A0A1B0GTW1;Q9UDY2;U3KQJ2;B1AN86	A0A1B0GTW1;Q9UDY2	Tight junction protein ZO-2	TJP2	27	34	140.73	0	161.89	1.01278	6.72517	104	1.07521	1.02213	1.01812	1.06743	0.903732	0.990085
F5H2U8;F5H2A4;P52926;F5H6H0	F5H2U8;F5H2A4;P52926;F5H6H0	High mobility group protein HMGI-C	HMGA2	4	32.3	10.767	0	11.873	1.00815	1.48752	11	1.04031	NaN	0.670323	NaN	1.31382	NaN
P43121	P43121	Cell surface glycoprotein MUC18	MCAM	7	19	71.607	0	25.278	1.00726	3.22569	10	NaN	NaN	0.97457	0.991814	1.05539	NaN
Q02809;Q5JXB7;Q5JXB8	Q02809	Procollagen-lysine,2-oxoglutarate 5-dioxygenase 1	PLOD1	27	46.9	83.549	0	232.69	1.00722	8.43913	141	1.00426	0.975212	0.983839	1.00074	1.02901	1.05027
P14635;E9PC90;H0YA62;D6RHI0	P14635;E9PC90;H0YA62	G2/mitotic-specific cyclin-B1	CCNB1	5	18.9	48.337	0	36.396	1.00468	4.74386	19	1.08717	0.947984	NaN	1.12407	0.918156	0.945994
P15144;H0YKT6;H0YMC1;H0YLZ8	P15144	Aminopeptidase N	ANPEP	46	53.5	109.54	0	323.31	1.00397	7.62283	470	0.93786	1.00437	1.04478	1.03741	0.975839	1.02357
Q96A00;A0A0B4J2A3;K7EJB8;K7EMN0	Q96A00;A0A0B4J2A3	Protein phosphatase 1 regulatory subunit 14A	PPP1R14A	5	42.9	16.693	0	139.44	1.00135	6.74652	77	1.10673	0.994208	0.999679	0.953035	0.932821	1.02162
Q9Y2T7;I3L2D6	Q9Y2T7	Y-box-binding protein 2	YBX2	6	42	38.517	0	81.14	0.998751	1.34775	10	NaN	1.04165	1.35493	NaN	NaN	0.599666

## Sheet: Supproting Table 3
Table S3. List of significantly downregulated proteins in PANC-1R compared to PANC-1
Protein IDs	Majority protein IDs	Protein names	Gene names	Unique peptides	Sequence coverage [%]	Mol. weight [kDa]	Q-value	Score	log2 (PANC-1R/PANC-1)	N: -Log T-test p-value	Ratio count	Bioreplicate 1-1 log2 (PANC-1R/PANC-1)	Bioreplicate 1-2 log2 (PANC-1R/PANC-1)	Bioreplicate 2-1 log2 (PANC-1R/PANC-1)	Bioreplicate 2-2 log2 (PANC-1R/PANC-1)	Bioreplicate 3-1 log2 (PANC-1R/PANC-1)	Bioreplicate 3-2 log2 (PANC-1R/PANC-1)
P09601;B1AHA8	P09601;B1AHA8	Heme oxygenase 1	HMOX1	11	46.9	32.818	0	108.38	-3.22505	1.53673	9	-3.85741	NaN	-2.10394	-3.71379	NaN	NaN
Q15646;H0YGP3	Q15646	2-5-oligoadenylate synthase-like protein	OASL	20	51.2	59.225	0	309.19	-2.90009	6.26875	30	-3.0047	-2.86791	-2.48842	-2.90447	-3.01714	-3.11788
Q9P217	Q9P217	Zinc finger SWIM domain-containing protein 5	ZSWIM5	2	1.9	130.63	0.0065619	2.0396	-2.66226	5.22485	7	NaN	-2.65357	NaN	NaN	-2.67498	-2.65824
A0A286YF37;Q9UK22;R4GNH2	A0A286YF37;Q9UK22	F-box only protein 2	FBXO2	9	39.2	30.299	0	43.535	-2.5922	6.35061	24	-2.75751	-2.61705	-2.63637	-2.43508	-2.30647	-2.8007
O14879	O14879	Interferon-induced protein with tetratricopeptide repeats 3	IFIT3	16	53.5	55.984	0	323.31	-2.49562	8.89564	38	-2.39719	-2.49271	-2.48866	-2.52314	-2.56886	-2.50315
A0A087X279;P09913	A0A087X279;P09913	Interferon-induced protein with tetratricopeptide repeats 2	IFIT2	16	44.1	55.984	0	283.18	-2.49059	7.6642	28	-2.46537	-2.38497	-2.47901	-2.65951	-2.54265	-2.41203
Q9Y6C2;A0A0A0MT20	Q9Y6C2	EMILIN-1	EMILIN1	3	3.5	106.69	0.00041649	3.6053	-2.14762	2.09258	14	-2.56119	-2.57222	-2.62545	-0.392763	-2.58649	NaN
Q01650;A0A0C4DGL4;H0YJ95;G3V4Z6;Q9UM01	Q01650;A0A0C4DGL4	Large neutral amino acids transporter small subunit 1	SLC7A5	3	9.5	55.01	0	43.577	-1.929	5.93063	12	-1.94266	-1.91789	-1.96392	NaN	-1.89155	NaN
P23141;H3BQV8;A0A140TA63;H3BSU0;Q9UKY3;H3BQR4	P23141	Liver carboxylesterase 1	CES1	33	68.6	62.52	0	323.31	-1.75117	8.37767	340	-1.686	-1.72568	-1.71046	-1.80082	-1.80387	-1.78016
C9JGI3;P19971;A0A1W2PP80;A0A1W2PQK0	C9JGI3;P19971	Thymidine phosphorylase	TYMP	14	50.1	46.087	0	147.48	-1.73788	9.35754	95	-1.76528	-1.74467	-1.70082	-1.69899	-1.74309	-1.77442
P04179;F5H3C5;F5H4R2;F5GYZ5;G8JLJ2;G5E9P6;F5GXZ9	P04179;F5H3C5;F5H4R2;F5GYZ5;G8JLJ2	Superoxide dismutase [Mn], mitochondrial	SOD2	6	32.4	24.75	0	75.423	-1.73762	5.16951	32	-1.91534	-1.92935	-1.45262	-1.46662	-1.85376	-1.80803
Q9BYX4	Q9BYX4	Interferon-induced helicase C domain-containing protein 1	IFIH1	7	8.6	116.69	0	12.597	-1.73758	2.04489	8	-1.41438	-1.83242	NaN	NaN	NaN	-1.96593
Q8IWT0;D3DPQ2;A0A087X0V4;A8K0B5;A0A087WW18;H7C3R6	Q8IWT0;D3DPQ2;A0A087X0V4;A8K0B5	Protein archease	ZBTB8OS	3	20.4	19.491	0	11.285	-1.73109	2.76465	14	-2.60111	-1.35674	-1.29835	-1.16855	-1.31247	-2.6493
Q15847	Q15847	Adipogenesis regulatory factor	ADIRF	2	59.2	7.8547	0	107.23	-1.71932	5.24084	16	-1.6995	-1.66168	-1.75678	-1.75931	NaN	NaN
P48506;E1CEI4;A0A0C4DGB2;D6R959;H0YAB6;D6RGF8;D6REX4;H0Y9I7	P48506;E1CEI4	Glutamate--cysteine ligase catalytic subunit	GCLC	13	29.5	72.765	0	41.57	-1.68141	3.35448	16	-1.06583	-1.96881	-1.82896	-1.77128	NaN	-1.77215
P30825;Q5JR49	P30825;Q5JR49	High affinity cationic amino acid transporter 1	SLC7A1	2	4.8	67.638	0.00021436	4.4996	-1.66959	2.51756	10	-1.69877	-1.81271	-1.49728	NaN	NaN	NaN
P05161;A0A096LPJ4;A0A096LNZ9	P05161;A0A096LPJ4;A0A096LNZ9	Ubiquitin-like protein ISG15	ISG15	8	58.2	17.887	0	131.1	-1.66059	7.24412	55	-1.68093	-1.73762	-1.52093	-1.72175	-1.68684	-1.6155
[truncated: 36 more rows]

## Sheet: Supproting Table 4 
Table S4. List of Gene Ontology (GO) terms of up/downregulated proteins by biological process (BP) and molecular functions (MF)
[truncated: 57 more rows]
